# Supplementary material for: Bis{2-[bis­(2-hy­droxy­eth­yl)amino]­acetato}­zinc(II) monohydrate
Source: IUCrdata. 2025 Nov 21;10(Pt 11):x251003. doi: 10.1107/S241431462501003X (PMC12810309; doi:10.1107/S241431462501003X)
Supplement: Supplementary file 1 [file x-10-x251003-sup1.cif]

##############################################################################
#                                                                            #
# This CIF contains the data for a data article accepted for                 #
# publication in IUCrData. It conforms to the requirements of                #
# Notes for Authors for IUCrData, and has been                               #
# peer reviewed under the auspices of IUCrData.                              #
#                                                                            #
# Full details of the Crystallographic Information File format               #
# are given in the paper "The Crystallographic Information File (CIF):       #
# a New Standard Archive File for Crystallography" by S. R. Hall, F. H.      #
# Allen and I. D. Brown [Acta Cryst. (1991), A47, 655-685].                  #
#                                                                            #
# The current version of the core CIF dictionary is obtainable from          #
# ftp://ftp.iucr.org/pub/cif_core.dic.                                       #
#                                                                            #
# Software is freely available for graphical display of the structure(s)     #
# in this CIF. For information consult the CIF software page                 #
# http://www.iucr.org/resources/cif/software.                                #
#                                                                            #
# This file may be used for bona fide research purposes within the           #
# scientific community so long as proper attribution is given to the data    # 
# article from which it was obtained.                                        #
#                                                                            #
##############################################################################
data_I
_audit_creation_method
;
Olex2 1.5
(compiled 2025.07.13 svn.rb7424aed for OlexSys, GUI svn.r7314)
;
_journal_date_recd_electronic     2025-10-29
_journal_date_accepted     2025-11-10
_journal_name_full     'IUCrData'
_journal_year     2025
_journal_volume     10
_journal_issue      1
_journal_page_first     0
_journal_page_last     0
_journal_paper_category     HM
_journal_paper_doi     10.1107/S241431462501003X
_journal_coeditor_code     BT4186
_publ_contact_author_name     "Erik Rakovsk\'y"
_publ_contact_author_address
;Comenius University in Bratislava
Faculty of Natural Sciences
Department of Inorganic Chemistry
Ilkovi\<cova 6
84215 Bratislava
Slovak Republic
;
_publ_contact_author_email     erik.rakovsky@uniba.sk
_publ_contact_author_fax     '+421 2 602 96 273'
_publ_contact_author_phone     '+421 2 9014 9320'
_publ_section_title
;
Bis{2-[bis(2-hydroxyethyl)amino]acetato}zinc(II) monohydrate
;
loop_
    _publ_author_name
    _publ_author_address
    "Rakovsk\'y, Erik"
;Comenius University in Bratislava
Faculty of Natural Sciences
Department of Inorganic Chemistry
Ilkovi\<cova 6
84215 Bratislava
Slovak Republic
;
    'Valappil, Lenin Thulluvan'
;Comenius University in Bratislava
Faculty of Natural Sciences
Department of Inorganic Chemistry
Ilkovi\<cova 6
84215 Bratislava
Slovak Republic
;
    'Pateda, Yogeswara Rao'
;Comenius University in Bratislava
Faculty of Natural Sciences
Department of Inorganic Chemistry
Ilkovi\<cova 6
84215 Bratislava
Slovak Republic
;
    "Barto\<sov\'a, Lenka"
;Department of Food Databases
Food Research Institute
National Agricultural and Food Centre
Priemyseln\'a 4
824 75 Bratislava
Slovak Republic
;
    "Chrappov\'a, Jana"
;Comenius University in Bratislava
Faculty of Natural Sciences
Department of Inorganic Chemistry
Ilkovi\<cova 6
84215 Bratislava
Slovak Republic
;
_publ_section_synopsis
;
The Zn^II^ atom in the title compound has distorted octahedral N~2~O~4~
coordination geometry. The intermolecular interactions in the crystal
structure consist of O--H...O and weak C--H...O hydrogen bonds.
;
_chemical_name_systematic
;
Bis{2-[bis(2-hydroxyethyl)amino]acetato}zinc(II) monohydrate
;
_chemical_name_common     ?
_chemical_formula_moiety     'C12 H24 N2 O8 Zn, H2 O'
_chemical_formula_sum     'C12 H26 N2 O9 Zn'
_chemical_formula_iupac     '[Zn (C6 H12 N O4)2], H2 O'
_chemical_formula_weight     407.744
_space_group_crystal_system     monoclinic
_space_group_name_H-M_alt     'P 1 21/c 1'
_space_group_name_Hall     '-P 2ybc'
loop_
    _space_group_symop_id
    _space_group_symop_operation_xyz
    1 x,y,z
    2 -x,y+1/2,-z+1/2
    3 -x,-y,-z
    4 x,-y-1/2,z-1/2
_cell_length_a     19.0518(11)
_cell_length_b     12.1167(7)
_cell_length_c     7.1255(5)
_cell_angle_alpha     90
_cell_angle_beta     99.961(5)
_cell_angle_gamma     90
_cell_volume     1620.09(18)
_cell_formula_units_Z     4
_cell_measurement_reflns_used     16916
_cell_measurement_theta_min     2.00
_cell_measurement_theta_max     27.50
_cell_measurement_temperature     100.15
_exptl_crystal_description     plate
_exptl_crystal_colour     'clear colourless'
_exptl_crystal_size_max     0.5
_exptl_crystal_size_mid     0.218
_exptl_crystal_size_min     0.168
_exptl_crystal_density_diffrn     1.672
_exptl_crystal_F_000     858.023
loop_
    _exptl_crystal_face_index_h
    _exptl_crystal_face_index_k
    _exptl_crystal_face_index_l
    _exptl_crystal_face_perp_dist
    0 -1 0 0.215000
    1 -1 0 0.084000
    -1 1 0 0.066000
    1 1 0 0.186000
    0 0 -1 0.095000
    0 0 1 0.075000
    -1 -1 0 0.205000
    0 1 0 0.186000
_exptl_absorpt_coefficient_mu     1.568
_exptl_absorpt_correction_type     numerical
_exptl_absorpt_process_details
;
[analytical numeric absorption correction with PLATON (Spek, 2020),
using a multifaceted crystal model (de Meulenaer & Tompa, 1965)]
;
_exptl_absorpt_correction_T_min     0.462
_exptl_absorpt_correction_T_max     0.765
_diffrn_ambient_temperature     100.15
_diffrn_radiation_type     'Mo K\a'
_diffrn_radiation_wavelength     0.71073
_diffrn_radiation_monochromator     'horizonally mounted graphite crystal'
_diffrn_measurement_device_type     'Enraf--Nonius KappaCCD'
_diffrn_measurement_device     '95mm CCD camera on \k-goniostat'
_diffrn_measurement_method     '\w and \q scans'
_diffrn_detector_area_resol_mean     9
loop_
    _diffrn_refln_index_h
    _diffrn_refln_index_k
    _diffrn_refln_index_l
    -24 0 0
    -24 1 0
    -24 2 0
    -23 -3 -1
    -23 -1 -1
    -23 1 -1
    -23 1 0
    -23 2 -1
    -23 2 0
    -23 3 -1
    -23 3 0
    -23 4 0
    -23 5 0
    -23 5 1
    -22 -5 -1
    -22 -4 -2
    -22 -4 -1
    -22 -3 -2
    -22 -2 -2
    -22 -2 -1
    -22 -2 3
    -22 -1 -2
    -22 -1 -1
    -22 -1 2
    -22 -1 3
    -22 0 -2
    -22 0 2
    -22 1 -2
    -22 1 -1
    -22 1 1
    -22 1 2
    -22 1 3
    -22 2 -2
    -22 2 -1
    -22 2 0
    -22 2 1
    -22 2 2
    -22 3 -2
    -22 3 -1
    -22 3 0
    -22 3 0
    -22 3 1
    -22 4 -2
    -22 4 -1
    -22 4 0
    -22 5 -1
    -22 5 0
    -22 5 1
    -22 6 0
    -22 6 1
    -22 7 1
    -21 -6 -1
    -21 -5 -1
    -21 -4 -2
    -21 -4 -1
    -21 -3 -2
    -21 -3 -1
    -21 -3 3
    -21 -3 4
    -21 -2 -2
    -21 -2 -1
    -21 -2 1
    -21 -2 2
    -21 -2 3
    -21 -2 4
    -21 -1 -3
    -21 -1 -2
    -21 -1 -1
    -21 -1 2
    -21 -1 3
    -21 -1 4
    -21 0 -2
    -21 0 0
    -21 0 2
    -21 0 4
    -21 1 -3
    -21 1 -2
    -21 1 -1
    -21 1 1
    -21 1 2
    -21 1 3
    -21 2 -3
    -21 2 -2
    -21 2 -1
    -21 2 0
    -21 2 0
    -21 2 1
    -21 2 2
    -21 2 3
    -21 3 -3
    -21 3 -2
    -21 3 -1
    -21 3 -1
    -21 3 0
    -21 3 0
    -21 3 2
    -21 4 -2
    -21 4 -1
    -21 4 0
    -21 4 0
    -21 4 1
    -21 5 -1
    -21 5 0
    -21 5 0
    -21 6 -1
    -21 6 0
    -21 6 1
    -21 7 -1
    -21 7 1
    -21 8 1
    -21 8 2
    -20 -6 -1
    -20 -5 -2
    -20 -5 -1
    -20 -4 -3
    -20 -4 -2
    -20 -4 -1
    -20 -4 1
    -20 -4 2
    -20 -4 3
    -20 -4 4
    -20 -3 -3
    -20 -3 -2
    -20 -3 -1
    -20 -3 0
    -20 -3 1
    -20 -3 2
    -20 -3 3
    -20 -3 4
    -20 -2 -3
    -20 -2 -2
    -20 -2 -1
    -20 -2 0
    -20 -2 1
    -20 -2 2
    -20 -2 3
    -20 -2 4
    -20 -1 -4
    -20 -1 -3
    -20 -1 -2
    -20 -1 -1
    -20 -1 -1
    -20 -1 0
    -20 -1 1
    -20 -1 2
    -20 -1 3
    -20 -1 4
    -20 0 -4
    -20 0 -2
    -20 0 0
    -20 0 2
    -20 0 4
    -20 1 -4
    -20 1 -3
    -20 1 -2
    -20 1 -1
    -20 1 -1
    -20 1 0
    -20 1 1
    -20 1 2
    -20 1 3
    -20 1 4
    -20 2 -3
    -20 2 -2
    -20 2 -1
    -20 2 0
    -20 2 1
    -20 2 2
    -20 2 3
    -20 3 -3
    -20 3 -2
    -20 3 -1
    -20 3 -1
    -20 3 0
    -20 3 0
    -20 3 1
    -20 3 2
    -20 3 3
    -20 4 -3
    -20 4 -2
    -20 4 -1
    -20 4 -1
    -20 4 0
    -20 4 0
    -20 4 1
    -20 4 2
    -20 5 -3
    -20 5 -2
    -20 5 -1
    -20 5 -1
    -20 5 0
    -20 5 0
    -20 5 1
    -20 6 -2
    -20 6 -1
    -20 6 0
    -20 6 1
    -20 7 -2
    -20 7 -1
    -20 7 0
    -20 7 1
    -20 8 -1
    -20 8 0
    -20 8 1
    -20 8 2
    -20 9 1
    -20 9 2
    -19 -7 -1
    -19 -6 -1
    -19 -5 -2
    -19 -5 -1
    -19 -5 1
    -19 -5 2
    -19 -5 3
    -19 -5 4
    -19 -4 -3
    -19 -4 -2
    -19 -4 -1
    -19 -4 0
    -19 -4 1
    -19 -4 2
    -19 -4 3
    -19 -4 4
    -19 -4 5
    -19 -3 -3
    -19 -3 -2
    -19 -3 -1
    -19 -3 -1
    -19 -3 1
    -19 -3 2
    -19 -3 3
    -19 -3 4
    -19 -3 5
    -19 -2 -4
    -19 -2 -3
    -19 -2 -2
    -19 -2 -1
    -19 -2 -1
    -19 -2 0
    -19 -2 1
    -19 -2 2
    -19 -2 3
    -19 -2 4
    -19 -2 5
    -19 -1 -3
    -19 -1 -2
    -19 -1 -1
    -19 -1 -1
    -19 -1 0
    -19 -1 3
    -19 -1 4
    -19 0 -4
    -19 0 -2
    -19 0 -2
    -19 0 0
    -19 0 2
    -19 0 4
    -19 1 -4
    -19 1 -3
    -19 1 -2
    -19 1 -2
    -19 1 -1
    -19 1 -1
    -19 1 0
    -19 1 1
    -19 1 2
    -19 1 3
    -19 1 4
    -19 2 -4
    -19 2 -3
    -19 2 -2
    -19 2 -2
    -19 2 -1
    -19 2 -1
    -19 2 0
    -19 2 1
    -19 2 2
    -19 2 3
    -19 2 4
    -19 3 -4
    -19 3 -3
    -19 3 -2
    -19 3 -2
    -19 3 -1
    -19 3 -1
    -19 3 0
    -19 3 1
    -19 3 2
    -19 3 3
    -19 4 -4
    -19 4 -3
    -19 4 -2
    -19 4 -2
    -19 4 -1
    -19 4 -1
    -19 4 0
    -19 4 0
    -19 4 1
    -19 4 2
    -19 4 3
    -19 5 -3
    -19 5 -2
    -19 5 -2
    -19 5 -1
    -19 5 -1
    -19 5 0
    -19 5 0
    -19 5 1
    -19 5 2
    -19 6 -3
    -19 6 -2
    -19 6 -1
    -19 6 0
    -19 6 0
    -19 6 1
    -19 7 -1
    -19 7 0
    -19 7 1
    -19 8 -2
    -19 8 -1
    -19 8 0
    -19 8 1
    -19 8 2
    -19 9 -1
    -19 9 1
    -19 9 2
    -19 10 1
    -19 10 2
    -18 -7 -1
    -18 -6 -1
    -18 -6 0
    -18 -6 1
    -18 -6 2
    -18 -6 3
    -18 -6 4
    -18 -6 5
    -18 -5 -2
    -18 -5 -1
    -18 -5 1
    -18 -5 3
    -18 -5 4
    -18 -5 5
    -18 -4 -3
    -18 -4 -2
    -18 -4 -1
    -18 -4 0
    -18 -4 1
    -18 -4 2
    -18 -4 3
    -18 -4 4
    -18 -4 5
    -18 -3 -4
    -18 -3 -3
    -18 -3 -1
    -18 -3 0
    -18 -3 1
    -18 -3 2
    -18 -3 3
    -18 -3 4
    -18 -3 5
    -18 -2 -4
    -18 -2 -3
    -18 -2 -2
    -18 -2 -2
    -18 -2 -1
    -18 -2 -1
    -18 -2 0
    -18 -2 1
    -18 -2 2
    -18 -2 3
    -18 -2 4
    -18 -2 5
    -18 -1 -5
    -18 -1 -4
    -18 -1 -3
    -18 -1 -2
    -18 -1 -2
    -18 -1 -1
    -18 -1 -1
    -18 -1 0
    -18 -1 1
    -18 -1 3
    -18 -1 4
    -18 -1 5
    -18 0 -4
    -18 0 -2
    -18 0 -2
    -18 0 0
    -18 0 2
    -18 0 4
    -18 1 -5
    -18 1 -4
    -18 1 -3
    -18 1 -2
    -18 1 -2
    -18 1 -1
    -18 1 -1
    -18 1 0
    -18 1 1
    -18 1 2
    -18 1 3
    -18 1 4
    -18 2 -4
    -18 2 -3
    -18 2 -2
    -18 2 -2
    -18 2 -1
    -18 2 -1
    -18 2 0
    -18 2 1
    -18 2 2
    -18 2 3
    -18 2 4
    -18 3 -4
    -18 3 -3
    -18 3 -3
    -18 3 -2
    -18 3 -2
    -18 3 -1
    -18 3 -1
    -18 3 0
    -18 3 1
    -18 3 2
    -18 3 3
    -18 3 4
    -18 4 -4
    -18 4 -3
    -18 4 -2
    -18 4 -2
    -18 4 -1
    -18 4 -1
    -18 4 0
    -18 4 0
    -18 4 1
    -18 4 2
    -18 4 3
    -18 5 -3
    -18 5 -3
    -18 5 -2
    -18 5 -2
    -18 5 -1
    -18 5 -1
    -18 5 0
    -18 5 0
    -18 5 1
    -18 5 2
    -18 6 -4
    -18 6 -3
    -18 6 -2
    -18 6 -2
    -18 6 -1
    -18 6 -1
    -18 6 0
    -18 6 0
    -18 6 1
    -18 6 2
    -18 7 -3
    -18 7 -2
    -18 7 -1
    -18 7 0
    -18 7 1
    -18 8 -3
    -18 8 -2
    -18 8 0
    -18 8 1
    -18 9 -1
    -18 9 0
    -18 9 1
    -18 9 2
    -18 10 -1
    -18 10 0
    -18 10 1
    -18 10 2
    -18 10 3
    -17 -7 0
    -17 -7 1
    -17 -7 2
    -17 -7 3
    -17 -7 4
    -17 -7 5
    -17 -6 0
    -17 -6 1
    -17 -6 2
    -17 -6 3
    -17 -6 4
    -17 -6 5
    -17 -5 -2
    -17 -5 -2
    -17 -5 -1
    -17 -5 0
    -17 -5 1
    -17 -5 2
    -17 -5 3
    -17 -5 4
    -17 -5 5
    -17 -4 -2
    -17 -4 -2
    -17 -4 -1
    -17 -4 0
    -17 -4 1
    -17 -4 2
    -17 -4 3
    -17 -4 4
    -17 -4 5
    -17 -3 -4
    -17 -3 -3
    -17 -3 -2
    -17 -3 -1
    -17 -3 0
    -17 -3 1
    -17 -3 2
    -17 -3 3
    -17 -3 4
    -17 -3 5
    -17 -2 -5
    -17 -2 -4
    -17 -2 -3
    -17 -2 -3
    -17 -2 -2
    -17 -2 -2
    -17 -2 -1
    -17 -2 0
    -17 -2 1
    -17 -2 2
    -17 -2 3
    -17 -2 4
    -17 -2 5
    -17 -1 -5
    -17 -1 -4
    -17 -1 -3
    -17 -1 -3
    -17 -1 -2
    -17 -1 -2
    -17 -1 -1
    -17 -1 -1
    -17 -1 0
    -17 -1 1
    -17 -1 3
    -17 -1 4
    -17 0 -4
    -17 0 -2
    -17 0 -2
    -17 0 0
    -17 0 2
    -17 0 4
    -17 1 -5
    -17 1 -3
    -17 1 -3
    -17 1 -2
    -17 1 -2
    -17 1 -1
    -17 1 -1
    -17 1 0
    -17 1 1
    -17 1 2
    -17 1 3
    -17 1 4
    -17 1 4
    -17 2 -5
    -17 2 -4
    -17 2 -3
    -17 2 -3
    -17 2 -2
    -17 2 -2
    -17 2 -1
    -17 2 -1
    -17 2 0
    -17 2 1
    -17 2 2
    -17 2 3
    -17 2 4
    -17 3 -5
    -17 3 -4
    -17 3 -3
    -17 3 -3
    -17 3 -2
    -17 3 -1
    -17 3 -1
    -17 3 0
    -17 3 1
    -17 3 2
    -17 3 3
    -17 3 4
    -17 4 -5
    -17 4 -4
    -17 4 -3
    -17 4 -2
    -17 4 -2
    -17 4 -1
    -17 4 -1
    -17 4 0
    -17 4 0
    -17 4 1
    -17 4 2
    -17 4 3
    -17 4 4
    -17 5 -4
    -17 5 -3
    -17 5 -3
    -17 5 -2
    -17 5 -2
    -17 5 -1
    -17 5 -1
    -17 5 0
    -17 5 0
    -17 5 1
    -17 5 2
    -17 5 3
    -17 6 -4
    -17 6 -3
    -17 6 -3
    -17 6 -2
    -17 6 -2
    -17 6 -1
    -17 6 -1
    -17 6 0
    -17 6 0
    -17 6 1
    -17 6 2
    -17 7 -4
    -17 7 -3
    -17 7 -2
    -17 7 -2
    -17 7 -1
    -17 7 -1
    -17 7 0
    -17 7 0
    -17 7 1
    -17 7 1
    -17 8 -3
    -17 8 -2
    -17 8 -1
    -17 8 0
    -17 8 1
    -17 9 -1
    -17 9 1
    -17 9 2
    -17 10 -2
    -17 10 0
    -17 10 1
    -17 10 2
    -17 10 3
    -17 11 0
    -17 11 1
    -16 -8 0
    -16 -8 1
    -16 -8 2
    -16 -8 3
    -16 -8 4
    -16 -7 0
    -16 -7 1
    -16 -7 3
    -16 -7 4
    -16 -7 5
    -16 -6 0
    -16 -6 1
    -16 -6 2
    -16 -6 3
    -16 -6 4
    -16 -6 5
    -16 -5 -2
    -16 -5 -2
    -16 -5 -1
    -16 -5 0
    -16 -5 1
    -16 -5 2
    -16 -5 3
    -16 -5 4
    -16 -5 5
    -16 -4 -3
    -16 -4 -3
    -16 -4 -2
    -16 -4 -1
    -16 -4 0
    -16 -4 1
    -16 -4 2
    -16 -4 3
    -16 -4 4
    -16 -4 5
    -16 -3 -5
    -16 -3 -4
    -16 -3 -3
    -16 -3 -3
    -16 -3 -2
    -16 -3 -2
    -16 -3 -1
    -16 -3 0
    -16 -3 1
    -16 -3 2
    -16 -3 3
    -16 -3 4
    -16 -3 5
    -16 -2 -4
    -16 -2 -3
    -16 -2 -3
    -16 -2 -2
    -16 -2 -2
    -16 -2 -1
    -16 -2 0
    -16 -2 1
    -16 -2 2
    -16 -2 3
    -16 -2 4
    -16 -2 4
    -16 -2 5
    -16 -1 -5
    -16 -1 -4
    -16 -1 -3
    -16 -1 -3
    -16 -1 -2
    -16 -1 -2
    -16 -1 -1
    -16 -1 0
    -16 -1 1
    -16 -1 3
    -16 -1 4
    -16 -1 4
    -16 -1 5
    -16 0 -4
    -16 0 -2
    -16 0 -2
    -16 0 0
    -16 0 2
    -16 0 4
    -16 0 4
    -16 1 -5
    -16 1 -4
    -16 1 -3
    -16 1 -3
    -16 1 -2
    -16 1 -2
    -16 1 -1
    -16 1 -1
    -16 1 0
    -16 1 1
    -16 1 2
    -16 1 3
    -16 1 4
    -16 1 4
    -16 1 5
    -16 2 -5
    -16 2 -4
    -16 2 -4
    -16 2 -3
    -16 2 -3
    -16 2 -2
    -16 2 -2
    -16 2 -1
    -16 2 -1
    -16 2 0
    -16 2 1
    -16 2 2
    -16 2 3
    -16 2 4
    -16 2 4
    -16 3 -5
    -16 3 -4
    -16 3 -4
    -16 3 -3
    -16 3 -3
    -16 3 -2
    -16 3 -2
    -16 3 -1
    -16 3 -1
    -16 3 0
    -16 3 1
    -16 3 2
    -16 3 3
    -16 3 4
    -16 4 -5
    -16 4 -4
    -16 4 -4
    -16 4 -3
    -16 4 -3
    -16 4 -2
    -16 4 -2
    -16 4 -1
    -16 4 -1
    -16 4 0
    -16 4 1
    -16 4 2
    -16 4 3
    -16 4 4
    -16 4 4
    -16 5 -5
    -16 5 -4
    -16 5 -4
    -16 5 -3
    -16 5 -3
    -16 5 -2
    -16 5 -2
    -16 5 -1
    -16 5 0
    -16 5 0
    -16 5 1
    -16 5 2
    -16 5 3
    -16 5 4
    -16 5 4
    -16 6 -4
    -16 6 -3
    -16 6 -3
    -16 6 -2
    -16 6 -2
    -16 6 -1
    -16 6 -1
    -16 6 0
    -16 6 0
    -16 6 1
    -16 6 2
    -16 6 3
    -16 7 -4
    -16 7 -3
    -16 7 -3
    -16 7 -2
    -16 7 -2
    -16 7 -1
    -16 7 0
    -16 7 0
    -16 7 1
    -16 7 1
    -16 7 2
    -16 8 -4
    -16 8 -3
    -16 8 -2
    -16 8 -1
    -16 8 0
    -16 8 1
    -16 9 -3
    -16 9 -1
    -16 9 1
    -16 9 2
    -16 10 -2
    -16 10 -1
    -16 10 0
    -16 10 1
    -16 10 2
    -16 10 3
    -16 11 -1
    -16 11 0
    -16 11 1
    -16 11 3
    -16 12 1
    -15 -9 1
    -15 -9 2
    -15 -9 3
    -15 -8 0
    -15 -8 2
    -15 -8 3
    -15 -8 4
    -15 -8 5
    -15 -7 0
    -15 -7 1
    -15 -7 2
    -15 -7 3
    -15 -7 5
    -15 -6 0
    -15 -6 1
    -15 -6 2
    -15 -6 3
    -15 -6 4
    -15 -6 5
    -15 -5 -1
    -15 -5 0
    -15 -5 1
    -15 -5 2
    -15 -5 3
    -15 -5 4
    -15 -5 4
    -15 -4 -3
    -15 -4 -3
    -15 -4 -2
    -15 -4 -1
    -15 -4 0
    -15 -4 1
    -15 -4 2
    -15 -4 3
    -15 -4 4
    -15 -4 4
    -15 -4 5
    -15 -4 6
    -15 -3 -5
    -15 -3 -4
    -15 -3 -3
    -15 -3 -2
    -15 -3 -2
    -15 -3 -1
    -15 -3 0
    -15 -3 1
    -15 -3 2
    -15 -3 3
    -15 -3 4
    -15 -3 4
    -15 -3 5
    -15 -2 -6
    -15 -2 -5
    -15 -2 -4
    -15 -2 -4
    -15 -2 -3
    -15 -2 -3
    -15 -2 -2
    -15 -2 -2
    -15 -2 -1
    -15 -2 0
    -15 -2 1
    -15 -2 2
    -15 -2 3
    -15 -2 4
    -15 -2 4
    -15 -2 5
    -15 -2 5
    -15 -2 6
    -15 -1 -6
    -15 -1 -5
    -15 -1 -4
    -15 -1 -3
    -15 -1 -3
    -15 -1 -2
    -15 -1 -2
    -15 -1 -1
    -15 -1 0
    -15 -1 1
    -15 -1 3
    -15 -1 4
    -15 -1 4
    -15 -1 5
    -15 -1 5
    -15 0 -6
    -15 0 -4
    -15 0 -4
    -15 0 -2
    -15 0 -2
    -15 0 0
    -15 0 2
    -15 0 4
    -15 0 4
    -15 1 -6
    -15 1 -5
    -15 1 -4
    -15 1 -4
    -15 1 -3
    -15 1 -3
    -15 1 -2
    -15 1 -2
    -15 1 -1
    -15 1 -1
    -15 1 0
    -15 1 1
    -15 1 2
    -15 1 3
    -15 1 4
    -15 1 4
    -15 1 5
    -15 1 5
    -15 2 -6
    -15 2 -5
    -15 2 -4
    -15 2 -4
    -15 2 -3
    -15 2 -3
    -15 2 -2
    -15 2 -2
    -15 2 -1
    -15 2 -1
    -15 2 0
    -15 2 1
    -15 2 2
    -15 2 3
    -15 2 4
    -15 2 4
    -15 2 5
    -15 2 5
    -15 3 -6
    -15 3 -5
    -15 3 -4
    -15 3 -4
    -15 3 -3
    -15 3 -3
    -15 3 -2
    -15 3 -2
    -15 3 -1
    -15 3 -1
    -15 3 0
    -15 3 1
    -15 3 2
    -15 3 3
    -15 3 4
    -15 3 4
    -15 3 5
    -15 3 5
    -15 4 -5
    -15 4 -4
    -15 4 -4
    -15 4 -3
    -15 4 -3
    -15 4 -2
    -15 4 -2
    -15 4 -1
    -15 4 -1
    -15 4 0
    -15 4 1
    -15 4 2
    -15 4 3
    -15 4 4
    -15 4 4
    -15 5 -5
    -15 5 -4
    -15 5 -3
    -15 5 -3
    -15 5 -2
    -15 5 -2
    -15 5 -1
    -15 5 -1
    -15 5 0
    -15 5 0
    -15 5 1
    -15 5 2
    -15 5 3
    -15 5 4
    -15 5 4
    -15 6 -5
    -15 6 -4
    -15 6 -4
    -15 6 -3
    -15 6 -3
    -15 6 -2
    -15 6 -2
    -15 6 -1
    -15 6 -1
    -15 6 0
    -15 6 0
    -15 6 1
    -15 6 2
    -15 6 3
    -15 6 4
    -15 7 -5
    -15 7 -3
    -15 7 -3
    -15 7 -2
    -15 7 -2
    -15 7 -1
    -15 7 -1
    -15 7 0
    -15 7 0
    -15 7 1
    -15 7 2
    -15 7 3
    -15 7 4
    -15 8 -4
    -15 8 -3
    -15 8 -2
    -15 8 -2
    -15 8 -1
    -15 8 -1
    -15 8 0
    -15 8 0
    -15 8 1
    -15 9 -4
    -15 9 -3
    -15 9 -2
    -15 9 -1
    -15 9 1
    -15 9 2
    -15 10 -3
    -15 10 -2
    -15 10 -1
    -15 10 0
    -15 10 1
    -15 10 2
    -15 10 3
    -15 11 -2
    -15 11 -1
    -15 11 0
    -15 11 1
    -15 11 2
    -15 11 3
    -15 12 -1
    -15 12 0
    -15 12 1
    -15 12 2
    -15 12 3
    -14 -9 1
    -14 -9 2
    -14 -9 4
    -14 -9 5
    -14 -8 0
    -14 -8 1
    -14 -8 2
    -14 -8 3
    -14 -8 4
    -14 -8 5
    -14 -7 0
    -14 -7 1
    -14 -7 2
    -14 -7 3
    -14 -7 4
    -14 -7 5
    -14 -7 5
    -14 -6 -1
    -14 -6 0
    -14 -6 2
    -14 -6 3
    -14 -6 4
    -14 -6 4
    -14 -6 5
    -14 -6 5
    -14 -6 6
    -14 -5 -1
    -14 -5 0
    -14 -5 1
    -14 -5 2
    -14 -5 3
    -14 -5 4
    -14 -5 4
    -14 -5 5
    -14 -5 5
    -14 -5 6
    -14 -4 -2
    -14 -4 -1
    -14 -4 0
    -14 -4 1
    -14 -4 2
    -14 -4 3
    -14 -4 4
    -14 -4 4
    -14 -4 5
    -14 -4 5
    -14 -4 6
    -14 -3 -5
    -14 -3 -4
    -14 -3 -3
    -14 -3 -2
    -14 -3 -2
    -14 -3 -1
    -14 -3 0
    -14 -3 1
    -14 -3 2
    -14 -3 3
    -14 -3 4
    -14 -3 4
    -14 -3 5
    -14 -3 5
    -14 -3 6
    -14 -2 -6
    -14 -2 -5
    -14 -2 -4
    -14 -2 -4
    -14 -2 -3
    -14 -2 -3
    -14 -2 -2
    -14 -2 -2
    -14 -2 -1
    -14 -2 0
    -14 -2 1
    -14 -2 2
    -14 -2 3
    -14 -2 3
    -14 -2 4
    -14 -2 4
    -14 -2 5
    -14 -2 5
    -14 -2 6
    -14 -1 -6
    -14 -1 -5
    -14 -1 -4
    -14 -1 -4
    -14 -1 -3
    -14 -1 -3
    -14 -1 -2
    -14 -1 -2
    -14 -1 -1
    -14 -1 0
    -14 -1 1
    -14 -1 2
    -14 -1 3
    -14 -1 3
    -14 -1 4
    -14 -1 4
    -14 -1 5
    -14 -1 5
    -14 -1 6
    -14 0 -6
    -14 0 -4
    -14 0 -4
    -14 0 -2
    -14 0 -2
    -14 0 0
    -14 0 2
    -14 0 4
    -14 0 4
    -14 0 6
    -14 1 -6
    -14 1 -5
    -14 1 -4
    -14 1 -4
    -14 1 -3
    -14 1 -3
    -14 1 -2
    -14 1 -2
    -14 1 -1
    -14 1 -1
    -14 1 0
    -14 1 1
    -14 1 2
    -14 1 3
    -14 1 4
    -14 1 4
    -14 1 5
    -14 1 5
    -14 2 -6
    -14 2 -5
    -14 2 -4
    -14 2 -4
    -14 2 -3
    -14 2 -3
    -14 2 -2
    -14 2 -2
    -14 2 -1
    -14 2 -1
    -14 2 0
    -14 2 1
    -14 2 2
    -14 2 3
    -14 2 3
    -14 2 4
    -14 2 4
    -14 2 5
    -14 2 5
    -14 3 -6
    -14 3 -5
    -14 3 -4
    -14 3 -4
    -14 3 -3
    -14 3 -3
    -14 3 -2
    -14 3 -2
    -14 3 -1
    -14 3 -1
    -14 3 0
    -14 3 1
    -14 3 2
    -14 3 3
    -14 3 3
    -14 3 4
    -14 3 4
    -14 3 5
    -14 3 5
    -14 4 -6
    -14 4 -5
    -14 4 -4
    -14 4 -4
    -14 4 -3
    -14 4 -3
    -14 4 -2
    -14 4 -2
    -14 4 -1
    -14 4 -1
    -14 4 0
    -14 4 1
    -14 4 2
    -14 4 3
    -14 4 3
    -14 4 4
    -14 4 4
    -14 4 5
    -14 4 5
    -14 5 -6
    -14 5 -4
    -14 5 -4
    -14 5 -3
    -14 5 -3
    -14 5 -2
    -14 5 -2
    -14 5 -1
    -14 5 -1
    -14 5 0
    -14 5 0
    -14 5 1
    -14 5 2
    -14 5 3
    -14 5 4
    -14 5 5
    -14 6 -5
    -14 6 -4
    -14 6 -4
    -14 6 -3
    -14 6 -3
    -14 6 -2
    -14 6 -2
    -14 6 -1
    -14 6 -1
    -14 6 0
    -14 6 0
    -14 6 2
    -14 6 3
    -14 6 4
    -14 6 4
    -14 6 5
    -14 7 -5
    -14 7 -4
    -14 7 -4
    -14 7 -3
    -14 7 -3
    -14 7 -2
    -14 7 -2
    -14 7 -1
    -14 7 -1
    -14 7 0
    -14 7 0
    -14 7 1
    -14 7 1
    -14 7 2
    -14 7 3
    -14 7 4
    -14 7 5
    -14 8 -5
    -14 8 -4
    -14 8 -3
    -14 8 -3
    -14 8 -2
    -14 8 -2
    -14 8 -1
    -14 8 -1
    -14 8 0
    -14 8 1
    -14 8 1
    -14 8 2
    -14 8 4
    -14 8 5
    -14 9 -4
    -14 9 -3
    -14 9 -2
    -14 9 -1
    -14 9 0
    -14 9 1
    -14 9 2
    -14 10 -3
    -14 10 -2
    -14 10 -1
    -14 10 0
    -14 10 1
    -14 10 2
    -14 11 -3
    -14 11 -2
    -14 11 -1
    -14 11 0
    -14 11 1
    -14 11 3
    -14 12 -1
    -14 12 0
    -14 12 1
    -14 12 2
    -14 12 3
    -13 -10 1
    -13 -10 2
    -13 -10 3
    -13 -9 1
    -13 -9 2
    -13 -9 3
    -13 -9 4
    -13 -9 5
    -13 -9 5
    -13 -8 0
    -13 -8 1
    -13 -8 2
    -13 -8 3
    -13 -8 4
    -13 -8 5
    -13 -8 5
    -13 -7 0
    -13 -7 1
    -13 -7 2
    -13 -7 3
    -13 -7 4
    -13 -7 5
    -13 -6 0
    -13 -6 1
    -13 -6 2
    -13 -6 3
    -13 -6 4
    -13 -6 4
    -13 -6 5
    -13 -6 5
    -13 -6 6
    -13 -5 0
    -13 -5 1
    -13 -5 2
    -13 -5 3
    -13 -5 4
    -13 -5 4
    -13 -5 5
    -13 -5 5
    -13 -5 6
    -13 -4 -2
    -13 -4 -1
    -13 -4 0
    -13 -4 1
    -13 -4 2
    -13 -4 3
    -13 -4 3
    -13 -4 4
    -13 -4 4
    -13 -4 5
    -13 -4 5
    -13 -4 6
    -13 -3 -6
    -13 -3 -5
    -13 -3 -4
    -13 -3 -3
    -13 -3 -2
    -13 -3 -2
    -13 -3 -1
    -13 -3 0
    -13 -3 2
    -13 -3 3
    -13 -3 3
    -13 -3 4
    -13 -3 5
    -13 -3 5
    -13 -3 6
    -13 -2 -6
    -13 -2 -5
    -13 -2 -4
    -13 -2 -4
    -13 -2 -3
    -13 -2 -3
    -13 -2 -2
    -13 -2 -2
    -13 -2 -1
    -13 -2 0
    -13 -2 1
    -13 -2 2
    -13 -2 3
    -13 -2 3
    -13 -2 4
    -13 -2 4
    -13 -2 5
    -13 -2 5
    -13 -2 6
    -13 -1 -6
    -13 -1 -5
    -13 -1 -5
    -13 -1 -4
    -13 -1 -4
    -13 -1 -3
    -13 -1 -3
    -13 -1 -2
    -13 -1 -2
    -13 -1 -1
    -13 -1 0
    -13 -1 1
    -13 -1 2
    -13 -1 3
    -13 -1 3
    -13 -1 4
    -13 -1 4
    -13 -1 5
    -13 -1 5
    -13 -1 6
    -13 0 -6
    -13 0 -4
    -13 0 -4
    -13 0 -2
    -13 0 -2
    -13 0 0
    -13 0 2
    -13 0 4
    -13 0 4
    -13 0 6
    -13 1 -6
    -13 1 -5
    -13 1 -5
    -13 1 -4
    -13 1 -4
    -13 1 -3
    -13 1 -3
    -13 1 -2
    -13 1 -2
    -13 1 -1
    -13 1 -1
    -13 1 0
    -13 1 1
    -13 1 2
    -13 1 3
    -13 1 3
    -13 1 4
    -13 1 4
    -13 1 5
    -13 1 5
    -13 2 -6
    -13 2 -5
    -13 2 -5
    -13 2 -4
    -13 2 -3
    -13 2 -3
    -13 2 -2
    -13 2 -2
    -13 2 -1
    -13 2 -1
    -13 2 0
    -13 2 1
    -13 2 2
    -13 2 3
    -13 2 3
    -13 2 4
    -13 2 4
    -13 2 5
    -13 2 5
    -13 2 6
    -13 3 -6
    -13 3 -5
    -13 3 -5
    -13 3 -4
    -13 3 -3
    -13 3 -3
    -13 3 -2
    -13 3 -2
    -13 3 -1
    -13 3 -1
    -13 3 0
    -13 3 1
    -13 3 3
    -13 3 3
    -13 3 4
    -13 3 4
    -13 3 5
    -13 4 -6
    -13 4 -5
    -13 4 -5
    -13 4 -4
    -13 4 -4
    -13 4 -3
    -13 4 -3
    -13 4 -2
    -13 4 -2
    -13 4 -1
    -13 4 -1
    -13 4 0
    -13 4 1
    -13 4 2
    -13 4 3
    -13 4 3
    -13 4 4
    -13 4 4
    -13 4 5
    -13 4 5
    -13 5 -6
    -13 5 -5
    -13 5 -5
    -13 5 -4
    -13 5 -4
    -13 5 -3
    -13 5 -2
    -13 5 -2
    -13 5 -1
    -13 5 -1
    -13 5 0
    -13 5 0
    -13 5 1
    -13 5 2
    -13 5 3
    -13 5 3
    -13 5 4
    -13 5 4
    -13 5 5
    -13 6 -6
    -13 6 -5
    -13 6 -5
    -13 6 -4
    -13 6 -4
    -13 6 -3
    -13 6 -2
    -13 6 -2
    -13 6 -1
    -13 6 -1
    -13 6 0
    -13 6 0
    -13 6 1
    -13 6 2
    -13 6 3
    -13 6 3
    -13 6 4
    -13 6 4
    -13 6 5
    -13 7 -5
    -13 7 -4
    -13 7 -4
    -13 7 -3
    -13 7 -3
    -13 7 -2
    -13 7 -2
    -13 7 -1
    -13 7 -1
    -13 7 0
    -13 7 0
    -13 7 1
    -13 7 2
    -13 7 3
    -13 7 4
    -13 7 4
    -13 8 -5
    -13 8 -4
    -13 8 -3
    -13 8 -3
    -13 8 -2
    -13 8 -2
    -13 8 -1
    -13 8 -1
    -13 8 0
    -13 8 0
    -13 8 1
    -13 8 1
    -13 8 2
    -13 8 3
    -13 8 4
    -13 8 5
    -13 9 -4
    -13 9 -3
    -13 9 -2
    -13 9 -1
    -13 9 -1
    -13 9 1
    -13 9 2
    -13 9 4
    -13 9 5
    -13 10 -4
    -13 10 -3
    -13 10 -2
    -13 10 -1
    -13 10 -1
    -13 10 0
    -13 10 0
    -13 10 1
    -13 10 1
    -13 10 2
    -13 11 -3
    -13 11 -2
    -13 11 -1
    -13 11 -1
    -13 11 0
    -13 11 0
    -13 11 1
    -13 11 1
    -13 11 2
    -13 11 3
    -13 12 -2
    -13 12 -2
    -13 12 -1
    -13 12 0
    -13 12 0
    -13 12 1
    -13 12 1
    -13 12 2
    -13 12 2
    -13 12 3
    -13 12 4
    -13 13 -1
    -13 13 -1
    -13 13 0
    -13 13 1
    -13 13 1
    -13 13 2
    -13 13 2
    -12 -10 1
    -12 -10 2
    -12 -10 3
    -12 -10 4
    -12 -10 5
    -12 -9 0
    -12 -9 1
    -12 -9 2
    -12 -9 3
    -12 -9 4
    -12 -9 5
    -12 -9 5
    -12 -8 0
    -12 -8 1
    -12 -8 2
    -12 -8 3
    -12 -8 4
    -12 -8 4
    -12 -8 5
    -12 -8 5
    -12 -7 0
    -12 -7 1
    -12 -7 2
    -12 -7 3
    -12 -7 4
    -12 -7 4
    -12 -7 5
    -12 -7 5
    -12 -6 0
    -12 -6 1
    -12 -6 2
    -12 -6 3
    -12 -6 4
    -12 -6 4
    -12 -6 5
    -12 -6 5
    -12 -6 6
    -12 -5 0
    -12 -5 1
    -12 -5 2
    -12 -5 3
    -12 -5 3
    -12 -5 4
    -12 -5 5
    -12 -5 5
    -12 -5 6
    -12 -4 -2
    -12 -4 -2
    -12 -4 -1
    -12 -4 0
    -12 -4 1
    -12 -4 2
    -12 -4 3
    -12 -4 3
    -12 -4 4
    -12 -4 4
    -12 -4 5
    -12 -4 5
    -12 -4 6
    -12 -3 -6
    -12 -3 -5
    -12 -3 -4
    -12 -3 -3
    -12 -3 -2
    -12 -3 -2
    -12 -3 -1
    -12 -3 0
    -12 -3 1
    -12 -3 2
    -12 -3 3
    -12 -3 3
    -12 -3 4
    -12 -3 4
    -12 -3 5
    -12 -3 5
    -12 -3 6
    -12 -2 -7
    -12 -2 -5
    -12 -2 -5
    -12 -2 -4
    -12 -2 -4
    -12 -2 -3
    -12 -2 -3
    -12 -2 -2
    -12 -2 -2
    -12 -2 -1
    -12 -2 0
    -12 -2 1
    -12 -2 2
    -12 -2 3
    -12 -2 3
    -12 -2 4
    -12 -2 4
    -12 -2 5
    -12 -2 5
    -12 -2 6
    -12 -1 -7
    -12 -1 -6
    -12 -1 -5
    -12 -1 -5
    -12 -1 -4
    -12 -1 -4
    -12 -1 -3
    -12 -1 -3
    -12 -1 -2
    -12 -1 -2
    -12 -1 -1
    -12 -1 0
    -12 -1 1
    -12 -1 2
    -12 -1 3
    -12 -1 3
    -12 -1 4
    -12 -1 4
    -12 -1 5
    -12 -1 5
    -12 -1 6
    -12 0 -6
    -12 0 -4
    -12 0 -4
    -12 0 -2
    -12 0 -2
    -12 0 0
    -12 0 2
    -12 0 4
    -12 0 4
    -12 0 6
    -12 1 -7
    -12 1 -6
    -12 1 -5
    -12 1 -5
    -12 1 -4
    -12 1 -4
    -12 1 -3
    -12 1 -3
    -12 1 -2
    -12 1 -2
    -12 1 -1
    -12 1 -1
    -12 1 0
    -12 1 1
    -12 1 2
    -12 1 3
    -12 1 3
    -12 1 4
    -12 1 5
    -12 1 5
    -12 1 6
    -12 2 -7
    -12 2 -6
    -12 2 -5
    -12 2 -4
    -12 2 -4
    -12 2 -3
    -12 2 -3
    -12 2 -2
    -12 2 -2
    -12 2 -1
    -12 2 0
    -12 2 1
    -12 2 2
    -12 2 3
    -12 2 3
    -12 2 4
    -12 2 4
    -12 2 5
    -12 2 5
    -12 2 6
    -12 3 -7
    -12 3 -6
    -12 3 -5
    -12 3 -5
    -12 3 -4
    -12 3 -4
    -12 3 -3
    -12 3 -3
    -12 3 -2
    -12 3 -2
    -12 3 -1
    -12 3 -1
    -12 3 0
    -12 3 1
    -12 3 2
    -12 3 3
    -12 3 3
    -12 3 4
    -12 3 4
    -12 3 5
    -12 3 5
    -12 3 6
    -12 4 -6
    -12 4 -5
    -12 4 -5
    -12 4 -4
    -12 4 -4
    -12 4 -3
    -12 4 -3
    -12 4 -2
    -12 4 -2
    -12 4 -1
    -12 4 0
    -12 4 1
    -12 4 2
    -12 4 3
    -12 4 3
    -12 4 4
    -12 4 4
    -12 4 5
    -12 4 5
    -12 5 -6
    -12 5 -5
    -12 5 -5
    -12 5 -4
    -12 5 -4
    -12 5 -3
    -12 5 -3
    -12 5 -2
    -12 5 -2
    -12 5 -1
    -12 5 0
    -12 5 1
    -12 5 2
    -12 5 3
    -12 5 3
    -12 5 4
    -12 5 4
    -12 5 5
    -12 5 5
    -12 6 -6
    -12 6 -5
    -12 6 -5
    -12 6 -4
    -12 6 -4
    -12 6 -3
    -12 6 -2
    -12 6 -2
    -12 6 -1
    -12 6 0
    -12 6 0
    -12 6 1
    -12 6 2
    -12 6 3
    -12 6 4
    -12 6 4
    -12 6 5
    -12 6 5
    -12 7 -6
    -12 7 -5
    -12 7 -5
    -12 7 -4
    -12 7 -4
    -12 7 -3
    -12 7 -3
    -12 7 -2
    -12 7 -2
    -12 7 -1
    -12 7 -1
    -12 7 0
    -12 7 0
    -12 7 1
    -12 7 1
    -12 7 2
    -12 7 3
    -12 7 3
    -12 7 4
    -12 7 4
    -12 7 5
    -12 8 -5
    -12 8 -4
    -12 8 -4
    -12 8 -3
    -12 8 -3
    -12 8 -2
    -12 8 -2
    -12 8 -1
    -12 8 -1
    -12 8 0
    -12 8 0
    -12 8 0
    -12 8 1
    -12 8 1
    -12 8 2
    -12 8 3
    -12 8 4
    -12 8 5
    -12 9 -5
    -12 9 -4
    -12 9 -3
    -12 9 -2
    -12 9 -2
    -12 9 -2
    -12 9 -1
    -12 9 -1
    -12 9 -1
    -12 9 0
    -12 9 0
    -12 9 0
    -12 9 1
    -12 9 1
    -12 9 1
    -12 9 2
    -12 9 2
    -12 9 4
    -12 9 5
    -12 10 -4
    -12 10 -3
    -12 10 -2
    -12 10 -2
    -12 10 -1
    -12 10 -1
    -12 10 0
    -12 10 0
    -12 10 1
    -12 10 1
    -12 10 2
    -12 10 2
    -12 10 4
    -12 11 -4
    -12 11 -3
    -12 11 -3
    -12 11 -2
    -12 11 -2
    -12 11 -1
    -12 11 -1
    -12 11 0
    -12 11 0
    -12 11 1
    -12 11 1
    -12 11 2
    -12 11 2
    -12 11 3
    -12 11 3
    -12 12 -3
    -12 12 -3
    -12 12 -2
    -12 12 -2
    -12 12 -1
    -12 12 -1
    -12 12 0
    -12 12 0
    -12 12 1
    -12 12 2
    -12 12 2
    -12 12 3
    -12 12 4
    -12 13 -1
    -12 13 -1
    -12 13 0
    -12 13 1
    -12 13 1
    -12 13 2
    -12 13 2
    -12 13 3
    -11 -11 0
    -11 -11 1
    -11 -11 3
    -11 -10 0
    -11 -10 1
    -11 -10 2
    -11 -10 3
    -11 -10 4
    -11 -10 5
    -11 -10 5
    -11 -9 0
    -11 -9 1
    -11 -9 2
    -11 -9 3
    -11 -9 4
    -11 -9 5
    -11 -9 5
    -11 -8 0
    -11 -8 1
    -11 -8 2
    -11 -8 3
    -11 -8 4
    -11 -8 4
    -11 -8 5
    -11 -8 5
    -11 -7 0
    -11 -7 1
    -11 -7 2
    -11 -7 3
    -11 -7 4
    -11 -7 4
    -11 -7 5
    -11 -7 5
    -11 -7 6
    -11 -6 0
    -11 -6 1
    -11 -6 2
    -11 -6 3
    -11 -6 3
    -11 -6 4
    -11 -6 4
    -11 -6 5
    -11 -6 5
    -11 -6 6
    -11 -6 6
    -11 -5 0
    -11 -5 1
    -11 -5 2
    -11 -5 3
    -11 -5 3
    -11 -5 4
    -11 -5 4
    -11 -5 5
    -11 -5 5
    -11 -5 6
    -11 -5 6
    -11 -4 -2
    -11 -4 -2
    -11 -4 0
    -11 -4 1
    -11 -4 2
    -11 -4 3
    -11 -4 3
    -11 -4 4
    -11 -4 4
    -11 -4 5
    -11 -4 5
    -11 -4 6
    -11 -3 -7
    -11 -3 -6
    -11 -3 -5
    -11 -3 -4
    -11 -3 -3
    -11 -3 -1
    -11 -3 0
    -11 -3 1
    -11 -3 2
    -11 -3 3
    -11 -3 3
    -11 -3 4
    -11 -3 4
    -11 -3 5
    -11 -3 5
    -11 -3 6
    -11 -2 -7
    -11 -2 -6
    -11 -2 -5
    -11 -2 -5
    -11 -2 -4
    -11 -2 -4
    -11 -2 -3
    -11 -2 -3
    -11 -2 -2
    -11 -2 -2
    -11 -2 -1
    -11 -2 0
    -11 -2 1
    -11 -2 2
    -11 -2 3
    -11 -2 3
    -11 -2 4
    -11 -2 4
    -11 -2 5
    -11 -2 6
    -11 -1 -7
    -11 -1 -6
    -11 -1 -5
    -11 -1 -5
    -11 -1 -4
    -11 -1 -4
    -11 -1 -3
    -11 -1 -3
    -11 -1 -2
    -11 -1 -2
    -11 -1 -1
    -11 -1 0
    -11 -1 1
    -11 -1 2
    -11 -1 2
    -11 -1 3
    -11 -1 3
    -11 -1 4
    -11 -1 4
    -11 -1 5
    -11 -1 6
    -11 0 -6
    -11 0 -4
    -11 0 -4
    -11 0 -2
    -11 0 -2
    -11 0 0
    -11 0 2
    -11 0 4
    -11 0 4
    -11 0 6
    -11 1 -7
    -11 1 -6
    -11 1 -5
    -11 1 -5
    -11 1 -4
    -11 1 -4
    -11 1 -3
    -11 1 -3
    -11 1 -2
    -11 1 -2
    -11 1 -1
    -11 1 -1
    -11 1 0
    -11 1 1
    -11 1 2
    -11 1 2
    -11 1 3
    -11 1 3
    -11 1 4
    -11 1 4
    -11 1 5
    -11 1 6
    -11 2 -7
    -11 2 -6
    -11 2 -5
    -11 2 -5
    -11 2 -4
    -11 2 -4
    -11 2 -3
    -11 2 -3
    -11 2 -2
    -11 2 -2
    -11 2 -1
    -11 2 -1
    -11 2 0
    -11 2 1
    -11 2 2
    -11 2 2
    -11 2 3
    -11 2 3
    -11 2 4
    -11 2 4
    -11 2 6
    -11 3 -7
    -11 3 -6
    -11 3 -5
    -11 3 -5
    -11 3 -4
    -11 3 -4
    -11 3 -3
    -11 3 -3
    -11 3 -2
    -11 3 -2
    -11 3 -1
    -11 3 -1
    -11 3 0
    -11 3 1
    -11 3 2
    -11 3 2
    -11 3 3
    -11 3 3
    -11 3 4
    -11 3 4
    -11 3 5
    -11 3 6
    -11 4 -7
    -11 4 -6
    -11 4 -5
    -11 4 -5
    -11 4 -4
    -11 4 -4
    -11 4 -3
    -11 4 -3
    -11 4 -2
    -11 4 -2
    -11 4 -1
    -11 4 -1
    -11 4 0
    -11 4 1
    -11 4 2
    -11 4 3
    -11 4 3
    -11 4 4
    -11 4 4
    -11 4 5
    -11 4 6
    -11 5 -6
    -11 5 -5
    -11 5 -5
    -11 5 -4
    -11 5 -4
    -11 5 -3
    -11 5 -3
    -11 5 -2
    -11 5 -2
    -11 5 -1
    -11 5 -1
    -11 5 0
    -11 5 0
    -11 5 1
    -11 5 2
    -11 5 3
    -11 5 3
    -11 5 4
    -11 5 4
    -11 5 5
    -11 6 -6
    -11 6 -5
    -11 6 -5
    -11 6 -4
    -11 6 -4
    -11 6 -3
    -11 6 -2
    -11 6 -2
    -11 6 -1
    -11 6 -1
    -11 6 0
    -11 6 1
    -11 6 2
    -11 6 3
    -11 6 3
    -11 6 4
    -11 6 4
    -11 6 5
    -11 6 5
    -11 7 -6
    -11 7 -5
    -11 7 -5
    -11 7 -4
    -11 7 -4
    -11 7 -3
    -11 7 -3
    -11 7 -2
    -11 7 -2
    -11 7 -1
    -11 7 -1
    -11 7 -1
    -11 7 0
    -11 7 0
    -11 7 0
    -11 7 1
    -11 7 1
    -11 7 1
    -11 7 2
    -11 7 3
    -11 7 3
    -11 7 4
    -11 7 4
    -11 7 5
    -11 8 -6
    -11 8 -5
    -11 8 -4
    -11 8 -4
    -11 8 -3
    -11 8 -3
    -11 8 -2
    -11 8 -2
    -11 8 -2
    -11 8 -1
    -11 8 -1
    -11 8 -1
    -11 8 0
    -11 8 0
    -11 8 0
    -11 8 1
    -11 8 1
    -11 8 1
    -11 8 2
    -11 8 2
    -11 8 3
    -11 8 3
    -11 8 4
    -11 8 4
    -11 8 5
    -11 9 -5
    -11 9 -4
    -11 9 -3
    -11 9 -3
    -11 9 -3
    -11 9 -2
    -11 9 -2
    -11 9 -2
    -11 9 -1
    -11 9 -1
    -11 9 -1
    -11 9 0
    -11 9 0
    -11 9 0
    -11 9 1
    -11 9 1
    -11 9 1
    -11 9 2
    -11 9 2
    -11 9 2
    -11 9 3
    -11 9 3
    -11 9 4
    -11 10 -5
    -11 10 -4
    -11 10 -3
    -11 10 -3
    -11 10 -2
    -11 10 -2
    -11 10 -1
    -11 10 -1
    -11 10 0
    -11 10 0
    -11 10 0
    -11 10 1
    -11 10 1
    -11 10 1
    -11 10 2
    -11 10 2
    -11 10 3
    -11 10 3
    -11 10 4
    -11 10 5
    -11 11 -4
    -11 11 -3
    -11 11 -3
    -11 11 -2
    -11 11 -1
    -11 11 -1
    -11 11 0
    -11 11 0
    -11 11 1
    -11 11 1
    -11 11 2
    -11 11 2
    -11 11 3
    -11 11 3
    -11 11 4
    -11 12 -3
    -11 12 -3
    -11 12 -2
    -11 12 -2
    -11 12 -1
    -11 12 -1
    -11 12 0
    -11 12 0
    -11 12 1
    -11 12 1
    -11 12 2
    -11 12 2
    -11 12 3
    -11 12 3
    -11 12 4
    -11 12 4
    -11 13 -2
    -11 13 -2
    -11 13 -1
    -11 13 -1
    -11 13 0
    -11 13 0
    -11 13 1
    -11 13 1
    -11 13 2
    -11 13 2
    -11 13 3
    -11 13 3
    -11 14 0
    -11 14 0
    -11 14 1
    -10 -11 0
    -10 -11 1
    -10 -11 2
    -10 -11 3
    -10 -11 4
    -10 -10 0
    -10 -10 1
    -10 -10 2
    -10 -10 4
    -10 -10 5
    -10 -10 5
    -10 -9 0
    -10 -9 1
    -10 -9 2
    -10 -9 3
    -10 -9 4
    -10 -9 4
    -10 -9 5
    -10 -9 5
    -10 -9 6
    -10 -8 0
    -10 -8 1
    -10 -8 2
    -10 -8 3
    -10 -8 4
    -10 -8 4
    -10 -8 5
    -10 -8 5
    -10 -8 6
    -10 -8 6
    -10 -7 0
    -10 -7 1
    -10 -7 2
    -10 -7 3
    -10 -7 3
    -10 -7 4
    -10 -7 4
    -10 -7 5
    -10 -7 5
    -10 -7 6
    -10 -7 6
    -10 -6 0
    -10 -6 1
    -10 -6 2
    -10 -6 3
    -10 -6 4
    -10 -6 4
    -10 -6 6
    -10 -5 -1
    -10 -5 0
    -10 -5 1
    -10 -5 2
    -10 -5 3
    -10 -5 3
    -10 -5 4
    -10 -5 4
    -10 -5 5
    -10 -5 5
    -10 -5 6
    -10 -4 0
    -10 -4 1
    -10 -4 2
    -10 -4 3
    -10 -4 3
    -10 -4 4
    -10 -4 4
    -10 -4 5
    -10 -4 6
    -10 -3 -7
    -10 -3 -6
    -10 -3 -5
    -10 -3 -4
    -10 -3 -3
    -10 -3 -2
    -10 -3 -1
    -10 -3 0
    -10 -3 1
    -10 -3 2
    -10 -3 2
    -10 -3 3
    -10 -3 3
    -10 -3 4
    -10 -3 4
    -10 -3 5
    -10 -3 6
    -10 -2 -7
    -10 -2 -6
    -10 -2 -5
    -10 -2 -5
    -10 -2 -4
    -10 -2 -4
    -10 -2 -3
    -10 -2 -3
    -10 -2 -2
    -10 -2 -2
    -10 -2 -1
    -10 -2 0
    -10 -2 1
    -10 -2 2
    -10 -2 2
    -10 -2 3
    -10 -2 3
    -10 -2 4
    -10 -2 4
    -10 -2 5
    -10 -2 6
    -10 -1 -7
    -10 -1 -6
    -10 -1 -5
    -10 -1 -5
    -10 -1 -4
    -10 -1 -3
    -10 -1 -3
    -10 -1 -2
    -10 -1 -2
    -10 -1 -1
    -10 -1 0
    -10 -1 1
    -10 -1 2
    -10 -1 2
    -10 -1 3
    -10 -1 3
    -10 -1 4
    -10 -1 4
    -10 -1 5
    -10 -1 6
    -10 0 -6
    -10 0 -6
    -10 0 -4
    -10 0 -4
    -10 0 -2
    -10 0 -2
    -10 0 0
    -10 0 2
    -10 0 2
    -10 0 4
    -10 0 6
    -10 1 -7
    -10 1 -6
    -10 1 -6
    -10 1 -5
    -10 1 -5
    -10 1 -4
    -10 1 -4
    -10 1 -3
    -10 1 -3
    -10 1 -2
    -10 1 -1
    -10 1 -1
    -10 1 0
    -10 1 1
    -10 1 2
    -10 1 2
    -10 1 3
    -10 1 3
    -10 1 4
    -10 1 5
    -10 1 6
    -10 2 -7
    -10 2 -6
    -10 2 -6
    -10 2 -5
    -10 2 -5
    -10 2 -4
    -10 2 -4
    -10 2 -3
    -10 2 -3
    -10 2 -2
    -10 2 -2
    -10 2 -1
    -10 2 -1
    -10 2 0
    -10 2 1
    -10 2 2
    -10 2 2
    -10 2 3
    -10 2 3
    -10 2 4
    -10 2 5
    -10 2 6
    -10 3 -7
    -10 3 -6
    -10 3 -6
    -10 3 -5
    -10 3 -5
    -10 3 -4
    -10 3 -4
    -10 3 -3
    -10 3 -3
    -10 3 -2
    -10 3 -2
    -10 3 -1
    -10 3 -1
    -10 3 0
    -10 3 1
    -10 3 2
    -10 3 2
    -10 3 3
    -10 3 3
    -10 3 4
    -10 3 5
    -10 3 6
    -10 4 -7
    -10 4 -6
    -10 4 -6
    -10 4 -5
    -10 4 -5
    -10 4 -4
    -10 4 -4
    -10 4 -3
    -10 4 -3
    -10 4 -2
    -10 4 -2
    -10 4 -1
    -10 4 -1
    -10 4 0
    -10 4 1
    -10 4 2
    -10 4 2
    -10 4 3
    -10 4 3
    -10 4 4
    -10 4 4
    -10 4 5
    -10 4 6
    -10 5 -7
    -10 5 -6
    -10 5 -6
    -10 5 -5
    -10 5 -5
    -10 5 -4
    -10 5 -4
    -10 5 -3
    -10 5 -3
    -10 5 -2
    -10 5 -2
    -10 5 -1
    -10 5 -1
    -10 5 0
    -10 5 0
    -10 5 1
    -10 5 2
    -10 5 2
    -10 5 3
    -10 5 3
    -10 5 4
    -10 5 4
    -10 5 5
    -10 5 6
    -10 6 -6
    -10 6 -6
    -10 6 -5
    -10 6 -4
    -10 6 -4
    -10 6 -3
    -10 6 -3
    -10 6 -2
    -10 6 -2
    -10 6 -1
    -10 6 -1
    -10 6 -1
    -10 6 0
    -10 6 0
    -10 6 0
    -10 6 1
    -10 6 1
    -10 6 2
    -10 6 3
    -10 6 4
    -10 6 4
    -10 7 -6
    -10 7 -5
    -10 7 -5
    -10 7 -4
    -10 7 -4
    -10 7 -3
    -10 7 -3
    -10 7 -2
    -10 7 -2
    -10 7 -2
    -10 7 -1
    -10 7 -1
    -10 7 -1
    -10 7 0
    -10 7 0
    -10 7 0
    -10 7 1
    -10 7 1
    -10 7 1
    -10 7 2
    -10 7 2
    -10 7 3
    -10 7 3
    -10 7 4
    -10 7 4
    -10 7 5
    -10 8 -6
    -10 8 -5
    -10 8 -4
    -10 8 -4
    -10 8 -3
    -10 8 -3
    -10 8 -3
    -10 8 -2
    -10 8 -2
    -10 8 -2
    -10 8 -1
    -10 8 -1
    -10 8 -1
    -10 8 0
    -10 8 0
    -10 8 0
    -10 8 1
    -10 8 1
    -10 8 1
    -10 8 2
    -10 8 2
    -10 8 3
    -10 8 3
    -10 8 4
    -10 8 4
    -10 8 5
    -10 9 -5
    -10 9 -4
    -10 9 -4
    -10 9 -3
    -10 9 -3
    -10 9 -3
    -10 9 -2
    -10 9 -2
    -10 9 -2
    -10 9 -1
    -10 9 -1
    -10 9 -1
    -10 9 0
    -10 9 0
    -10 9 0
    -10 9 1
    -10 9 1
    -10 9 1
    -10 9 2
    -10 9 2
    -10 9 2
    -10 9 3
    -10 9 3
    -10 9 3
    -10 9 4
    -10 9 4
    -10 9 5
    -10 10 -5
    -10 10 -4
    -10 10 -4
    -10 10 -3
    -10 10 -2
    -10 10 -2
    -10 10 -1
    -10 10 -1
    -10 10 -1
    -10 10 0
    -10 10 0
    -10 10 0
    -10 10 1
    -10 10 1
    -10 10 1
    -10 10 2
    -10 10 2
    -10 10 2
    -10 10 3
    -10 10 3
    -10 10 4
    -10 10 4
    -10 10 5
    -10 11 -4
    -10 11 -4
    -10 11 -3
    -10 11 -3
    -10 11 -2
    -10 11 -1
    -10 11 -1
    -10 11 0
    -10 11 0
    -10 11 1
    -10 11 1
    -10 11 2
    -10 11 2
    -10 11 3
    -10 11 3
    -10 11 4
    -10 12 -3
    -10 12 -3
    -10 12 -2
    -10 12 -2
    -10 12 -1
    -10 12 -1
    -10 12 0
    -10 12 0
    -10 12 1
    -10 12 2
    -10 12 2
    -10 12 3
    -10 12 3
    -10 12 4
    -10 12 4
    -10 12 5
    -10 13 -2
    -10 13 -2
    -10 13 -1
    -10 13 -1
    -10 13 0
    -10 13 0
    -10 13 1
    -10 13 1
    -10 13 2
    -10 13 3
    -10 13 3
    -10 13 4
    -10 14 -1
    -10 14 -1
    -10 14 0
    -10 14 0
    -10 14 1
    -10 14 2
    -10 14 2
    -9 -11 1
    -9 -11 2
    -9 -11 3
    -9 -11 4
    -9 -11 5
    -9 -10 0
    -9 -10 1
    -9 -10 2
    -9 -10 3
    -9 -10 4
    -9 -10 5
    -9 -10 5
    -9 -9 0
    -9 -9 1
    -9 -9 2
    -9 -9 3
    -9 -9 4
    -9 -9 4
    -9 -9 5
    -9 -9 5
    -9 -9 6
    -9 -8 0
    -9 -8 1
    -9 -8 2
    -9 -8 3
    -9 -8 4
    -9 -8 4
    -9 -8 5
    -9 -8 6
    -9 -8 6
    -9 -7 0
    -9 -7 1
    -9 -7 2
    -9 -7 3
    -9 -7 3
    -9 -7 4
    -9 -7 4
    -9 -7 5
    -9 -7 5
    -9 -7 6
    -9 -6 0
    -9 -6 1
    -9 -6 2
    -9 -6 3
    -9 -6 3
    -9 -6 4
    -9 -6 4
    -9 -6 5
    -9 -6 6
    -9 -5 -1
    -9 -5 0
    -9 -5 1
    -9 -5 2
    -9 -5 3
    -9 -5 3
    -9 -5 4
    -9 -5 5
    -9 -5 6
    -9 -4 -7
    -9 -4 -6
    -9 -4 -6
    -9 -4 0
    -9 -4 1
    -9 -4 2
    -9 -4 2
    -9 -4 3
    -9 -4 3
    -9 -4 4
    -9 -4 4
    -9 -4 5
    -9 -4 6
    -9 -3 -7
    -9 -3 -6
    -9 -3 -6
    -9 -3 -5
    -9 -3 -4
    -9 -3 -3
    -9 -3 -2
    -9 -3 -1
    -9 -3 0
    -9 -3 1
    -9 -3 2
    -9 -3 2
    -9 -3 3
    -9 -3 3
    -9 -3 4
    -9 -3 5
    -9 -3 6
    -9 -2 -7
    -9 -2 -6
    -9 -2 -6
    -9 -2 -5
    -9 -2 -5
    -9 -2 -4
    -9 -2 -4
    -9 -2 -3
    -9 -2 -3
    -9 -2 -2
    -9 -2 -2
    -9 -2 -1
    -9 -2 0
    -9 -2 1
    -9 -2 2
    -9 -2 2
    -9 -2 3
    -9 -2 3
    -9 -2 4
    -9 -2 5
    -9 -2 6
    -9 -1 -7
    -9 -1 -6
    -9 -1 -6
    -9 -1 -5
    -9 -1 -5
    -9 -1 -4
    -9 -1 -4
    -9 -1 -3
    -9 -1 -3
    -9 -1 -2
    -9 -1 -2
    -9 -1 -1
    -9 -1 0
    -9 -1 1
    -9 -1 2
    -9 -1 2
    -9 -1 3
    -9 -1 3
    -9 -1 4
    -9 -1 5
    -9 -1 6
    -9 0 -6
    -9 0 -6
    -9 0 -4
    -9 0 -4
    -9 0 -2
    -9 0 -2
    -9 0 0
    -9 0 2
    -9 0 2
    -9 0 4
    -9 0 6
    -9 1 -7
    -9 1 -6
    -9 1 -6
    -9 1 -5
    -9 1 -5
    -9 1 -4
    -9 1 -4
    -9 1 -3
    -9 1 -3
    -9 1 -2
    -9 1 -2
    -9 1 -1
    -9 1 -1
    -9 1 0
    -9 1 1
    -9 1 2
    -9 1 2
    -9 1 3
    -9 1 3
    -9 1 4
    -9 2 -7
    -9 2 -6
    -9 2 -6
    -9 2 -5
    -9 2 -5
    -9 2 -4
    -9 2 -4
    -9 2 -3
    -9 2 -3
    -9 2 -2
    -9 2 -2
    -9 2 -1
    -9 2 0
    -9 2 1
    -9 2 2
    -9 2 2
    -9 2 3
    -9 2 3
    -9 2 4
    -9 2 5
    -9 2 6
    -9 3 -7
    -9 3 -6
    -9 3 -6
    -9 3 -5
    -9 3 -5
    -9 3 -4
    -9 3 -4
    -9 3 -3
    -9 3 -3
    -9 3 -2
    -9 3 -2
    -9 3 -1
    -9 3 -1
    -9 3 0
    -9 3 1
    -9 3 2
    -9 3 2
    -9 3 3
    -9 3 3
    -9 3 4
    -9 3 5
    -9 3 6
    -9 4 -7
    -9 4 -6
    -9 4 -6
    -9 4 -5
    -9 4 -5
    -9 4 -4
    -9 4 -4
    -9 4 -3
    -9 4 -3
    -9 4 -2
    -9 4 -2
    -9 4 -1
    -9 4 -1
    -9 4 0
    -9 4 1
    -9 4 2
    -9 4 2
    -9 4 3
    -9 4 3
    -9 4 4
    -9 4 5
    -9 4 6
    -9 5 -7
    -9 5 -6
    -9 5 -6
    -9 5 -5
    -9 5 -5
    -9 5 -4
    -9 5 -4
    -9 5 -3
    -9 5 -3
    -9 5 -2
    -9 5 -2
    -9 5 -1
    -9 5 -1
    -9 5 -1
    -9 5 0
    -9 5 0
    -9 5 0
    -9 5 1
    -9 5 1
    -9 5 2
    -9 5 2
    -9 5 3
    -9 5 3
    -9 5 4
    -9 5 5
    -9 5 6
    -9 6 -7
    -9 6 -6
    -9 6 -6
    -9 6 -5
    -9 6 -4
    -9 6 -4
    -9 6 -3
    -9 6 -3
    -9 6 -2
    -9 6 -2
    -9 6 -2
    -9 6 -1
    -9 6 -1
    -9 6 -1
    -9 6 0
    -9 6 0
    -9 6 0
    -9 6 1
    -9 6 1
    -9 6 2
    -9 6 2
    -9 6 2
    -9 6 3
    -9 6 3
    -9 6 4
    -9 6 5
    -9 7 -5
    -9 7 -5
    -9 7 -4
    -9 7 -4
    -9 7 -3
    -9 7 -3
    -9 7 -3
    -9 7 -2
    -9 7 -2
    -9 7 -2
    -9 7 -1
    -9 7 -1
    -9 7 -1
    -9 7 0
    -9 7 0
    -9 7 0
    -9 7 1
    -9 7 1
    -9 7 1
    -9 7 2
    -9 7 2
    -9 7 3
    -9 7 3
    -9 7 3
    -9 7 4
    -9 7 5
    -9 8 -6
    -9 8 -5
    -9 8 -5
    -9 8 -4
    -9 8 -4
    -9 8 -4
    -9 8 -3
    -9 8 -3
    -9 8 -3
    -9 8 -2
    -9 8 -2
    -9 8 -2
    -9 8 -1
    -9 8 -1
    -9 8 -1
    -9 8 0
    -9 8 0
    -9 8 1
    -9 8 1
    -9 8 1
    -9 8 2
    -9 8 2
    -9 8 3
    -9 8 3
    -9 8 3
    -9 8 4
    -9 8 4
    -9 8 4
    -9 8 5
    -9 9 -6
    -9 9 -5
    -9 9 -4
    -9 9 -4
    -9 9 -3
    -9 9 -3
    -9 9 -3
    -9 9 -2
    -9 9 -2
    -9 9 -2
    -9 9 -1
    -9 9 -1
    -9 9 -1
    -9 9 0
    -9 9 0
    -9 9 1
    -9 9 1
    -9 9 1
    -9 9 2
    -9 9 2
    -9 9 2
    -9 9 3
    -9 9 3
    -9 9 3
    -9 9 4
    -9 9 4
    -9 9 5
    -9 10 -4
    -9 10 -4
    -9 10 -3
    -9 10 -3
    -9 10 -2
    -9 10 -2
    -9 10 -2
    -9 10 -1
    -9 10 -1
    -9 10 -1
    -9 10 0
    -9 10 0
    -9 10 0
    -9 10 1
    -9 10 1
    -9 10 1
    -9 10 2
    -9 10 2
    -9 10 2
    -9 10 3
    -9 10 3
    -9 10 3
    -9 10 4
    -9 10 4
    -9 10 5
    -9 10 5
    -9 11 -5
    -9 11 -4
    -9 11 -4
    -9 11 -3
    -9 11 -2
    -9 11 -2
    -9 11 -1
    -9 11 -1
    -9 11 0
    -9 11 0
    -9 11 1
    -9 11 1
    -9 11 2
    -9 11 2
    -9 11 3
    -9 11 3
    -9 11 4
    -9 11 4
    -9 11 5
    -9 12 -4
    -9 12 -4
    -9 12 -3
    -9 12 -3
    -9 12 -2
    -9 12 -2
    -9 12 -1
    -9 12 -1
    -9 12 0
    -9 12 0
    -9 12 2
    -9 12 2
    -9 12 3
    -9 12 3
    -9 12 4
    -9 12 4
    -9 12 5
    -9 13 -3
    -9 13 -3
    -9 13 -2
    -9 13 -2
    -9 13 -1
    -9 13 -1
    -9 13 0
    -9 13 1
    -9 13 1
    -9 13 2
    -9 13 2
    -9 13 3
    -9 13 3
    -9 13 4
    -9 14 -1
    -9 14 -1
    -9 14 0
    -9 14 0
    -9 14 1
    -9 14 2
    -9 14 2
    -9 14 3
    -8 -12 1
    -8 -12 2
    -8 -12 3
    -8 -11 1
    -8 -11 2
    -8 -11 3
    -8 -11 4
    -8 -11 5
    -8 -10 0
    -8 -10 1
    -8 -10 2
    -8 -10 3
    -8 -10 4
    -8 -10 4
    -8 -10 5
    -8 -10 5
    -8 -9 0
    -8 -9 1
    -8 -9 2
    -8 -9 3
    -8 -9 4
    -8 -9 4
    -8 -9 5
    -8 -9 5
    -8 -9 6
    -8 -8 0
    -8 -8 1
    -8 -8 2
    -8 -8 3
    -8 -8 3
    -8 -8 4
    -8 -8 4
    -8 -8 5
    -8 -8 5
    -8 -8 6
    -8 -7 0
    -8 -7 1
    -8 -7 2
    -8 -7 3
    -8 -7 3
    -8 -7 4
    -8 -7 4
    -8 -7 5
    -8 -7 6
    -8 -6 0
    -8 -6 1
    -8 -6 2
    -8 -6 3
    -8 -6 3
    -8 -6 4
    -8 -6 4
    -8 -6 5
    -8 -6 6
    -8 -5 0
    -8 -5 1
    -8 -5 2
    -8 -5 2
    -8 -5 3
    -8 -5 3
    -8 -5 4
    -8 -5 5
    -8 -5 6
    -8 -4 -7
    -8 -4 -6
    -8 -4 -6
    -8 -4 -5
    -8 -4 -5
    -8 -4 0
    -8 -4 1
    -8 -4 2
    -8 -4 2
    -8 -4 3
    -8 -4 4
    -8 -4 6
    -8 -3 -7
    -8 -3 -6
    -8 -3 -6
    -8 -3 -5
    -8 -3 -5
    -8 -3 -4
    -8 -3 -3
    -8 -3 -2
    -8 -3 -2
    -8 -3 0
    -8 -3 1
    -8 -3 2
    -8 -3 2
    -8 -3 3
    -8 -3 3
    -8 -3 4
    -8 -3 5
    -8 -3 6
    -8 -2 -8
    -8 -2 -7
    -8 -2 -6
    -8 -2 -5
    -8 -2 -5
    -8 -2 -4
    -8 -2 -4
    -8 -2 -3
    -8 -2 -3
    -8 -2 -2
    -8 -2 -2
    -8 -2 -1
    -8 -2 0
    -8 -2 1
    -8 -2 2
    -8 -2 2
    -8 -2 3
    -8 -2 3
    -8 -2 4
    -8 -2 5
    -8 -2 6
    -8 -1 -8
    -8 -1 -7
    -8 -1 -6
    -8 -1 -6
    -8 -1 -5
    -8 -1 -5
    -8 -1 -4
    -8 -1 -4
    -8 -1 -3
    -8 -1 -3
    -8 -1 -2
    -8 -1 -2
    -8 -1 -1
    -8 -1 0
    -8 -1 1
    -8 -1 2
    -8 -1 2
    -8 -1 3
    -8 -1 4
    -8 -1 5
    -8 -1 6
    -8 0 -8
    -8 0 -6
    -8 0 -6
    -8 0 -4
    -8 0 -4
    -8 0 -2
    -8 0 -2
    -8 0 0
    -8 0 2
    -8 0 2
    -8 0 4
    -8 0 6
    -8 1 -8
    -8 1 -7
    -8 1 -6
    -8 1 -6
    -8 1 -5
    -8 1 -5
    -8 1 -4
    -8 1 -4
    -8 1 -3
    -8 1 -3
    -8 1 -2
    -8 1 -2
    -8 1 -1
    -8 1 -1
    -8 1 0
    -8 1 1
    -8 1 2
    -8 1 2
    -8 1 3
    -8 1 4
    -8 1 5
    -8 1 6
    -8 2 -8
    -8 2 -7
    -8 2 -6
    -8 2 -6
    -8 2 -5
    -8 2 -5
    -8 2 -4
    -8 2 -4
    -8 2 -3
    -8 2 -3
    -8 2 -2
    -8 2 -2
    -8 2 -1
    -8 2 -1
    -8 2 0
    -8 2 1
    -8 2 2
    -8 2 2
    -8 2 3
    -8 2 4
    -8 2 5
    -8 2 6
    -8 3 -7
    -8 3 -6
    -8 3 -6
    -8 3 -5
    -8 3 -5
    -8 3 -4
    -8 3 -4
    -8 3 -3
    -8 3 -3
    -8 3 -2
    -8 3 -2
    -8 3 -1
    -8 3 -1
    -8 3 0
    -8 3 1
    -8 3 2
    -8 3 2
    -8 3 3
    -8 3 4
    -8 3 5
    -8 3 6
    -8 4 -6
    -8 4 -6
    -8 4 -5
    -8 4 -5
    -8 4 -4
    -8 4 -4
    -8 4 -3
    -8 4 -3
    -8 4 -2
    -8 4 -2
    -8 4 -1
    -8 4 -1
    -8 4 0
    -8 4 0
    -8 4 1
    -8 4 2
    -8 4 2
    -8 4 3
    -8 4 4
    -8 4 5
    -8 4 6
    -8 5 -7
    -8 5 -6
    -8 5 -6
    -8 5 -5
    -8 5 -5
    -8 5 -4
    -8 5 -4
    -8 5 -3
    -8 5 -3
    -8 5 -2
    -8 5 -2
    -8 5 -1
    -8 5 -1
    -8 5 -1
    -8 5 0
    -8 5 0
    -8 5 0
    -8 5 1
    -8 5 1
    -8 5 2
    -8 5 2
    -8 5 2
    -8 5 3
    -8 5 3
    -8 5 4
    -8 5 5
    -8 6 -6
    -8 6 -6
    -8 6 -5
    -8 6 -5
    -8 6 -4
    -8 6 -4
    -8 6 -3
    -8 6 -3
    -8 6 -3
    -8 6 -2
    -8 6 -2
    -8 6 -2
    -8 6 -1
    -8 6 -1
    -8 6 -1
    -8 6 0
    -8 6 0
    -8 6 0
    -8 6 1
    -8 6 1
    -8 6 2
    -8 6 2
    -8 6 2
    -8 6 3
    -8 6 3
    -8 6 3
    -8 6 4
    -8 6 5
    -8 6 6
    -8 7 -7
    -8 7 -6
    -8 7 -6
    -8 7 -5
    -8 7 -5
    -8 7 -4
    -8 7 -4
    -8 7 -4
    -8 7 -3
    -8 7 -3
    -8 7 -3
    -8 7 -2
    -8 7 -2
    -8 7 -2
    -8 7 -1
    -8 7 -1
    -8 7 -1
    -8 7 0
    -8 7 0
    -8 7 0
    -8 7 1
    -8 7 1
    -8 7 1
    -8 7 2
    -8 7 2
    -8 7 2
    -8 7 3
    -8 7 3
    -8 7 3
    -8 7 4
    -8 7 4
    -8 7 5
    -8 8 -6
    -8 8 -5
    -8 8 -5
    -8 8 -4
    -8 8 -4
    -8 8 -4
    -8 8 -3
    -8 8 -3
    -8 8 -3
    -8 8 -2
    -8 8 -2
    -8 8 -2
    -8 8 -1
    -8 8 -1
    -8 8 -1
    -8 8 0
    -8 8 0
    -8 8 0
    -8 8 1
    -8 8 1
    -8 8 1
    -8 8 2
    -8 8 2
    -8 8 3
    -8 8 3
    -8 8 3
    -8 8 4
    -8 8 4
    -8 8 4
    -8 9 -6
    -8 9 -5
    -8 9 -5
    -8 9 -4
    -8 9 -4
    -8 9 -4
    -8 9 -3
    -8 9 -3
    -8 9 -3
    -8 9 -2
    -8 9 -2
    -8 9 -2
    -8 9 -1
    -8 9 -1
    -8 9 -1
    -8 9 0
    -8 9 0
    -8 9 0
    -8 9 1
    -8 9 1
    -8 9 1
    -8 9 2
    -8 9 2
    -8 9 2
    -8 9 3
    -8 9 3
    -8 9 3
    -8 9 4
    -8 9 4
    -8 9 4
    -8 9 5
    -8 10 -5
    -8 10 -4
    -8 10 -4
    -8 10 -3
    -8 10 -3
    -8 10 -2
    -8 10 -2
    -8 10 -2
    -8 10 -1
    -8 10 -1
    -8 10 -1
    -8 10 0
    -8 10 0
    -8 10 0
    -8 10 1
    -8 10 1
    -8 10 1
    -8 10 2
    -8 10 2
    -8 10 2
    -8 10 3
    -8 10 3
    -8 10 3
    -8 10 3
    -8 10 4
    -8 10 4
    -8 10 5
    -8 11 -5
    -8 11 -4
    -8 11 -4
    -8 11 -3
    -8 11 -3
    -8 11 -2
    -8 11 -2
    -8 11 -1
    -8 11 -1
    -8 11 0
    -8 11 0
    -8 11 0
    -8 11 1
    -8 11 1
    -8 11 1
    -8 11 2
    -8 11 2
    -8 11 2
    -8 11 3
    -8 11 3
    -8 11 4
    -8 11 4
    -8 11 4
    -8 11 5
    -8 12 -4
    -8 12 -4
    -8 12 -3
    -8 12 -3
    -8 12 -2
    -8 12 -2
    -8 12 -1
    -8 12 -1
    -8 12 0
    -8 12 0
    -8 12 1
    -8 12 1
    -8 12 2
    -8 12 2
    -8 12 3
    -8 12 3
    -8 12 4
    -8 12 4
    -8 12 5
    -8 13 -3
    -8 13 -3
    -8 13 -2
    -8 13 -2
    -8 13 -1
    -8 13 0
    -8 13 0
    -8 13 1
    -8 13 1
    -8 13 2
    -8 13 3
    -8 13 3
    -8 13 4
    -8 14 -2
    -8 14 -2
    -8 14 -1
    -8 14 -1
    -8 14 0
    -8 14 0
    -8 14 1
    -8 14 1
    -8 14 2
    -8 14 2
    -8 14 3
    -7 -12 1
    -7 -12 2
    -7 -12 3
    -7 -12 4
    -7 -11 0
    -7 -11 1
    -7 -11 2
    -7 -11 3
    -7 -11 4
    -7 -11 5
    -7 -10 0
    -7 -10 1
    -7 -10 2
    -7 -10 3
    -7 -10 4
    -7 -10 4
    -7 -10 5
    -7 -10 5
    -7 -9 0
    -7 -9 1
    -7 -9 2
    -7 -9 3
    -7 -9 4
    -7 -9 4
    -7 -9 5
    -7 -9 5
    -7 -8 0
    -7 -8 1
    -7 -8 2
    -7 -8 3
    -7 -8 3
    -7 -8 4
    -7 -8 4
    -7 -8 5
    -7 -8 6
    -7 -7 0
    -7 -7 1
    -7 -7 2
    -7 -7 3
    -7 -7 3
    -7 -7 4
    -7 -7 4
    -7 -7 5
    -7 -7 6
    -7 -6 0
    -7 -6 1
    -7 -6 2
    -7 -6 2
    -7 -6 3
    -7 -6 3
    -7 -6 4
    -7 -6 5
    -7 -6 6
    -7 -5 0
    -7 -5 1
    -7 -5 2
    -7 -5 2
    -7 -5 3
    -7 -5 3
    -7 -5 4
    -7 -5 5
    -7 -5 6
    -7 -4 -7
    -7 -4 -6
    -7 -4 -5
    -7 -4 -5
    -7 -4 0
    -7 -4 1
    -7 -4 2
    -7 -4 2
    -7 -4 3
    -7 -4 3
    -7 -4 4
    -7 -4 5
    -7 -4 6
    -7 -3 -8
    -7 -3 -7
    -7 -3 -6
    -7 -3 -6
    -7 -3 -5
    -7 -3 -5
    -7 -3 -4
    -7 -3 -3
    -7 -3 0
    -7 -3 1
    -7 -3 2
    -7 -3 2
    -7 -3 3
    -7 -3 4
    -7 -3 5
    -7 -3 6
    -7 -2 -7
    -7 -2 -6
    -7 -2 -6
    -7 -2 -5
    -7 -2 -5
    -7 -2 -4
    -7 -2 -4
    -7 -2 -3
    -7 -2 -3
    -7 -2 -2
    -7 -2 -1
    -7 -2 0
    -7 -2 1
    -7 -2 2
    -7 -2 2
    -7 -2 3
    -7 -2 4
    -7 -2 5
    -7 -2 6
    -7 -1 -8
    -7 -1 -7
    -7 -1 -6
    -7 -1 -6
    -7 -1 -5
    -7 -1 -5
    -7 -1 -4
    -7 -1 -4
    -7 -1 -3
    -7 -1 -3
    -7 -1 -2
    -7 -1 -2
    -7 -1 -1
    -7 -1 0
    -7 -1 1
    -7 -1 2
    -7 -1 3
    -7 -1 4
    -7 -1 5
    -7 -1 6
    -7 -1 7
    -7 0 -8
    -7 0 -6
    -7 0 -6
    -7 0 -4
    -7 0 -4
    -7 0 -2
    -7 0 -2
    -7 0 0
    -7 0 2
    -7 0 2
    -7 0 4
    -7 0 6
    -7 1 -7
    -7 1 -6
    -7 1 -5
    -7 1 -5
    -7 1 -4
    -7 1 -4
    -7 1 -3
    -7 1 -3
    -7 1 -2
    -7 1 -2
    -7 1 -1
    -7 1 -1
    -7 1 0
    -7 1 1
    -7 1 1
    -7 1 2
    -7 1 2
    -7 1 3
    -7 1 4
    -7 1 5
    -7 1 6
    -7 1 7
    -7 2 -8
    -7 2 -7
    -7 2 -6
    -7 2 -6
    -7 2 -5
    -7 2 -5
    -7 2 -4
    -7 2 -4
    -7 2 -3
    -7 2 -3
    -7 2 -2
    -7 2 -2
    -7 2 -1
    -7 2 -1
    -7 2 0
    -7 2 1
    -7 2 1
    -7 2 2
    -7 2 2
    -7 2 3
    -7 2 4
    -7 2 5
    -7 2 6
    -7 2 7
    -7 3 -8
    -7 3 -7
    -7 3 -7
    -7 3 -6
    -7 3 -6
    -7 3 -5
    -7 3 -5
    -7 3 -4
    -7 3 -4
    -7 3 -3
    -7 3 -3
    -7 3 -2
    -7 3 -2
    -7 3 -1
    -7 3 -1
    -7 3 0
    -7 3 1
    -7 3 2
    -7 3 2
    -7 3 3
    -7 3 4
    -7 3 5
    -7 3 6
    -7 4 -7
    -7 4 -7
    -7 4 -6
    -7 4 -6
    -7 4 -5
    -7 4 -5
    -7 4 -4
    -7 4 -4
    -7 4 -3
    -7 4 -3
    -7 4 -2
    -7 4 -2
    -7 4 -2
    -7 4 -1
    -7 4 -1
    -7 4 -1
    -7 4 0
    -7 4 0
    -7 4 0
    -7 4 1
    -7 4 1
    -7 4 2
    -7 4 2
    -7 4 2
    -7 4 3
    -7 4 4
    -7 4 5
    -7 4 6
    -7 5 -7
    -7 5 -7
    -7 5 -6
    -7 5 -6
    -7 5 -5
    -7 5 -5
    -7 5 -4
    -7 5 -3
    -7 5 -3
    -7 5 -3
    -7 5 -2
    -7 5 -2
    -7 5 -2
    -7 5 -1
    -7 5 -1
    -7 5 -1
    -7 5 0
    -7 5 0
    -7 5 0
    -7 5 1
    -7 5 1
    -7 5 2
    -7 5 2
    -7 5 2
    -7 5 3
    -7 5 3
    -7 5 4
    -7 5 5
    -7 5 6
    -7 6 -7
    -7 6 -6
    -7 6 -6
    -7 6 -5
    -7 6 -5
    -7 6 -4
    -7 6 -4
    -7 6 -4
    -7 6 -3
    -7 6 -3
    -7 6 -3
    -7 6 -2
    -7 6 -2
    -7 6 -2
    -7 6 -1
    -7 6 -1
    -7 6 -1
    -7 6 0
    -7 6 0
    -7 6 0
    -7 6 1
    -7 6 1
    -7 6 2
    -7 6 2
    -7 6 2
    -7 6 3
    -7 6 3
    -7 6 4
    -7 6 4
    -7 6 5
    -7 6 6
    -7 7 -7
    -7 7 -6
    -7 7 -6
    -7 7 -5
    -7 7 -5
    -7 7 -5
    -7 7 -4
    -7 7 -4
    -7 7 -4
    -7 7 -3
    -7 7 -3
    -7 7 -3
    -7 7 -2
    -7 7 -2
    -7 7 -2
    -7 7 -1
    -7 7 -1
    -7 7 -1
    -7 7 0
    -7 7 0
    -7 7 0
    -7 7 1
    -7 7 1
    -7 7 1
    -7 7 2
    -7 7 2
    -7 7 2
    -7 7 3
    -7 7 3
    -7 7 3
    -7 7 4
    -7 7 4
    -7 7 5
    -7 8 -6
    -7 8 -5
    -7 8 -5
    -7 8 -5
    -7 8 -4
    -7 8 -4
    -7 8 -4
    -7 8 -3
    -7 8 -3
    -7 8 -3
    -7 8 -2
    -7 8 -2
    -7 8 -2
    -7 8 -1
    -7 8 -1
    -7 8 -1
    -7 8 0
    -7 8 0
    -7 8 0
    -7 8 1
    -7 8 1
    -7 8 1
    -7 8 2
    -7 8 2
    -7 8 2
    -7 8 3
    -7 8 3
    -7 8 3
    -7 8 4
    -7 8 4
    -7 8 5
    -7 8 5
    -7 9 -5
    -7 9 -5
    -7 9 -4
    -7 9 -4
    -7 9 -4
    -7 9 -3
    -7 9 -3
    -7 9 -3
    -7 9 -2
    -7 9 -2
    -7 9 -2
    -7 9 -1
    -7 9 -1
    -7 9 -1
    -7 9 0
    -7 9 0
    -7 9 0
    -7 9 1
    -7 9 1
    -7 9 2
    -7 9 2
    -7 9 2
    -7 9 3
    -7 9 3
    -7 9 3
    -7 9 4
    -7 9 4
    -7 9 5
    -7 9 5
    -7 10 -6
    -7 10 -5
    -7 10 -5
    -7 10 -4
    -7 10 -4
    -7 10 -3
    -7 10 -3
    -7 10 -3
    -7 10 -2
    -7 10 -2
    -7 10 -2
    -7 10 -1
    -7 10 -1
    -7 10 -1
    -7 10 0
    -7 10 0
    -7 10 0
    -7 10 1
    -7 10 1
    -7 10 1
    -7 10 2
    -7 10 2
    -7 10 2
    -7 10 3
    -7 10 3
    -7 10 3
    -7 10 3
    -7 10 4
    -7 10 4
    -7 10 4
    -7 10 5
    -7 11 -5
    -7 11 -4
    -7 11 -4
    -7 11 -3
    -7 11 -3
    -7 11 -2
    -7 11 -2
    -7 11 -1
    -7 11 -1
    -7 11 -1
    -7 11 0
    -7 11 0
    -7 11 0
    -7 11 1
    -7 11 1
    -7 11 1
    -7 11 2
    -7 11 2
    -7 11 2
    -7 11 3
    -7 11 3
    -7 11 3
    -7 11 3
    -7 11 4
    -7 11 4
    -7 11 4
    -7 11 6
    -7 12 -4
    -7 12 -4
    -7 12 -3
    -7 12 -2
    -7 12 -2
    -7 12 -1
    -7 12 -1
    -7 12 0
    -7 12 1
    -7 12 1
    -7 12 2
    -7 12 2
    -7 12 3
    -7 12 3
    -7 12 4
    -7 12 4
    -7 12 5
    -7 13 -3
    -7 13 -3
    -7 13 -2
    -7 13 -2
    -7 13 -1
    -7 13 -1
    -7 13 0
    -7 13 0
    -7 13 1
    -7 13 1
    -7 13 2
    -7 13 2
    -7 13 3
    -7 13 3
    -7 14 -2
    -7 14 -2
    -7 14 -1
    -7 14 -1
    -7 14 0
    -7 14 0
    -7 14 1
    -7 14 1
    -7 14 2
    -7 14 2
    -7 14 3
    -7 15 0
    -7 15 0
    -7 15 1
    -6 -12 1
    -6 -12 2
    -6 -12 4
    -6 -11 0
    -6 -11 1
    -6 -11 2
    -6 -11 3
    -6 -11 4
    -6 -11 4
    -6 -11 5
    -6 -10 0
    -6 -10 1
    -6 -10 2
    -6 -10 3
    -6 -10 4
    -6 -10 4
    -6 -10 5
    -6 -9 0
    -6 -9 1
    -6 -9 2
    -6 -9 3
    -6 -9 3
    -6 -9 4
    -6 -9 4
    -6 -9 5
    -6 -8 0
    -6 -8 1
    -6 -8 2
    -6 -8 3
    -6 -8 3
    -6 -8 4
    -6 -8 4
    -6 -8 5
    -6 -8 6
    -6 -7 0
    -6 -7 1
    -6 -7 2
    -6 -7 3
    -6 -7 3
    -6 -7 4
    -6 -7 5
    -6 -7 6
    -6 -6 0
    -6 -6 1
    -6 -6 2
    -6 -6 2
    -6 -6 3
    -6 -6 3
    -6 -6 4
    -6 -6 5
    -6 -6 6
    -6 -5 -7
    -6 -5 -6
    -6 -5 -6
    -6 -5 0
    -6 -5 1
    -6 -5 2
    -6 -5 2
    -6 -5 3
    -6 -5 5
    -6 -5 6
    -6 -4 -8
    -6 -4 -7
    -6 -4 -6
    -6 -4 -6
    -6 -4 -5
    -6 -4 0
    -6 -4 1
    -6 -4 2
    -6 -4 2
    -6 -4 3
    -6 -4 4
    -6 -4 5
    -6 -4 6
    -6 -3 -8
    -6 -3 -7
    -6 -3 -6
    -6 -3 -6
    -6 -3 -5
    -6 -3 -5
    -6 -3 -4
    -6 -3 -3
    -6 -3 0
    -6 -3 1
    -6 -3 2
    -6 -3 2
    -6 -3 3
    -6 -3 4
    -6 -3 5
    -6 -3 6
    -6 -2 -8
    -6 -2 -7
    -6 -2 -6
    -6 -2 -6
    -6 -2 -5
    -6 -2 -5
    -6 -2 -4
    -6 -2 -4
    -6 -2 -3
    -6 -2 -3
    -6 -2 -2
    -6 -2 0
    -6 -2 1
    -6 -2 1
    -6 -2 2
    -6 -2 2
    -6 -2 3
    -6 -2 4
    -6 -2 5
    -6 -2 6
    -6 -2 7
    -6 -1 -8
    -6 -1 -7
    -6 -1 -6
    -6 -1 -6
    -6 -1 -5
    -6 -1 -5
    -6 -1 -4
    -6 -1 -4
    -6 -1 -3
    -6 -1 -3
    -6 -1 -2
    -6 -1 -2
    -6 -1 -1
    -6 -1 -1
    -6 -1 0
    -6 -1 1
    -6 -1 1
    -6 -1 2
    -6 -1 2
    -6 -1 3
    -6 -1 4
    -6 -1 5
    -6 -1 6
    -6 -1 7
    -6 0 -8
    -6 0 -6
    -6 0 -6
    -6 0 -4
    -6 0 -4
    -6 0 -2
    -6 0 -2
    -6 0 0
    -6 0 2
    -6 0 4
    -6 0 6
    -6 1 -7
    -6 1 -7
    -6 1 -6
    -6 1 -6
    -6 1 -5
    -6 1 -5
    -6 1 -4
    -6 1 -4
    -6 1 -3
    -6 1 -3
    -6 1 -2
    -6 1 -2
    -6 1 -1
    -6 1 -1
    -6 1 0
    -6 1 1
    -6 1 1
    -6 1 2
    -6 1 3
    -6 1 4
    -6 1 5
    -6 1 6
    -6 2 -8
    -6 2 -7
    -6 2 -7
    -6 2 -6
    -6 2 -6
    -6 2 -5
    -6 2 -5
    -6 2 -4
    -6 2 -4
    -6 2 -3
    -6 2 -3
    -6 2 -2
    -6 2 -2
    -6 2 -1
    -6 2 0
    -6 2 1
    -6 2 1
    -6 2 2
    -6 2 3
    -6 2 4
    -6 2 5
    -6 2 6
    -6 2 7
    -6 3 -8
    -6 3 -7
    -6 3 -7
    -6 3 -6
    -6 3 -6
    -6 3 -5
    -6 3 -5
    -6 3 -4
    -6 3 -4
    -6 3 -3
    -6 3 -3
    -6 3 -2
    -6 3 -2
    -6 3 -1
    -6 3 -1
    -6 3 -1
    -6 3 0
    -6 3 0
    -6 3 1
    -6 3 1
    -6 3 1
    -6 3 2
    -6 3 3
    -6 3 4
    -6 3 5
    -6 3 6
    -6 3 7
    -6 4 -8
    -6 4 -7
    -6 4 -6
    -6 4 -6
    -6 4 -5
    -6 4 -5
    -6 4 -4
    -6 4 -4
    -6 4 -3
    -6 4 -3
    -6 4 -3
    -6 4 -2
    -6 4 -2
    -6 4 -1
    -6 4 -1
    -6 4 -1
    -6 4 0
    -6 4 0
    -6 4 0
    -6 4 1
    -6 4 1
    -6 4 1
    -6 4 2
    -6 4 2
    -6 4 2
    -6 4 3
    -6 4 4
    -6 4 5
    -6 4 6
    -6 5 -7
    -6 5 -7
    -6 5 -6
    -6 5 -6
    -6 5 -5
    -6 5 -5
    -6 5 -4
    -6 5 -4
    -6 5 -4
    -6 5 -3
    -6 5 -3
    -6 5 -3
    -6 5 -2
    -6 5 -2
    -6 5 -2
    -6 5 -1
    -6 5 -1
    -6 5 -1
    -6 5 0
    -6 5 0
    -6 5 0
    -6 5 1
    -6 5 1
    -6 5 2
    -6 5 2
    -6 5 2
    -6 5 3
    -6 5 3
    -6 5 4
    -6 5 5
    -6 5 6
    -6 6 -7
    -6 6 -6
    -6 6 -6
    -6 6 -5
    -6 6 -5
    -6 6 -4
    -6 6 -4
    -6 6 -4
    -6 6 -3
    -6 6 -3
    -6 6 -3
    -6 6 -2
    -6 6 -2
    -6 6 -2
    -6 6 -1
    -6 6 -1
    -6 6 -1
    -6 6 0
    -6 6 0
    -6 6 0
    -6 6 1
    -6 6 1
    -6 6 2
    -6 6 2
    -6 6 2
    -6 6 3
    -6 6 3
    -6 6 4
    -6 6 4
    -6 6 5
    -6 6 6
    -6 7 -7
    -6 7 -6
    -6 7 -6
    -6 7 -5
    -6 7 -5
    -6 7 -5
    -6 7 -4
    -6 7 -4
    -6 7 -4
    -6 7 -3
    -6 7 -3
    -6 7 -3
    -6 7 -2
    -6 7 -2
    -6 7 -2
    -6 7 -1
    -6 7 -1
    -6 7 -1
    -6 7 0
    -6 7 0
    -6 7 0
    -6 7 1
    -6 7 1
    -6 7 1
    -6 7 2
    -6 7 2
    -6 7 2
    -6 7 3
    -6 7 3
    -6 7 4
    -6 7 4
    -6 7 5
    -6 7 5
    -6 7 6
    -6 8 -7
    -6 8 -6
    -6 8 -5
    -6 8 -5
    -6 8 -5
    -6 8 -4
    -6 8 -4
    -6 8 -4
    -6 8 -3
    -6 8 -3
    -6 8 -3
    -6 8 -2
    -6 8 -2
    -6 8 -2
    -6 8 -1
    -6 8 -1
    -6 8 -1
    -6 8 0
    -6 8 0
    -6 8 0
    -6 8 1
    -6 8 1
    -6 8 1
    -6 8 2
    -6 8 2
    -6 8 2
    -6 8 2
    -6 8 3
    -6 8 3
    -6 8 3
    -6 8 4
    -6 8 4
    -6 8 5
    -6 8 5
    -6 8 6
    -6 9 -6
    -6 9 -5
    -6 9 -5
    -6 9 -4
    -6 9 -4
    -6 9 -4
    -6 9 -3
    -6 9 -3
    -6 9 -3
    -6 9 -2
    -6 9 -2
    -6 9 -2
    -6 9 -1
    -6 9 -1
    -6 9 -1
    -6 9 0
    -6 9 0
    -6 9 1
    -6 9 1
    -6 9 1
    -6 9 2
    -6 9 2
    -6 9 3
    -6 9 3
    -6 9 3
    -6 9 4
    -6 9 4
    -6 9 5
    -6 9 5
    -6 10 -5
    -6 10 -5
    -6 10 -4
    -6 10 -4
    -6 10 -3
    -6 10 -3
    -6 10 -3
    -6 10 -2
    -6 10 -2
    -6 10 -2
    -6 10 -1
    -6 10 -1
    -6 10 -1
    -6 10 0
    -6 10 0
    -6 10 0
    -6 10 1
    -6 10 1
    -6 10 1
    -6 10 2
    -6 10 2
    -6 10 2
    -6 10 3
    -6 10 3
    -6 10 3
    -6 10 3
    -6 10 4
    -6 10 4
    -6 10 5
    -6 10 6
    -6 11 -5
    -6 11 -5
    -6 11 -3
    -6 11 -3
    -6 11 -2
    -6 11 -2
    -6 11 -1
    -6 11 -1
    -6 11 -1
    -6 11 0
    -6 11 0
    -6 11 0
    -6 11 1
    -6 11 1
    -6 11 1
    -6 11 2
    -6 11 2
    -6 11 3
    -6 11 3
    -6 11 3
    -6 11 3
    -6 11 4
    -6 11 4
    -6 11 4
    -6 11 5
    -6 11 6
    -6 12 -5
    -6 12 -4
    -6 12 -4
    -6 12 -3
    -6 12 -3
    -6 12 -2
    -6 12 -2
    -6 12 -1
    -6 12 -1
    -6 12 0
    -6 12 0
    -6 12 1
    -6 12 1
    -6 12 2
    -6 12 2
    -6 12 3
    -6 12 3
    -6 12 4
    -6 12 4
    -6 12 5
    -6 13 -4
    -6 13 -4
    -6 13 -3
    -6 13 -3
    -6 13 -2
    -6 13 -2
    -6 13 -1
    -6 13 -1
    -6 13 0
    -6 13 0
    -6 13 1
    -6 13 1
    -6 13 2
    -6 13 2
    -6 13 3
    -6 13 3
    -6 13 4
    -6 13 5
    -6 14 -3
    -6 14 -2
    -6 14 -1
    -6 14 -1
    -6 14 0
    -6 14 0
    -6 14 1
    -6 14 1
    -6 14 2
    -6 14 3
    -6 15 -1
    -6 15 -1
    -6 15 0
    -6 15 0
    -6 15 1
    -6 15 2
    -5 -12 1
    -5 -12 2
    -5 -12 3
    -5 -11 0
    -5 -11 1
    -5 -11 2
    -5 -11 3
    -5 -11 4
    -5 -11 4
    -5 -11 5
    -5 -10 0
    -5 -10 1
    -5 -10 2
    -5 -10 3
    -5 -10 4
    -5 -10 4
    -5 -10 5
    -5 -10 5
    -5 -9 0
    -5 -9 1
    -5 -9 2
    -5 -9 3
    -5 -9 3
    -5 -9 4
    -5 -9 4
    -5 -9 5
    -5 -8 0
    -5 -8 1
    -5 -8 2
    -5 -8 3
    -5 -8 3
    -5 -8 4
    -5 -8 5
    -5 -8 6
    -5 -7 0
    -5 -7 1
    -5 -7 2
    -5 -7 2
    -5 -7 3
    -5 -7 3
    -5 -7 4
    -5 -7 5
    -5 -7 6
    -5 -6 0
    -5 -6 1
    -5 -6 2
    -5 -6 2
    -5 -6 3
    -5 -6 4
    -5 -6 5
    -5 -6 6
    -5 -5 -7
    -5 -5 -6
    -5 -5 -5
    -5 -5 -5
    -5 -5 0
    -5 -5 1
    -5 -5 2
    -5 -5 2
    -5 -5 3
    -5 -5 4
    -5 -5 5
    -5 -5 6
    -5 -4 -8
    -5 -4 -7
    -5 -4 -6
    -5 -4 -6
    -5 -4 -5
    -5 -4 -4
    -5 -4 0
    -5 -4 1
    -5 -4 2
    -5 -4 2
    -5 -4 3
    -5 -4 4
    -5 -4 5
    -5 -4 6
    -5 -3 -8
    -5 -3 -7
    -5 -3 -6
    -5 -3 -6
    -5 -3 -5
    -5 -3 -5
    -5 -3 -4
    -5 -3 -3
    -5 -3 0
    -5 -3 1
    -5 -3 1
    -5 -3 2
    -5 -3 3
    -5 -3 4
    -5 -3 5
    -5 -3 6
    -5 -2 -8
    -5 -2 -7
    -5 -2 -6
    -5 -2 -6
    -5 -2 -5
    -5 -2 -5
    -5 -2 -4
    -5 -2 -4
    -5 -2 -3
    -5 -2 -3
    -5 -2 -2
    -5 -2 -1
    -5 -2 0
    -5 -2 1
    -5 -2 1
    -5 -2 2
    -5 -2 3
    -5 -2 4
    -5 -2 5
    -5 -2 6
    -5 -2 7
    -5 -1 -8
    -5 -1 -7
    -5 -1 -7
    -5 -1 -6
    -5 -1 -6
    -5 -1 -5
    -5 -1 -5
    -5 -1 -4
    -5 -1 -4
    -5 -1 -3
    -5 -1 -3
    -5 -1 -2
    -5 -1 -2
    -5 -1 -1
    -5 -1 -1
    -5 -1 0
    -5 -1 1
    -5 -1 2
    -5 -1 3
    -5 -1 4
    -5 -1 5
    -5 -1 6
    -5 -1 7
    -5 0 -8
    -5 0 -6
    -5 0 -6
    -5 0 -4
    -5 0 -4
    -5 0 -2
    -5 0 -2
    -5 0 0
    -5 0 2
    -5 0 4
    -5 0 6
    -5 1 -8
    -5 1 -7
    -5 1 -7
    -5 1 -6
    -5 1 -6
    -5 1 -5
    -5 1 -5
    -5 1 -4
    -5 1 -4
    -5 1 -3
    -5 1 -3
    -5 1 -2
    -5 1 -2
    -5 1 -1
    -5 1 -1
    -5 1 0
    -5 1 1
    -5 1 2
    -5 1 3
    -5 1 4
    -5 1 5
    -5 1 7
    -5 2 -8
    -5 2 -7
    -5 2 -7
    -5 2 -6
    -5 2 -6
    -5 2 -5
    -5 2 -5
    -5 2 -4
    -5 2 -4
    -5 2 -3
    -5 2 -3
    -5 2 -2
    -5 2 -2
    -5 2 -1
    -5 2 -1
    -5 2 0
    -5 2 1
    -5 2 1
    -5 2 2
    -5 2 3
    -5 2 4
    -5 2 5
    -5 2 6
    -5 2 7
    -5 3 -8
    -5 3 -7
    -5 3 -7
    -5 3 -6
    -5 3 -6
    -5 3 -5
    -5 3 -5
    -5 3 -4
    -5 3 -4
    -5 3 -3
    -5 3 -3
    -5 3 -3
    -5 3 -2
    -5 3 -2
    -5 3 -2
    -5 3 -1
    -5 3 -1
    -5 3 0
    -5 3 0
    -5 3 1
    -5 3 1
    -5 3 1
    -5 3 2
    -5 3 2
    -5 3 3
    -5 3 4
    -5 3 5
    -5 3 6
    -5 3 7
    -5 4 -8
    -5 4 -6
    -5 4 -6
    -5 4 -5
    -5 4 -5
    -5 4 -4
    -5 4 -4
    -5 4 -3
    -5 4 -3
    -5 4 -2
    -5 4 -2
    -5 4 -2
    -5 4 -1
    -5 4 -1
    -5 4 -1
    -5 4 0
    -5 4 0
    -5 4 0
    -5 4 1
    -5 4 1
    -5 4 1
    -5 4 2
    -5 4 2
    -5 4 3
    -5 4 4
    -5 4 5
    -5 4 6
    -5 4 7
    -5 5 -8
    -5 5 -7
    -5 5 -7
    -5 5 -6
    -5 5 -6
    -5 5 -5
    -5 5 -5
    -5 5 -4
    -5 5 -4
    -5 5 -4
    -5 5 -3
    -5 5 -3
    -5 5 -3
    -5 5 -2
    -5 5 -2
    -5 5 -2
    -5 5 -1
    -5 5 -1
    -5 5 -1
    -5 5 0
    -5 5 0
    -5 5 0
    -5 5 1
    -5 5 1
    -5 5 1
    -5 5 2
    -5 5 2
    -5 5 3
    -5 5 3
    -5 5 4
    -5 5 6
    -5 6 -7
    -5 6 -7
    -5 6 -6
    -5 6 -6
    -5 6 -5
    -5 6 -5
    -5 6 -5
    -5 6 -4
    -5 6 -4
    -5 6 -4
    -5 6 -3
    -5 6 -3
    -5 6 -3
    -5 6 -2
    -5 6 -2
    -5 6 -2
    -5 6 -1
    -5 6 -1
    -5 6 -1
    -5 6 0
    -5 6 0
    -5 6 0
    -5 6 1
    -5 6 1
    -5 6 1
    -5 6 2
    -5 6 2
    -5 6 2
    -5 6 3
    -5 6 3
    -5 6 4
    -5 6 4
    -5 6 5
    -5 6 6
    -5 7 -7
    -5 7 -5
    -5 7 -5
    -5 7 -5
    -5 7 -4
    -5 7 -4
    -5 7 -4
    -5 7 -3
    -5 7 -3
    -5 7 -3
    -5 7 -2
    -5 7 -2
    -5 7 -2
    -5 7 -1
    -5 7 -1
    -5 7 -1
    -5 7 0
    -5 7 0
    -5 7 1
    -5 7 1
    -5 7 1
    -5 7 2
    -5 7 2
    -5 7 2
    -5 7 3
    -5 7 3
    -5 7 4
    -5 7 5
    -5 7 5
    -5 7 6
    -5 8 -7
    -5 8 -6
    -5 8 -5
    -5 8 -5
    -5 8 -5
    -5 8 -4
    -5 8 -4
    -5 8 -4
    -5 8 -3
    -5 8 -3
    -5 8 -3
    -5 8 -2
    -5 8 -2
    -5 8 -2
    -5 8 -1
    -5 8 -1
    -5 8 0
    -5 8 0
    -5 8 0
    -5 8 1
    -5 8 1
    -5 8 1
    -5 8 2
    -5 8 2
    -5 8 2
    -5 8 2
    -5 8 3
    -5 8 3
    -5 8 4
    -5 8 4
    -5 8 5
    -5 8 5
    -5 8 6
    -5 9 -6
    -5 9 -5
    -5 9 -5
    -5 9 -4
    -5 9 -4
    -5 9 -3
    -5 9 -3
    -5 9 -3
    -5 9 -2
    -5 9 -2
    -5 9 -2
    -5 9 -1
    -5 9 -1
    -5 9 -1
    -5 9 0
    -5 9 0
    -5 9 0
    -5 9 1
    -5 9 1
    -5 9 1
    -5 9 2
    -5 9 2
    -5 9 2
    -5 9 2
    -5 9 3
    -5 9 3
    -5 9 4
    -5 9 4
    -5 9 5
    -5 9 6
    -5 10 -6
    -5 10 -5
    -5 10 -5
    -5 10 -4
    -5 10 -4
    -5 10 -3
    -5 10 -3
    -5 10 -2
    -5 10 -2
    -5 10 -2
    -5 10 -1
    -5 10 -1
    -5 10 -1
    -5 10 0
    -5 10 0
    -5 10 0
    -5 10 1
    -5 10 1
    -5 10 1
    -5 10 2
    -5 10 2
    -5 10 2
    -5 10 3
    -5 10 3
    -5 10 3
    -5 10 4
    -5 10 4
    -5 10 5
    -5 10 5
    -5 10 6
    -5 11 -5
    -5 11 -5
    -5 11 -4
    -5 11 -3
    -5 11 -3
    -5 11 -2
    -5 11 -2
    -5 11 -2
    -5 11 -1
    -5 11 -1
    -5 11 -1
    -5 11 0
    -5 11 0
    -5 11 0
    -5 11 1
    -5 11 1
    -5 11 1
    -5 11 2
    -5 11 2
    -5 11 3
    -5 11 3
    -5 11 3
    -5 11 3
    -5 11 4
    -5 11 4
    -5 11 4
    -5 11 5
    -5 11 6
    -5 12 -4
    -5 12 -4
    -5 12 -3
    -5 12 -3
    -5 12 -2
    -5 12 -2
    -5 12 -1
    -5 12 -1
    -5 12 0
    -5 12 0
    -5 12 1
    -5 12 1
    -5 12 1
    -5 12 2
    -5 12 2
    -5 12 2
    -5 12 3
    -5 12 3
    -5 12 4
    -5 12 5
    -5 13 -4
    -5 13 -3
    -5 13 -3
    -5 13 -2
    -5 13 -2
    -5 13 -1
    -5 13 -1
    -5 13 0
    -5 13 1
    -5 13 1
    -5 13 2
    -5 13 3
    -5 13 4
    -5 13 5
    -5 14 -3
    -5 14 -3
    -5 14 -2
    -5 14 -2
    -5 14 -1
    -5 14 -1
    -5 14 0
    -5 14 0
    -5 14 1
    -5 14 1
    -5 14 2
    -5 14 3
    -5 14 4
    -5 15 -1
    -5 15 -1
    -5 15 0
    -5 15 0
    -5 15 1
    -5 15 2
    -4 -13 1
    -4 -13 2
    -4 -13 3
    -4 -12 1
    -4 -12 3
    -4 -12 4
    -4 -11 1
    -4 -11 2
    -4 -11 4
    -4 -11 4
    -4 -11 5
    -4 -10 0
    -4 -10 1
    -4 -10 3
    -4 -10 3
    -4 -10 4
    -4 -10 4
    -4 -10 5
    -4 -9 0
    -4 -9 1
    -4 -9 2
    -4 -9 3
    -4 -9 3
    -4 -9 4
    -4 -9 5
    -4 -8 0
    -4 -8 1
    -4 -8 2
    -4 -8 3
    -4 -8 3
    -4 -8 4
    -4 -8 5
    -4 -8 6
    -4 -7 0
    -4 -7 1
    -4 -7 2
    -4 -7 2
    -4 -7 3
    -4 -7 4
    -4 -7 5
    -4 -7 6
    -4 -6 -7
    -4 -6 0
    -4 -6 1
    -4 -6 2
    -4 -6 2
    -4 -6 3
    -4 -6 4
    -4 -6 5
    -4 -6 6
    -4 -5 -8
    -4 -5 -7
    -4 -5 -6
    -4 -5 -5
    -4 -5 0
    -4 -5 1
    -4 -5 2
    -4 -5 2
    -4 -5 3
    -4 -5 4
    -4 -5 5
    -4 -5 6
    -4 -4 -8
    -4 -4 -7
    -4 -4 -6
    -4 -4 -6
    -4 -4 -5
    -4 -4 -5
    -4 -4 -4
    -4 -4 0
    -4 -4 1
    -4 -4 1
    -4 -4 2
    -4 -4 3
    -4 -4 4
    -4 -4 5
    -4 -4 6
    -4 -3 -8
    -4 -3 -7
    -4 -3 -6
    -4 -3 -6
    -4 -3 -5
    -4 -3 -5
    -4 -3 -4
    -4 -3 -4
    -4 -3 -3
    -4 -3 0
    -4 -3 1
    -4 -3 1
    -4 -3 2
    -4 -3 3
    -4 -3 4
    -4 -3 5
    -4 -3 6
    -4 -2 -8
    -4 -2 -7
    -4 -2 -7
    -4 -2 -6
    -4 -2 -6
    -4 -2 -5
    -4 -2 -5
    -4 -2 -4
    -4 -2 -4
    -4 -2 -3
    -4 -2 -3
    -4 -2 -2
    -4 -2 0
    -4 -2 1
    -4 -2 1
    -4 -2 2
    -4 -2 3
    -4 -2 4
    -4 -2 5
    -4 -2 6
    -4 -2 7
    -4 -1 -8
    -4 -1 -7
    -4 -1 -7
    -4 -1 -6
    -4 -1 -6
    -4 -1 -5
    -4 -1 -5
    -4 -1 -4
    -4 -1 -4
    -4 -1 -3
    -4 -1 -3
    -4 -1 -2
    -4 -1 -2
    -4 -1 -1
    -4 -1 -1
    -4 -1 0
    -4 -1 1
    -4 -1 1
    -4 -1 2
    -4 -1 3
    -4 -1 4
    -4 -1 5
    -4 -1 6
    -4 -1 7
    -4 0 -8
    -4 0 -6
    -4 0 -6
    -4 0 -4
    -4 0 -4
    -4 0 -2
    -4 0 -2
    -4 0 0
    -4 0 2
    -4 0 4
    -4 0 6
    -4 1 -8
    -4 1 -7
    -4 1 -7
    -4 1 -6
    -4 1 -6
    -4 1 -5
    -4 1 -5
    -4 1 -4
    -4 1 -4
    -4 1 -3
    -4 1 -3
    -4 1 -2
    -4 1 -2
    -4 1 -1
    -4 1 -1
    -4 1 0
    -4 1 1
    -4 1 1
    -4 1 2
    -4 1 3
    -4 1 4
    -4 1 5
    -4 1 6
    -4 1 7
    -4 2 -8
    -4 2 -7
    -4 2 -7
    -4 2 -6
    -4 2 -6
    -4 2 -5
    -4 2 -5
    -4 2 -4
    -4 2 -4
    -4 2 -3
    -4 2 -3
    -4 2 -2
    -4 2 -2
    -4 2 -2
    -4 2 -1
    -4 2 -1
    -4 2 -1
    -4 2 0
    -4 2 0
    -4 2 1
    -4 2 1
    -4 2 1
    -4 2 2
    -4 2 4
    -4 2 5
    -4 2 6
    -4 2 7
    -4 3 -8
    -4 3 -7
    -4 3 -7
    -4 3 -6
    -4 3 -6
    -4 3 -5
    -4 3 -5
    -4 3 -4
    -4 3 -4
    -4 3 -3
    -4 3 -3
    -4 3 -3
    -4 3 -2
    -4 3 -2
    -4 3 -2
    -4 3 -1
    -4 3 -1
    -4 3 -1
    -4 3 0
    -4 3 0
    -4 3 0
    -4 3 1
    -4 3 1
    -4 3 1
    -4 3 2
    -4 3 2
    -4 3 3
    -4 3 3
    -4 3 4
    -4 3 5
    -4 3 6
    -4 3 7
    -4 4 -8
    -4 4 -7
    -4 4 -7
    -4 4 -6
    -4 4 -6
    -4 4 -5
    -4 4 -5
    -4 4 -4
    -4 4 -4
    -4 4 -4
    -4 4 -3
    -4 4 -3
    -4 4 -3
    -4 4 -2
    -4 4 -2
    -4 4 -1
    -4 4 -1
    -4 4 -1
    -4 4 0
    -4 4 0
    -4 4 0
    -4 4 1
    -4 4 1
    -4 4 1
    -4 4 2
    -4 4 2
    -4 4 3
    -4 4 3
    -4 4 4
    -4 4 4
    -4 4 5
    -4 4 6
    -4 5 -7
    -4 5 -7
    -4 5 -6
    -4 5 -6
    -4 5 -5
    -4 5 -5
    -4 5 -4
    -4 5 -4
    -4 5 -4
    -4 5 -3
    -4 5 -3
    -4 5 -3
    -4 5 -2
    -4 5 -2
    -4 5 -2
    -4 5 -1
    -4 5 -1
    -4 5 -1
    -4 5 0
    -4 5 0
    -4 5 0
    -4 5 1
    -4 5 1
    -4 5 1
    -4 5 2
    -4 5 2
    -4 5 3
    -4 5 3
    -4 5 4
    -4 5 4
    -4 5 5
    -4 5 6
    -4 5 7
    -4 6 -8
    -4 6 -7
    -4 6 -7
    -4 6 -6
    -4 6 -6
    -4 6 -5
    -4 6 -5
    -4 6 -5
    -4 6 -4
    -4 6 -4
    -4 6 -4
    -4 6 -3
    -4 6 -3
    -4 6 -3
    -4 6 -2
    -4 6 -2
    -4 6 -2
    -4 6 -1
    -4 6 -1
    -4 6 -1
    -4 6 0
    -4 6 0
    -4 6 0
    -4 6 1
    -4 6 1
    -4 6 1
    -4 6 1
    -4 6 2
    -4 6 2
    -4 6 3
    -4 6 3
    -4 6 4
    -4 6 4
    -4 6 5
    -4 6 5
    -4 6 6
    -4 7 -7
    -4 7 -6
    -4 7 -6
    -4 7 -5
    -4 7 -5
    -4 7 -5
    -4 7 -4
    -4 7 -4
    -4 7 -4
    -4 7 -3
    -4 7 -3
    -4 7 -3
    -4 7 -2
    -4 7 -2
    -4 7 -2
    -4 7 -1
    -4 7 -1
    -4 7 -1
    -4 7 0
    -4 7 0
    -4 7 0
    -4 7 1
    -4 7 1
    -4 7 1
    -4 7 2
    -4 7 2
    -4 7 3
    -4 7 3
    -4 7 4
    -4 7 4
    -4 7 5
    -4 7 5
    -4 8 -6
    -4 8 -6
    -4 8 -5
    -4 8 -5
    -4 8 -5
    -4 8 -4
    -4 8 -4
    -4 8 -4
    -4 8 -3
    -4 8 -3
    -4 8 -3
    -4 8 -2
    -4 8 -2
    -4 8 -2
    -4 8 -1
    -4 8 -1
    -4 8 -1
    -4 8 0
    -4 8 0
    -4 8 0
    -4 8 1
    -4 8 1
    -4 8 1
    -4 8 2
    -4 8 2
    -4 8 2
    -4 8 2
    -4 8 3
    -4 8 3
    -4 8 4
    -4 8 4
    -4 8 5
    -4 8 5
    -4 8 6
    -4 8 6
    -4 9 -7
    -4 9 -6
    -4 9 -5
    -4 9 -5
    -4 9 -4
    -4 9 -4
    -4 9 -4
    -4 9 -3
    -4 9 -2
    -4 9 -2
    -4 9 -2
    -4 9 -1
    -4 9 -1
    -4 9 -1
    -4 9 0
    -4 9 0
    -4 9 0
    -4 9 1
    -4 9 1
    -4 9 1
    -4 9 2
    -4 9 2
    -4 9 2
    -4 9 2
    -4 9 3
    -4 9 3
    -4 9 3
    -4 9 4
    -4 9 5
    -4 9 5
    -4 10 -6
    -4 10 -5
    -4 10 -5
    -4 10 -4
    -4 10 -4
    -4 10 -3
    -4 10 -3
    -4 10 -3
    -4 10 -2
    -4 10 -2
    -4 10 -2
    -4 10 -1
    -4 10 -1
    -4 10 -1
    -4 10 0
    -4 10 0
    -4 10 0
    -4 10 1
    -4 10 1
    -4 10 1
    -4 10 2
    -4 10 2
    -4 10 2
    -4 10 2
    -4 10 3
    -4 10 3
    -4 10 3
    -4 10 4
    -4 10 4
    -4 10 4
    -4 10 5
    -4 10 5
    -4 10 6
    -4 11 -6
    -4 11 -5
    -4 11 -5
    -4 11 -4
    -4 11 -4
    -4 11 -3
    -4 11 -3
    -4 11 -2
    -4 11 -2
    -4 11 -2
    -4 11 -1
    -4 11 -1
    -4 11 -1
    -4 11 0
    -4 11 0
    -4 11 0
    -4 11 1
    -4 11 1
    -4 11 1
    -4 11 2
    -4 11 2
    -4 11 2
    -4 11 3
    -4 11 3
    -4 11 3
    -4 11 3
    -4 11 4
    -4 11 4
    -4 11 4
    -4 11 5
    -4 11 5
    -4 11 6
    -4 12 -5
    -4 12 -5
    -4 12 -4
    -4 12 -4
    -4 12 -3
    -4 12 -3
    -4 12 -2
    -4 12 -2
    -4 12 -1
    -4 12 0
    -4 12 0
    -4 12 0
    -4 12 1
    -4 12 1
    -4 12 1
    -4 12 2
    -4 12 2
    -4 12 3
    -4 12 3
    -4 12 3
    -4 12 4
    -4 12 5
    -4 13 -4
    -4 13 -4
    -4 13 -3
    -4 13 -3
    -4 13 -2
    -4 13 -1
    -4 13 -1
    -4 13 0
    -4 13 1
    -4 13 1
    -4 13 2
    -4 13 2
    -4 13 3
    -4 13 4
    -4 13 5
    -4 14 -3
    -4 14 -3
    -4 14 -2
    -4 14 -2
    -4 14 -1
    -4 14 -1
    -4 14 0
    -4 14 0
    -4 14 1
    -4 14 1
    -4 14 2
    -4 14 3
    -4 14 4
    -4 15 -2
    -4 15 -2
    -4 15 -1
    -4 15 -1
    -4 15 0
    -4 15 1
    -4 15 2
    -3 -13 1
    -3 -13 2
    -3 -13 3
    -3 -12 1
    -3 -12 2
    -3 -12 3
    -3 -12 4
    -3 -11 -2
    -3 -11 1
    -3 -11 2
    -3 -11 3
    -3 -11 4
    -3 -11 4
    -3 -11 5
    -3 -10 -3
    -3 -10 -2
    -3 -10 -1
    -3 -10 0
    -3 -10 1
    -3 -10 2
    -3 -10 3
    -3 -10 3
    -3 -10 4
    -3 -10 4
    -3 -10 5
    -3 -9 -2
    -3 -9 -1
    -3 -9 0
    -3 -9 1
    -3 -9 2
    -3 -9 3
    -3 -9 3
    -3 -9 4
    -3 -9 5
    -3 -8 -2
    -3 -8 -1
    -3 -8 0
    -3 -8 1
    -3 -8 2
    -3 -8 2
    -3 -8 3
    -3 -8 4
    -3 -7 -7
    -3 -7 -6
    -3 -7 -6
    -3 -7 -2
    -3 -7 -1
    -3 -7 0
    -3 -7 1
    -3 -7 2
    -3 -7 2
    -3 -7 3
    -3 -7 4
    -3 -7 5
    -3 -7 6
    -3 -6 -8
    -3 -6 -7
    -3 -6 -6
    -3 -6 -5
    -3 -6 -4
    -3 -6 -1
    -3 -6 0
    -3 -6 1
    -3 -6 2
    -3 -6 3
    -3 -6 4
    -3 -6 5
    -3 -6 6
    -3 -5 -8
    -3 -5 -7
    -3 -5 -6
    -3 -5 -6
    -3 -5 -5
    -3 -5 -5
    -3 -5 -4
    -3 -5 -1
    -3 -5 0
    -3 -5 1
    -3 -5 1
    -3 -5 2
    -3 -5 3
    -3 -5 4
    -3 -5 5
    -3 -5 6
    -3 -4 -8
    -3 -4 -7
    -3 -4 -6
    -3 -4 -6
    -3 -4 -5
    -3 -4 -5
    -3 -4 -4
    -3 -4 -4
    -3 -4 -3
    -3 -4 0
    -3 -4 1
    -3 -4 1
    -3 -4 2
    -3 -4 3
    -3 -4 4
    -3 -4 5
    -3 -3 -8
    -3 -3 -7
    -3 -3 -7
    -3 -3 -6
    -3 -3 -6
    -3 -3 -5
    -3 -3 -5
    -3 -3 -4
    -3 -3 -4
    -3 -3 -3
    -3 -3 0
    -3 -3 1
    -3 -3 1
    -3 -3 2
    -3 -3 3
    -3 -3 4
    -3 -3 5
    -3 -2 -8
    -3 -2 -7
    -3 -2 -7
    -3 -2 -6
    -3 -2 -6
    -3 -2 -5
    -3 -2 -5
    -3 -2 -4
    -3 -2 -3
    -3 -2 -3
    -3 -2 -2
    -3 -2 0
    -3 -2 1
    -3 -2 1
    -3 -2 2
    -3 -2 3
    -3 -2 4
    -3 -2 5
    -3 -2 6
    -3 -2 7
    -3 -1 -8
    -3 -1 -7
    -3 -1 -7
    -3 -1 -6
    -3 -1 -6
    -3 -1 -5
    -3 -1 -5
    -3 -1 -4
    -3 -1 -4
    -3 -1 -3
    -3 -1 -3
    -3 -1 -2
    -3 -1 -2
    -3 -1 -1
    -3 -1 0
    -3 -1 1
    -3 -1 2
    -3 -1 3
    -3 -1 4
    -3 -1 5
    -3 -1 6
    -3 -1 7
    -3 0 -8
    -3 0 -6
    -3 0 -6
    -3 0 -4
    -3 0 -4
    -3 0 -2
    -3 0 -2
    -3 0 0
    -3 0 2
    -3 0 4
    -3 0 6
    -3 1 -8
    -3 1 -7
    -3 1 -7
    -3 1 -6
    -3 1 -6
    -3 1 -5
    -3 1 -5
    -3 1 -4
    -3 1 -4
    -3 1 -3
    -3 1 -3
    -3 1 -2
    -3 1 -2
    -3 1 -1
    -3 1 -1
    -3 1 0
    -3 1 1
    -3 1 2
    -3 1 3
    -3 1 4
    -3 1 5
    -3 1 6
    -3 1 7
    -3 2 -8
    -3 2 -7
    -3 2 -6
    -3 2 -6
    -3 2 -5
    -3 2 -4
    -3 2 -4
    -3 2 -3
    -3 2 -3
    -3 2 -2
    -3 2 -2
    -3 2 -2
    -3 2 -1
    -3 2 -1
    -3 2 -1
    -3 2 0
    -3 2 0
    -3 2 1
    -3 2 1
    -3 2 2
    -3 2 2
    -3 2 3
    -3 2 4
    -3 2 5
    -3 2 6
    -3 2 7
    -3 3 -8
    -3 3 -7
    -3 3 -7
    -3 3 -6
    -3 3 -6
    -3 3 -5
    -3 3 -5
    -3 3 -4
    -3 3 -4
    -3 3 -3
    -3 3 -3
    -3 3 -3
    -3 3 -2
    -3 3 -2
    -3 3 -2
    -3 3 -1
    -3 3 -1
    -3 3 -1
    -3 3 0
    -3 3 0
    -3 3 0
    -3 3 1
    -3 3 1
    -3 3 2
    -3 3 2
    -3 3 3
    -3 3 3
    -3 3 4
    -3 3 5
    -3 3 6
    -3 3 7
    -3 4 -8
    -3 4 -7
    -3 4 -7
    -3 4 -6
    -3 4 -6
    -3 4 -5
    -3 4 -5
    -3 4 -4
    -3 4 -4
    -3 4 -4
    -3 4 -3
    -3 4 -3
    -3 4 -3
    -3 4 -2
    -3 4 -2
    -3 4 -2
    -3 4 -1
    -3 4 -1
    -3 4 -1
    -3 4 0
    -3 4 0
    -3 4 0
    -3 4 1
    -3 4 1
    -3 4 2
    -3 4 2
    -3 4 3
    -3 4 3
    -3 4 4
    -3 4 4
    -3 4 5
    -3 4 6
    -3 4 7
    -3 5 -8
    -3 5 -7
    -3 5 -7
    -3 5 -6
    -3 5 -6
    -3 5 -5
    -3 5 -5
    -3 5 -5
    -3 5 -4
    -3 5 -4
    -3 5 -4
    -3 5 -3
    -3 5 -3
    -3 5 -3
    -3 5 -2
    -3 5 -2
    -3 5 -2
    -3 5 -1
    -3 5 -1
    -3 5 -1
    -3 5 0
    -3 5 0
    -3 5 0
    -3 5 1
    -3 5 1
    -3 5 1
    -3 5 2
    -3 5 2
    -3 5 3
    -3 5 3
    -3 5 4
    -3 5 4
    -3 5 5
    -3 5 5
    -3 5 6
    -3 5 7
    -3 6 -8
    -3 6 -7
    -3 6 -7
    -3 6 -6
    -3 6 -6
    -3 6 -6
    -3 6 -5
    -3 6 -5
    -3 6 -5
    -3 6 -4
    -3 6 -4
    -3 6 -4
    -3 6 -3
    -3 6 -3
    -3 6 -3
    -3 6 -2
    -3 6 -2
    -3 6 -2
    -3 6 -1
    -3 6 -1
    -3 6 -1
    -3 6 0
    -3 6 0
    -3 6 0
    -3 6 1
    -3 6 1
    -3 6 1
    -3 6 1
    -3 6 2
    -3 6 2
    -3 6 3
    -3 6 3
    -3 6 4
    -3 6 4
    -3 6 5
    -3 6 5
    -3 6 6
    -3 6 7
    -3 7 -7
    -3 7 -6
    -3 7 -6
    -3 7 -5
    -3 7 -5
    -3 7 -4
    -3 7 -4
    -3 7 -4
    -3 7 -3
    -3 7 -3
    -3 7 -3
    -3 7 -2
    -3 7 -2
    -3 7 -2
    -3 7 -1
    -3 7 -1
    -3 7 -1
    -3 7 0
    -3 7 0
    -3 7 0
    -3 7 1
    -3 7 1
    -3 7 1
    -3 7 1
    -3 7 2
    -3 7 2
    -3 7 3
    -3 7 3
    -3 7 4
    -3 7 4
    -3 7 5
    -3 7 5
    -3 7 6
    -3 7 6
    -3 7 7
    -3 8 -7
    -3 8 -6
    -3 8 -6
    -3 8 -5
    -3 8 -5
    -3 8 -5
    -3 8 -4
    -3 8 -4
    -3 8 -4
    -3 8 -3
    -3 8 -3
    -3 8 -3
    -3 8 -2
    -3 8 -2
    -3 8 -2
    -3 8 -1
    -3 8 -1
    -3 8 -1
    -3 8 0
    -3 8 0
    -3 8 0
    -3 8 1
    -3 8 1
    -3 8 1
    -3 8 2
    -3 8 2
    -3 8 2
    -3 8 3
    -3 8 3
    -3 8 4
    -3 8 4
    -3 8 5
    -3 8 5
    -3 8 6
    -3 8 6
    -3 9 -7
    -3 9 -6
    -3 9 -6
    -3 9 -5
    -3 9 -5
    -3 9 -4
    -3 9 -4
    -3 9 -4
    -3 9 -3
    -3 9 -3
    -3 9 -3
    -3 9 -2
    -3 9 -2
    -3 9 -2
    -3 9 -1
    -3 9 -1
    -3 9 -1
    -3 9 0
    -3 9 0
    -3 9 0
    -3 9 1
    -3 9 1
    -3 9 1
    -3 9 2
    -3 9 2
    -3 9 2
    -3 9 2
    -3 9 3
    -3 9 3
    -3 9 3
    -3 9 4
    -3 9 4
    -3 9 5
    -3 9 5
    -3 9 6
    -3 10 -6
    -3 10 -5
    -3 10 -4
    -3 10 -4
    -3 10 -3
    -3 10 -3
    -3 10 -3
    -3 10 -2
    -3 10 -2
    -3 10 -2
    -3 10 -1
    -3 10 -1
    -3 10 -1
    -3 10 0
    -3 10 0
    -3 10 0
    -3 10 1
    -3 10 1
    -3 10 1
    -3 10 2
    -3 10 2
    -3 10 2
    -3 10 2
    -3 10 3
    -3 10 3
    -3 10 3
    -3 10 4
    -3 10 5
    -3 10 5
    -3 10 6
    -3 10 6
    -3 11 -6
    -3 11 -5
    -3 11 -5
    -3 11 -4
    -3 11 -4
    -3 11 -3
    -3 11 -3
    -3 11 -2
    -3 11 -2
    -3 11 -2
    -3 11 -1
    -3 11 -1
    -3 11 -1
    -3 11 0
    -3 11 0
    -3 11 0
    -3 11 1
    -3 11 1
    -3 11 1
    -3 11 2
    -3 11 2
    -3 11 2
    -3 11 3
    -3 11 3
    -3 11 3
    -3 11 3
    -3 11 4
    -3 11 4
    -3 11 4
    -3 11 5
    -3 11 5
    -3 11 6
    -3 12 -5
    -3 12 -5
    -3 12 -4
    -3 12 -4
    -3 12 -3
    -3 12 -3
    -3 12 -2
    -3 12 -2
    -3 12 -1
    -3 12 -1
    -3 12 0
    -3 12 0
    -3 12 0
    -3 12 1
    -3 12 1
    -3 12 1
    -3 12 2
    -3 12 2
    -3 12 2
    -3 12 3
    -3 12 3
    -3 12 3
    -3 12 4
    -3 12 5
    -3 13 -4
    -3 13 -4
    -3 13 -3
    -3 13 -3
    -3 13 -2
    -3 13 -2
    -3 13 -1
    -3 13 -1
    -3 13 0
    -3 13 0
    -3 13 1
    -3 13 1
    -3 13 2
    -3 13 3
    -3 13 4
    -3 13 5
    -3 14 -3
    -3 14 -3
    -3 14 -2
    -3 14 -2
    -3 14 -1
    -3 14 -1
    -3 14 0
    -3 14 0
    -3 14 1
    -3 14 1
    -3 14 2
    -3 15 -2
    -3 15 -1
    -3 15 -1
    -3 15 1
    -3 15 2
    -2 -13 -3
    -2 -13 -2
    -2 -13 -1
    -2 -13 2
    -2 -13 3
    -2 -12 -3
    -2 -12 -1
    -2 -12 1
    -2 -12 2
    -2 -12 3
    -2 -12 4
    -2 -11 -3
    -2 -11 -2
    -2 -11 -1
    -2 -11 0
    -2 -11 1
    -2 -11 2
    -2 -11 3
    -2 -10 -4
    -2 -10 -3
    -2 -10 -2
    -2 -10 0
    -2 -10 1
    -2 -10 2
    -2 -10 3
    -2 -10 3
    -2 -10 4
    -2 -10 5
    -2 -9 -4
    -2 -9 -3
    -2 -9 -2
    -2 -9 -1
    -2 -9 0
    -2 -9 0
    -2 -9 1
    -2 -9 1
    -2 -9 2
    -2 -9 3
    -2 -9 4
    -2 -9 5
    -2 -8 -7
    -2 -8 -6
    -2 -8 -5
    -2 -8 -4
    -2 -8 -3
    -2 -8 -2
    -2 -8 -1
    -2 -8 0
    -2 -8 0
    -2 -8 1
    -2 -8 1
    -2 -8 2
    -2 -8 2
    -2 -8 3
    -2 -8 4
    -2 -8 5
    -2 -7 -8
    -2 -7 -7
    -2 -7 -6
    -2 -7 -5
    -2 -7 -4
    -2 -7 -3
    -2 -7 -2
    -2 -7 -1
    -2 -7 0
    -2 -7 0
    -2 -7 1
    -2 -7 1
    -2 -7 2
    -2 -7 3
    -2 -7 4
    -2 -7 5
    -2 -7 6
    -2 -6 -8
    -2 -6 -7
    -2 -6 -6
    -2 -6 -6
    -2 -6 -5
    -2 -6 -4
    -2 -6 -3
    -2 -6 -2
    -2 -6 -1
    -2 -6 0
    -2 -6 0
    -2 -6 1
    -2 -6 1
    -2 -6 2
    -2 -6 3
    -2 -6 4
    -2 -6 5
    -2 -6 6
    -2 -5 -8
    -2 -5 -7
    -2 -5 -6
    -2 -5 -6
    -2 -5 -5
    -2 -5 -4
    -2 -5 -3
    -2 -5 -2
    -2 -5 -1
    -2 -5 0
    -2 -5 0
    -2 -5 1
    -2 -5 1
    -2 -5 2
    -2 -5 4
    -2 -5 5
    -2 -5 6
    -2 -4 -8
    -2 -4 -7
    -2 -4 -7
    -2 -4 -6
    -2 -4 -5
    -2 -4 -4
    -2 -4 -3
    -2 -4 -2
    -2 -4 -1
    -2 -4 0
    -2 -4 0
    -2 -4 1
    -2 -4 1
    -2 -4 2
    -2 -4 3
    -2 -4 4
    -2 -4 5
    -2 -4 6
    -2 -3 -8
    -2 -3 -7
    -2 -3 -7
    -2 -3 -6
    -2 -3 -5
    -2 -3 -5
    -2 -3 -4
    -2 -3 -3
    -2 -3 -2
    -2 -3 0
    -2 -3 1
    -2 -3 2
    -2 -3 3
    -2 -3 4
    -2 -3 5
    -2 -3 6
    -2 -2 -8
    -2 -2 -7
    -2 -2 -6
    -2 -2 -6
    -2 -2 -5
    -2 -2 -5
    -2 -2 -4
    -2 -2 -4
    -2 -2 -3
    -2 -2 -2
    -2 -2 0
    -2 -2 1
    -2 -2 2
    -2 -2 3
    -2 -2 4
    -2 -2 6
    -2 -2 7
    -2 -1 -8
    -2 -1 -7
    -2 -1 -7
    -2 -1 -6
    -2 -1 -6
    -2 -1 -5
    -2 -1 -5
    -2 -1 -4
    -2 -1 -4
    -2 -1 -3
    -2 -1 -3
    -2 -1 -2
    -2 -1 -2
    -2 -1 -1
    -2 -1 1
    -2 -1 2
    -2 -1 3
    -2 -1 4
    -2 -1 5
    -2 -1 6
    -2 -1 7
    -2 0 -8
    -2 0 -6
    -2 0 -6
    -2 0 -4
    -2 0 -4
    -2 0 -2
    -2 0 -2
    -2 0 2
    -2 0 4
    -2 0 6
    -2 1 -8
    -2 1 -7
    -2 1 -7
    -2 1 -6
    -2 1 -6
    -2 1 -5
    -2 1 -5
    -2 1 -4
    -2 1 -4
    -2 1 -3
    -2 1 -3
    -2 1 -2
    -2 1 -2
    -2 1 -1
    -2 1 -1
    -2 1 -1
    -2 1 0
    -2 1 0
    -2 1 1
    -2 1 1
    -2 1 2
    -2 1 3
    -2 1 4
    -2 1 5
    -2 1 6
    -2 1 7
    -2 2 -8
    -2 2 -7
    -2 2 -7
    -2 2 -6
    -2 2 -5
    -2 2 -5
    -2 2 -4
    -2 2 -4
    -2 2 -3
    -2 2 -3
    -2 2 -2
    -2 2 -2
    -2 2 -1
    -2 2 -1
    -2 2 -1
    -2 2 0
    -2 2 0
    -2 2 0
    -2 2 1
    -2 2 1
    -2 2 2
    -2 2 2
    -2 2 3
    -2 2 4
    -2 2 5
    -2 2 6
    -2 2 7
    -2 3 -8
    -2 3 -8
    -2 3 -7
    -2 3 -7
    -2 3 -6
    -2 3 -6
    -2 3 -5
    -2 3 -5
    -2 3 -4
    -2 3 -4
    -2 3 -3
    -2 3 -3
    -2 3 -2
    -2 3 -2
    -2 3 -1
    -2 3 -1
    -2 3 -1
    -2 3 0
    -2 3 0
    -2 3 0
    -2 3 1
    -2 3 1
    -2 3 2
    -2 3 2
    -2 3 3
    -2 3 3
    -2 3 4
    -2 3 5
    -2 3 6
    -2 3 7
    -2 4 -8
    -2 4 -7
    -2 4 -7
    -2 4 -6
    -2 4 -6
    -2 4 -5
    -2 4 -5
    -2 4 -4
    -2 4 -4
    -2 4 -3
    -2 4 -3
    -2 4 -2
    -2 4 -2
    -2 4 -1
    -2 4 -1
    -2 4 -1
    -2 4 0
    -2 4 0
    -2 4 0
    -2 4 1
    -2 4 1
    -2 4 2
    -2 4 2
    -2 4 3
    -2 4 3
    -2 4 4
    -2 4 4
    -2 4 5
    -2 4 6
    -2 4 7
    -2 5 -8
    -2 5 -7
    -2 5 -6
    -2 5 -6
    -2 5 -6
    -2 5 -5
    -2 5 -5
    -2 5 -4
    -2 5 -4
    -2 5 -3
    -2 5 -3
    -2 5 -2
    -2 5 -2
    -2 5 -2
    -2 5 -1
    -2 5 -1
    -2 5 -1
    -2 5 0
    -2 5 0
    -2 5 0
    -2 5 1
    -2 5 1
    -2 5 1
    -2 5 2
    -2 5 2
    -2 5 3
    -2 5 3
    -2 5 4
    -2 5 4
    -2 5 5
    -2 5 5
    -2 5 6
    -2 5 7
    -2 6 -8
    -2 6 -7
    -2 6 -7
    -2 6 -6
    -2 6 -6
    -2 6 -6
    -2 6 -5
    -2 6 -5
    -2 6 -5
    -2 6 -4
    -2 6 -4
    -2 6 -4
    -2 6 -3
    -2 6 -3
    -2 6 -3
    -2 6 -2
    -2 6 -2
    -2 6 -2
    -2 6 -1
    -2 6 -1
    -2 6 -1
    -2 6 0
    -2 6 0
    -2 6 0
    -2 6 1
    -2 6 1
    -2 6 1
    -2 6 2
    -2 6 2
    -2 6 3
    -2 6 3
    -2 6 4
    -2 6 4
    -2 6 5
    -2 6 5
    -2 6 6
    -2 6 7
    -2 7 -8
    -2 7 -7
    -2 7 -6
    -2 7 -6
    -2 7 -6
    -2 7 -5
    -2 7 -5
    -2 7 -5
    -2 7 -4
    -2 7 -4
    -2 7 -4
    -2 7 -3
    -2 7 -3
    -2 7 -3
    -2 7 -2
    -2 7 -2
    -2 7 -2
    -2 7 -1
    -2 7 -1
    -2 7 -1
    -2 7 0
    -2 7 0
    -2 7 0
    -2 7 1
    -2 7 1
    -2 7 1
    -2 7 2
    -2 7 2
    -2 7 2
    -2 7 3
    -2 7 3
    -2 7 4
    -2 7 4
    -2 7 5
    -2 7 5
    -2 7 6
    -2 7 6
    -2 7 7
    -2 8 -6
    -2 8 -6
    -2 8 -5
    -2 8 -5
    -2 8 -5
    -2 8 -4
    -2 8 -4
    -2 8 -4
    -2 8 -3
    -2 8 -3
    -2 8 -3
    -2 8 -2
    -2 8 -2
    -2 8 -2
    -2 8 -1
    -2 8 -1
    -2 8 -1
    -2 8 0
    -2 8 0
    -2 8 0
    -2 8 1
    -2 8 1
    -2 8 1
    -2 8 2
    -2 8 2
    -2 8 2
    -2 8 3
    -2 8 3
    -2 8 4
    -2 8 4
    -2 8 5
    -2 8 5
    -2 8 6
    -2 8 6
    -2 8 7
    -2 9 -6
    -2 9 -5
    -2 9 -5
    -2 9 -5
    -2 9 -4
    -2 9 -4
    -2 9 -4
    -2 9 -3
    -2 9 -3
    -2 9 -3
    -2 9 -2
    -2 9 -2
    -2 9 -2
    -2 9 -1
    -2 9 -1
    -2 9 -1
    -2 9 0
    -2 9 0
    -2 9 0
    -2 9 1
    -2 9 1
    -2 9 1
    -2 9 2
    -2 9 2
    -2 9 2
    -2 9 3
    -2 9 3
    -2 9 3
    -2 9 4
    -2 9 4
    -2 9 5
    -2 9 5
    -2 9 6
    -2 10 -6
    -2 10 -6
    -2 10 -5
    -2 10 -4
    -2 10 -4
    -2 10 -4
    -2 10 -3
    -2 10 -3
    -2 10 -2
    -2 10 -2
    -2 10 -2
    -2 10 -1
    -2 10 -1
    -2 10 -1
    -2 10 0
    -2 10 0
    -2 10 0
    -2 10 1
    -2 10 1
    -2 10 1
    -2 10 2
    -2 10 2
    -2 10 3
    -2 10 3
    -2 10 3
    -2 10 4
    -2 10 4
    -2 10 4
    -2 10 5
    -2 10 5
    -2 10 6
    -2 10 6
    -2 10 7
    -2 11 -6
    -2 11 -5
    -2 11 -5
    -2 11 -4
    -2 11 -4
    -2 11 -3
    -2 11 -3
    -2 11 -2
    -2 11 -2
    -2 11 -2
    -2 11 -1
    -2 11 -1
    -2 11 -1
    -2 11 0
    -2 11 0
    -2 11 0
    -2 11 1
    -2 11 1
    -2 11 1
    -2 11 2
    -2 11 2
    -2 11 2
    -2 11 3
    -2 11 3
    -2 11 3
    -2 11 4
    -2 11 4
    -2 11 4
    -2 11 5
    -2 11 5
    -2 11 6
    -2 12 -5
    -2 12 -5
    -2 12 -4
    -2 12 -4
    -2 12 -3
    -2 12 -3
    -2 12 -2
    -2 12 -2
    -2 12 -1
    -2 12 -1
    -2 12 -1
    -2 12 0
    -2 12 0
    -2 12 0
    -2 12 1
    -2 12 1
    -2 12 1
    -2 12 2
    -2 12 2
    -2 12 2
    -2 12 3
    -2 12 3
    -2 12 3
    -2 12 4
    -2 12 4
    -2 12 5
    -2 13 -4
    -2 13 -4
    -2 13 -3
    -2 13 -3
    -2 13 -2
    -2 13 -2
    -2 13 -1
    -2 13 -1
    -2 13 0
    -2 13 0
    -2 13 1
    -2 13 1
    -2 13 2
    -2 13 2
    -2 13 2
    -2 13 3
    -2 13 3
    -2 13 4
    -2 13 5
    -2 14 -3
    -2 14 -3
    -2 14 -2
    -2 14 -1
    -2 14 -1
    -2 14 0
    -2 14 0
    -2 14 1
    -2 14 1
    -2 14 2
    -2 14 3
    -2 15 -2
    -2 15 -2
    -2 15 -1
    -2 15 -1
    -2 15 0
    -2 15 1
    -2 15 2
    -1 -14 -3
    -1 -14 -2
    -1 -14 -1
    -1 -13 -4
    -1 -13 -3
    -1 -13 -2
    -1 -13 -1
    -1 -13 0
    -1 -13 2
    -1 -13 3
    -1 -12 -4
    -1 -12 -3
    -1 -12 -2
    -1 -12 -1
    -1 -12 0
    -1 -12 1
    -1 -12 2
    -1 -12 3
    -1 -11 -5
    -1 -11 -4
    -1 -11 -3
    -1 -11 -2
    -1 -11 -1
    -1 -11 0
    -1 -11 1
    -1 -11 1
    -1 -11 2
    -1 -11 3
    -1 -11 4
    -1 -10 -5
    -1 -10 -4
    -1 -10 -3
    -1 -10 -2
    -1 -10 -1
    -1 -10 0
    -1 -10 1
    -1 -10 1
    -1 -10 2
    -1 -10 3
    -1 -10 3
    -1 -10 4
    -1 -10 5
    -1 -9 -7
    -1 -9 -6
    -1 -9 -5
    -1 -9 -4
    -1 -9 -3
    -1 -9 -2
    -1 -9 -1
    -1 -9 0
    -1 -9 1
    -1 -9 1
    -1 -9 2
    -1 -9 3
    -1 -9 4
    -1 -9 5
    -1 -8 -6
    -1 -8 -5
    -1 -8 -4
    -1 -8 -3
    -1 -8 -2
    -1 -8 -1
    -1 -8 0
    -1 -8 0
    -1 -8 1
    -1 -8 1
    -1 -8 2
    -1 -8 2
    -1 -8 3
    -1 -8 4
    -1 -8 5
    -1 -7 -8
    -1 -7 -7
    -1 -7 -6
    -1 -7 -5
    -1 -7 -4
    -1 -7 -3
    -1 -7 -2
    -1 -7 -1
    -1 -7 0
    -1 -7 0
    -1 -7 1
    -1 -7 1
    -1 -7 3
    -1 -7 4
    -1 -7 5
    -1 -7 6
    -1 -6 -8
    -1 -6 -7
    -1 -6 -6
    -1 -6 -5
    -1 -6 -4
    -1 -6 -3
    -1 -6 -2
    -1 -6 -1
    -1 -6 0
    -1 -6 0
    -1 -6 1
    -1 -6 1
    -1 -6 2
    -1 -6 3
    -1 -6 4
    -1 -6 5
    -1 -6 6
    -1 -5 -8
    -1 -5 -7
    -1 -5 -6
    -1 -5 -5
    -1 -5 -4
    -1 -5 -3
    -1 -5 -2
    -1 -5 -1
    -1 -5 0
    -1 -5 0
    -1 -5 1
    -1 -5 1
    -1 -5 1
    -1 -5 2
    -1 -5 3
    -1 -5 4
    -1 -5 5
    -1 -5 6
    -1 -4 -8
    -1 -4 -7
    -1 -4 -7
    -1 -4 -6
    -1 -4 -5
    -1 -4 -4
    -1 -4 -3
    -1 -4 -2
    -1 -4 -1
    -1 -4 0
    -1 -4 1
    -1 -4 1
    -1 -4 2
    -1 -4 3
    -1 -4 4
    -1 -4 5
    -1 -4 6
    -1 -3 -8
    -1 -3 -7
    -1 -3 -7
    -1 -3 -6
    -1 -3 -6
    -1 -3 -5
    -1 -3 -4
    -1 -3 -3
    -1 -3 -2
    -1 -3 -1
    -1 -3 0
    -1 -3 0
    -1 -3 1
    -1 -3 1
    -1 -3 2
    -1 -3 3
    -1 -3 4
    -1 -3 5
    -1 -3 6
    -1 -2 -8
    -1 -2 -7
    -1 -2 -7
    -1 -2 -6
    -1 -2 -6
    -1 -2 -5
    -1 -2 -5
    -1 -2 -4
    -1 -2 -4
    -1 -2 -3
    -1 -2 -3
    -1 -2 -2
    -1 -2 -1
    -1 -2 0
    -1 -2 0
    -1 -2 1
    -1 -2 2
    -1 -2 3
    -1 -2 4
    -1 -2 5
    -1 -2 6
    -1 -2 7
    -1 -1 -9
    -1 -1 -8
    -1 -1 -7
    -1 -1 -7
    -1 -1 -6
    -1 -1 -6
    -1 -1 -5
    -1 -1 -5
    -1 -1 -5
    -1 -1 -4
    -1 -1 -4
    -1 -1 -3
    -1 -1 -3
    -1 -1 -2
    -1 -1 -2
    -1 -1 -1
    -1 -1 1
    -1 -1 2
    -1 -1 3
    -1 -1 4
    -1 -1 6
    -1 -1 7
    -1 0 -8
    -1 0 -6
    -1 0 -6
    -1 0 -6
    -1 0 -4
    -1 0 -4
    -1 0 -4
    -1 0 -2
    -1 0 -2
    -1 0 2
    -1 0 4
    -1 0 6
    -1 1 -9
    -1 1 -8
    -1 1 -8
    -1 1 -7
    -1 1 -7
    -1 1 -6
    -1 1 -6
    -1 1 -5
    -1 1 -5
    -1 1 -5
    -1 1 -4
    -1 1 -4
    -1 1 -4
    -1 1 -3
    -1 1 -3
    -1 1 -2
    -1 1 -2
    -1 1 -1
    -1 1 -1
    -1 1 0
    -1 1 1
    -1 1 1
    -1 1 2
    -1 1 3
    -1 1 4
    -1 1 5
    -1 1 6
    -1 1 7
    -1 2 -8
    -1 2 -8
    -1 2 -7
    -1 2 -7
    -1 2 -6
    -1 2 -6
    -1 2 -5
    -1 2 -5
    -1 2 -5
    -1 2 -4
    -1 2 -4
    -1 2 -3
    -1 2 -3
    -1 2 -2
    -1 2 -2
    -1 2 -1
    -1 2 -1
    -1 2 0
    -1 2 0
    -1 2 0
    -1 2 1
    -1 2 1
    -1 2 2
    -1 2 2
    -1 2 3
    -1 2 3
    -1 2 4
    -1 2 5
    -1 2 6
    -1 2 7
    -1 3 -8
    -1 3 -8
    -1 3 -7
    -1 3 -6
    -1 3 -6
    -1 3 -5
    -1 3 -5
    -1 3 -4
    -1 3 -4
    -1 3 -3
    -1 3 -3
    -1 3 -2
    -1 3 -2
    -1 3 -1
    -1 3 -1
    -1 3 0
    -1 3 0
    -1 3 0
    -1 3 1
    -1 3 1
    -1 3 2
    -1 3 2
    -1 3 3
    -1 3 3
    -1 3 4
    -1 3 4
    -1 3 5
    -1 3 6
    -1 3 7
    -1 4 -8
    -1 4 -7
    -1 4 -7
    -1 4 -6
    -1 4 -6
    -1 4 -5
    -1 4 -5
    -1 4 -4
    -1 4 -4
    -1 4 -3
    -1 4 -3
    -1 4 -2
    -1 4 -2
    -1 4 -1
    -1 4 -1
    -1 4 0
    -1 4 0
    -1 4 0
    -1 4 1
    -1 4 1
    -1 4 2
    -1 4 2
    -1 4 3
    -1 4 3
    -1 4 4
    -1 4 4
    -1 4 5
    -1 4 5
    -1 4 6
    -1 4 7
    -1 5 -8
    -1 5 -7
    -1 5 -7
    -1 5 -6
    -1 5 -6
    -1 5 -5
    -1 5 -5
    -1 5 -4
    -1 5 -4
    -1 5 -3
    -1 5 -3
    -1 5 -2
    -1 5 -2
    -1 5 -1
    -1 5 -1
    -1 5 0
    -1 5 0
    -1 5 0
    -1 5 1
    -1 5 1
    -1 5 1
    -1 5 2
    -1 5 2
    -1 5 3
    -1 5 3
    -1 5 4
    -1 5 4
    -1 5 5
    -1 5 5
    -1 5 6
    -1 5 7
    -1 6 -7
    -1 6 -7
    -1 6 -7
    -1 6 -6
    -1 6 -6
    -1 6 -5
    -1 6 -5
    -1 6 -4
    -1 6 -4
    -1 6 -3
    -1 6 -3
    -1 6 -2
    -1 6 -2
    -1 6 -1
    -1 6 -1
    -1 6 -1
    -1 6 0
    -1 6 0
    -1 6 0
    -1 6 1
    -1 6 1
    -1 6 1
    -1 6 2
    -1 6 2
    -1 6 3
    -1 6 3
    -1 6 4
    -1 6 4
    -1 6 5
    -1 6 5
    -1 6 6
    -1 6 6
    -1 7 -8
    -1 7 -7
    -1 7 -6
    -1 7 -5
    -1 7 -5
    -1 7 -4
    -1 7 -4
    -1 7 -3
    -1 7 -3
    -1 7 -2
    -1 7 -2
    -1 7 -1
    -1 7 -1
    -1 7 -1
    -1 7 0
    -1 7 0
    -1 7 0
    -1 7 1
    -1 7 1
    -1 7 1
    -1 7 2
    -1 7 2
    -1 7 2
    -1 7 3
    -1 7 3
    -1 7 4
    -1 7 4
    -1 7 5
    -1 7 5
    -1 7 6
    -1 7 6
    -1 7 7
    -1 8 -7
    -1 8 -6
    -1 8 -6
    -1 8 -5
    -1 8 -5
    -1 8 -5
    -1 8 -4
    -1 8 -4
    -1 8 -3
    -1 8 -3
    -1 8 -2
    -1 8 -2
    -1 8 -2
    -1 8 -1
    -1 8 -1
    -1 8 -1
    -1 8 0
    -1 8 0
    -1 8 0
    -1 8 1
    -1 8 1
    -1 8 1
    -1 8 2
    -1 8 2
    -1 8 2
    -1 8 3
    -1 8 3
    -1 8 3
    -1 8 4
    -1 8 4
    -1 8 5
    -1 8 6
    -1 8 6
    -1 8 7
    -1 9 -7
    -1 9 -6
    -1 9 -6
    -1 9 -5
    -1 9 -5
    -1 9 -5
    -1 9 -4
    -1 9 -4
    -1 9 -4
    -1 9 -3
    -1 9 -3
    -1 9 -3
    -1 9 -2
    -1 9 -2
    -1 9 -2
    -1 9 -1
    -1 9 -1
    -1 9 -1
    -1 9 0
    -1 9 0
    -1 9 0
    -1 9 1
    -1 9 1
    -1 9 1
    -1 9 2
    -1 9 2
    -1 9 2
    -1 9 3
    -1 9 3
    -1 9 3
    -1 9 4
    -1 9 4
    -1 9 4
    -1 9 5
    -1 9 5
    -1 9 6
    -1 9 6
    -1 9 7
    -1 10 -6
    -1 10 -6
    -1 10 -5
    -1 10 -4
    -1 10 -4
    -1 10 -4
    -1 10 -3
    -1 10 -3
    -1 10 -3
    -1 10 -2
    -1 10 -2
    -1 10 -2
    -1 10 -1
    -1 10 -1
    -1 10 -1
    -1 10 0
    -1 10 0
    -1 10 0
    -1 10 1
    -1 10 1
    -1 10 1
    -1 10 2
    -1 10 2
    -1 10 2
    -1 10 3
    -1 10 3
    -1 10 3
    -1 10 4
    -1 10 4
    -1 10 5
    -1 10 5
    -1 10 5
    -1 10 6
    -1 10 6
    -1 10 7
    -1 11 -6
    -1 11 -6
    -1 11 -5
    -1 11 -5
    -1 11 -4
    -1 11 -4
    -1 11 -3
    -1 11 -3
    -1 11 -3
    -1 11 -2
    -1 11 -2
    -1 11 -2
    -1 11 -1
    -1 11 -1
    -1 11 -1
    -1 11 0
    -1 11 0
    -1 11 0
    -1 11 1
    -1 11 1
    -1 11 1
    -1 11 2
    -1 11 2
    -1 11 2
    -1 11 3
    -1 11 3
    -1 11 3
    -1 11 4
    -1 11 4
    -1 11 4
    -1 11 5
    -1 11 5
    -1 11 6
    -1 12 -5
    -1 12 -4
    -1 12 -4
    -1 12 -3
    -1 12 -3
    -1 12 -2
    -1 12 -2
    -1 12 -1
    -1 12 -1
    -1 12 -1
    -1 12 0
    -1 12 0
    -1 12 1
    -1 12 1
    -1 12 1
    -1 12 2
    -1 12 2
    -1 12 2
    -1 12 3
    -1 12 3
    -1 12 4
    -1 12 4
    -1 12 5
    -1 13 -5
    -1 13 -5
    -1 13 -4
    -1 13 -3
    -1 13 -3
    -1 13 -2
    -1 13 -2
    -1 13 -1
    -1 13 -1
    -1 13 0
    -1 13 0
    -1 13 1
    -1 13 1
    -1 13 1
    -1 13 2
    -1 13 2
    -1 13 3
    -1 13 3
    -1 13 4
    -1 13 5
    -1 14 -4
    -1 14 -4
    -1 14 -3
    -1 14 -2
    -1 14 -2
    -1 14 -1
    -1 14 -1
    -1 14 0
    -1 14 0
    -1 14 1
    -1 14 2
    -1 14 3
    -1 15 -2
    -1 15 -2
    -1 15 -1
    -1 15 0
    -1 15 1
    -1 15 2
    0 -15 -2
    0 -15 -1
    0 -14 -4
    0 -14 -3
    0 -14 -2
    0 -14 -1
    0 -14 0
    0 -13 -4
    0 -13 -3
    0 -13 -2
    0 -13 -1
    0 -13 1
    0 -13 2
    0 -13 3
    0 -12 -5
    0 -12 -4
    0 -12 -3
    0 -12 -2
    0 -12 -1
    0 -12 0
    0 -12 1
    0 -12 2
    0 -12 3
    0 -12 4
    0 -11 -5
    0 -11 -4
    0 -11 -3
    0 -11 -2
    0 -11 -1
    0 -11 1
    0 -11 1
    0 -11 2
    0 -11 2
    0 -11 3
    0 -11 4
    0 -10 -6
    0 -10 -5
    0 -10 -4
    0 -10 -3
    0 -10 -2
    0 -10 -1
    0 -10 0
    0 -10 1
    0 -10 1
    0 -10 2
    0 -10 2
    0 -10 3
    0 -10 4
    0 -10 5
    0 -9 -7
    0 -9 -6
    0 -9 -5
    0 -9 -4
    0 -9 -3
    0 -9 -2
    0 -9 -1
    0 -9 1
    0 -9 1
    0 -9 2
    0 -9 2
    0 -9 3
    0 -9 4
    0 -9 5
    0 -8 -7
    0 -8 -6
    0 -8 -5
    0 -8 -4
    0 -8 -3
    0 -8 -2
    0 -8 -1
    0 -8 0
    0 -8 1
    0 -8 1
    0 -8 2
    0 -8 2
    0 -8 3
    0 -8 4
    0 -8 5
    0 -7 -8
    0 -7 -7
    0 -7 -6
    0 -7 -5
    0 -7 -4
    0 -7 -3
    0 -7 -2
    0 -7 -1
    0 -7 1
    0 -7 1
    0 -7 2
    0 -7 2
    0 -7 3
    0 -7 4
    0 -7 5
    0 -6 -8
    0 -6 -7
    0 -6 -5
    0 -6 -4
    0 -6 -3
    0 -6 -2
    0 -6 -1
    0 -6 0
    0 -6 0
    0 -6 1
    0 -6 1
    0 -6 2
    0 -6 2
    0 -6 3
    0 -6 4
    0 -6 5
    0 -6 6
    0 -5 -8
    0 -5 -7
    0 -5 -6
    0 -5 -5
    0 -5 -4
    0 -5 -3
    0 -5 -2
    0 -5 -1
    0 -5 1
    0 -5 1
    0 -5 2
    0 -5 2
    0 -5 3
    0 -5 4
    0 -5 5
    0 -5 6
    0 -4 -8
    0 -4 -7
    0 -4 -6
    0 -4 -5
    0 -4 -4
    0 -4 -4
    0 -4 -3
    0 -4 -3
    0 -4 -2
    0 -4 -1
    0 -4 0
    0 -4 0
    0 -4 1
    0 -4 1
    0 -4 2
    0 -4 2
    0 -4 3
    0 -4 4
    0 -4 5
    0 -4 6
    0 -3 -8
    0 -3 -7
    0 -3 -7
    0 -3 -6
    0 -3 -6
    0 -3 -5
    0 -3 -5
    0 -3 -4
    0 -3 -4
    0 -3 -3
    0 -3 -3
    0 -3 -2
    0 -3 -2
    0 -3 -1
    0 -3 1
    0 -3 1
    0 -3 2
    0 -3 3
    0 -3 4
    0 -3 5
    0 -3 6
    0 -2 -9
    0 -2 -8
    0 -2 -7
    0 -2 -7
    0 -2 -6
    0 -2 -6
    0 -2 -5
    0 -2 -5
    0 -2 -4
    0 -2 -4
    0 -2 -3
    0 -2 -3
    0 -2 -2
    0 -2 -2
    0 -2 -1
    0 -2 -1
    0 -2 0
    0 -2 0
    0 -2 1
    0 -2 1
    0 -2 2
    0 -2 3
    0 -2 4
    0 -2 5
    0 -2 6
    0 -2 7
    0 -1 -9
    0 -1 -8
    0 -1 -7
    0 -1 -7
    0 -1 -7
    0 -1 -6
    0 -1 -6
    0 -1 -6
    0 -1 -5
    0 -1 -5
    0 -1 -4
    0 -1 -4
    0 -1 -3
    0 -1 -3
    0 -1 -2
    0 -1 -2
    0 -1 -1
    0 -1 -1
    0 -1 1
    0 -1 2
    0 -1 3
    0 -1 4
    0 -1 5
    0 -1 7
    0 0 -8
    0 0 -8
    0 0 -6
    0 0 -6
    0 0 -6
    0 0 -4
    0 0 -4
    0 0 -2
    0 0 -2
    0 0 2
    0 0 4
    0 0 6
    0 1 -9
    0 1 -8
    0 1 -8
    0 1 -7
    0 1 -7
    0 1 -7
    0 1 -6
    0 1 -6
    0 1 -6
    0 1 -5
    0 1 -5
    0 1 -5
    0 1 -4
    0 1 -4
    0 1 -4
    0 1 -3
    0 1 -3
    0 1 -2
    0 1 -1
    0 1 -1
    0 1 1
    0 1 1
    0 1 2
    0 1 2
    0 1 3
    0 1 4
    0 1 5
    0 1 7
    0 2 -9
    0 2 -8
    0 2 -8
    0 2 -7
    0 2 -7
    0 2 -6
    0 2 -6
    0 2 -6
    0 2 -5
    0 2 -5
    0 2 -4
    0 2 -4
    0 2 -3
    0 2 -3
    0 2 -2
    0 2 -2
    0 2 -1
    0 2 -1
    0 2 0
    0 2 0
    0 2 1
    0 2 1
    0 2 2
    0 2 2
    0 2 3
    0 2 3
    0 2 4
    0 2 5
    0 2 6
    0 3 -8
    0 3 -7
    0 3 -7
    0 3 -6
    0 3 -6
    0 3 -5
    0 3 -5
    0 3 -4
    0 3 -4
    0 3 -3
    0 3 -3
    0 3 -2
    0 3 -2
    0 3 -1
    0 3 -1
    0 3 1
    0 3 1
    0 3 2
    0 3 2
    0 3 3
    0 3 3
    0 3 4
    0 3 4
    0 3 5
    0 3 6
    0 3 7
    0 4 -8
    0 4 -8
    0 4 -7
    0 4 -7
    0 4 -7
    0 4 -6
    0 4 -6
    0 4 -5
    0 4 -5
    0 4 -4
    0 4 -4
    0 4 -3
    0 4 -3
    0 4 -2
    0 4 -2
    0 4 -1
    0 4 -1
    0 4 0
    0 4 0
    0 4 1
    0 4 1
    0 4 1
    0 4 2
    0 4 2
    0 4 3
    0 4 3
    0 4 4
    0 4 4
    0 4 5
    0 4 5
    0 4 6
    0 4 7
    0 5 -8
    0 5 -7
    0 5 -7
    0 5 -6
    0 5 -6
    0 5 -5
    0 5 -5
    0 5 -4
    0 5 -4
    0 5 -3
    0 5 -3
    0 5 -2
    0 5 -2
    0 5 -1
    0 5 -1
    0 5 1
    0 5 1
    0 5 1
    0 5 2
    0 5 2
    0 5 3
    0 5 3
    0 5 4
    0 5 4
    0 5 5
    0 5 5
    0 5 6
    0 5 7
    0 6 -8
    0 6 -7
    0 6 -7
    0 6 -6
    0 6 -6
    0 6 -5
    0 6 -5
    0 6 -4
    0 6 -4
    0 6 -3
    0 6 -3
    0 6 -2
    0 6 -2
    0 6 -1
    0 6 -1
    0 6 0
    0 6 0
    0 6 0
    0 6 1
    0 6 1
    0 6 1
    0 6 2
    0 6 2
    0 6 3
    0 6 3
    0 6 4
    0 6 4
    0 6 5
    0 6 5
    0 6 6
    0 6 7
    0 7 -8
    0 7 -7
    0 7 -6
    0 7 -6
    0 7 -5
    0 7 -5
    0 7 -4
    0 7 -4
    0 7 -3
    0 7 -3
    0 7 -2
    0 7 -2
    0 7 -1
    0 7 -1
    0 7 1
    0 7 1
    0 7 1
    0 7 2
    0 7 2
    0 7 2
    0 7 3
    0 7 3
    0 7 4
    0 7 4
    0 7 5
    0 7 5
    0 7 6
    0 7 6
    0 7 7
    0 8 -7
    0 8 -6
    0 8 -5
    0 8 -5
    0 8 -4
    0 8 -4
    0 8 -3
    0 8 -2
    0 8 -2
    0 8 -1
    0 8 -1
    0 8 0
    0 8 0
    0 8 0
    0 8 1
    0 8 1
    0 8 1
    0 8 2
    0 8 2
    0 8 2
    0 8 3
    0 8 3
    0 8 3
    0 8 4
    0 8 4
    0 8 5
    0 8 5
    0 8 6
    0 8 6
    0 8 7
    0 8 7
    0 9 -7
    0 9 -6
    0 9 -6
    0 9 -5
    0 9 -5
    0 9 -4
    0 9 -4
    0 9 -3
    0 9 -3
    0 9 -2
    0 9 -2
    0 9 -1
    0 9 -1
    0 9 -1
    0 9 1
    0 9 1
    0 9 1
    0 9 2
    0 9 2
    0 9 2
    0 9 3
    0 9 3
    0 9 3
    0 9 4
    0 9 4
    0 9 4
    0 9 5
    0 9 5
    0 9 6
    0 9 6
    0 9 7
    0 10 -7
    0 10 -6
    0 10 -6
    0 10 -5
    0 10 -5
    0 10 -4
    0 10 -4
    0 10 -4
    0 10 -3
    0 10 -3
    0 10 -3
    0 10 -2
    0 10 -2
    0 10 -2
    0 10 -1
    0 10 -1
    0 10 -1
    0 10 0
    0 10 0
    0 10 0
    0 10 1
    0 10 1
    0 10 1
    0 10 2
    0 10 2
    0 10 2
    0 10 3
    0 10 3
    0 10 3
    0 10 4
    0 10 4
    0 10 4
    0 10 5
    0 10 6
    0 10 7
    0 11 -6
    0 11 -6
    0 11 -5
    0 11 -5
    0 11 -4
    0 11 -4
    0 11 -3
    0 11 -3
    0 11 -3
    0 11 -2
    0 11 -2
    0 11 -2
    0 11 -1
    0 11 -1
    0 11 -1
    0 11 1
    0 11 1
    0 11 1
    0 11 2
    0 11 2
    0 11 2
    0 11 3
    0 11 3
    0 11 3
    0 11 4
    0 11 4
    0 11 4
    0 11 5
    0 11 5
    0 11 6
    0 12 -5
    0 12 -5
    0 12 -4
    0 12 -4
    0 12 -3
    0 12 -3
    0 12 -2
    0 12 -2
    0 12 -1
    0 12 -1
    0 12 -1
    0 12 0
    0 12 0
    0 12 0
    0 12 1
    0 12 1
    0 12 1
    0 12 2
    0 12 2
    0 12 3
    0 12 3
    0 12 3
    0 12 4
    0 12 4
    0 12 5
    0 13 -5
    0 13 -5
    0 13 -4
    0 13 -4
    0 13 -3
    0 13 -3
    0 13 -2
    0 13 -2
    0 13 -1
    0 13 -1
    0 13 1
    0 13 1
    0 13 1
    0 13 2
    0 13 2
    0 13 2
    0 13 3
    0 13 3
    0 13 4
    0 13 5
    0 14 -4
    0 14 -4
    0 14 -3
    0 14 -3
    0 14 -2
    0 14 -1
    0 14 -1
    0 14 0
    0 14 0
    0 14 1
    0 14 2
    0 14 3
    0 14 4
    0 15 -2
    0 15 -2
    0 15 -1
    0 15 1
    0 15 2
    1 -15 -2
    1 -15 -1
    1 -15 0
    1 -15 1
    1 -14 -4
    1 -14 -3
    1 -14 -2
    1 -14 -1
    1 -14 1
    1 -13 -5
    1 -13 -4
    1 -13 -3
    1 -13 -2
    1 -13 -1
    1 -13 0
    1 -13 1
    1 -13 2
    1 -13 2
    1 -13 3
    1 -12 -4
    1 -12 -3
    1 -12 -2
    1 -12 -1
    1 -12 0
    1 -12 1
    1 -12 2
    1 -12 2
    1 -12 3
    1 -12 4
    1 -11 -6
    1 -11 -5
    1 -11 -4
    1 -11 -3
    1 -11 -2
    1 -11 -1
    1 -11 0
    1 -11 1
    1 -11 2
    1 -11 2
    1 -11 3
    1 -11 4
    1 -10 -7
    1 -10 -6
    1 -10 -5
    1 -10 -4
    1 -10 -3
    1 -10 -2
    1 -10 -1
    1 -10 0
    1 -10 1
    1 -10 1
    1 -10 2
    1 -10 2
    1 -10 3
    1 -10 4
    1 -9 -7
    1 -9 -6
    1 -9 -5
    1 -9 -4
    1 -9 -3
    1 -9 -2
    1 -9 -1
    1 -9 0
    1 -9 1
    1 -9 1
    1 -9 2
    1 -9 2
    1 -9 3
    1 -9 3
    1 -9 4
    1 -9 5
    1 -8 -7
    1 -8 -6
    1 -8 -4
    1 -8 -3
    1 -8 -2
    1 -8 -1
    1 -8 0
    1 -8 1
    1 -8 1
    1 -8 2
    1 -8 2
    1 -8 3
    1 -8 3
    1 -8 4
    1 -8 5
    1 -7 -8
    1 -7 -7
    1 -7 -6
    1 -7 -5
    1 -7 -4
    1 -7 -3
    1 -7 -2
    1 -7 -1
    1 -7 0
    1 -7 1
    1 -7 1
    1 -7 2
    1 -7 2
    1 -7 3
    1 -7 3
    1 -7 4
    1 -7 5
    1 -6 -8
    1 -6 -7
    1 -6 -6
    1 -6 -5
    1 -6 -4
    1 -6 -3
    1 -6 -2
    1 -6 -1
    1 -6 0
    1 -6 0
    1 -6 1
    1 -6 1
    1 -6 2
    1 -6 2
    1 -6 3
    1 -6 3
    1 -6 4
    1 -6 5
    1 -6 6
    1 -5 -8
    1 -5 -7
    1 -5 -6
    1 -5 -5
    1 -5 -5
    1 -5 -4
    1 -5 -4
    1 -5 -3
    1 -5 -3
    1 -5 -2
    1 -5 -1
    1 -5 0
    1 -5 0
    1 -5 1
    1 -5 1
    1 -5 2
    1 -5 2
    1 -5 3
    1 -5 4
    1 -5 5
    1 -5 6
    1 -4 -8
    1 -4 -7
    1 -4 -6
    1 -4 -6
    1 -4 -5
    1 -4 -5
    1 -4 -4
    1 -4 -4
    1 -4 -3
    1 -4 -3
    1 -4 -2
    1 -4 -2
    1 -4 -1
    1 -4 0
    1 -4 0
    1 -4 1
    1 -4 1
    1 -4 2
    1 -4 2
    1 -4 3
    1 -4 4
    1 -4 5
    1 -4 6
    1 -3 -9
    1 -3 -8
    1 -3 -7
    1 -3 -7
    1 -3 -6
    1 -3 -6
    1 -3 -5
    1 -3 -5
    1 -3 -4
    1 -3 -4
    1 -3 -3
    1 -3 -3
    1 -3 -2
    1 -3 -2
    1 -3 -1
    1 -3 -1
    1 -3 0
    1 -3 0
    1 -3 1
    1 -3 1
    1 -3 2
    1 -3 2
    1 -3 3
    1 -3 4
    1 -3 5
    1 -3 6
    1 -2 -9
    1 -2 -8
    1 -2 -7
    1 -2 -7
    1 -2 -6
    1 -2 -6
    1 -2 -5
    1 -2 -5
    1 -2 -4
    1 -2 -4
    1 -2 -3
    1 -2 -3
    1 -2 -2
    1 -2 -2
    1 -2 -1
    1 -2 -1
    1 -2 0
    1 -2 0
    1 -2 0
    1 -2 0
    1 -2 1
    1 -2 1
    1 -2 2
    1 -2 2
    1 -2 3
    1 -2 4
    1 -2 5
    1 -2 6
    1 -2 7
    1 -1 -9
    1 -1 -8
    1 -1 -7
    1 -1 -7
    1 -1 -7
    1 -1 -6
    1 -1 -6
    1 -1 -5
    1 -1 -4
    1 -1 -4
    1 -1 -3
    1 -1 -3
    1 -1 -2
    1 -1 -2
    1 -1 -1
    1 -1 -1
    1 -1 1
    1 -1 1
    1 -1 2
    1 -1 3
    1 -1 4
    1 -1 5
    1 -1 6
    1 -1 7
    1 0 -8
    1 0 -8
    1 0 -6
    1 0 -6
    1 0 -6
    1 0 -4
    1 0 -4
    1 0 -2
    1 0 2
    1 0 4
    1 0 6
    1 1 -9
    1 1 -8
    1 1 -7
    1 1 -7
    1 1 -7
    1 1 -6
    1 1 -6
    1 1 -5
    1 1 -5
    1 1 -4
    1 1 -3
    1 1 -2
    1 1 -1
    1 1 1
    1 1 1
    1 1 2
    1 1 2
    1 1 3
    1 1 4
    1 1 5
    1 1 6
    1 1 7
    1 2 -9
    1 2 -8
    1 2 -8
    1 2 -7
    1 2 -7
    1 2 -7
    1 2 -6
    1 2 -6
    1 2 -6
    1 2 -5
    1 2 -5
    1 2 -4
    1 2 -4
    1 2 -3
    1 2 -2
    1 2 -1
    1 2 -1
    1 2 0
    1 2 0
    1 2 1
    1 2 1
    1 2 2
    1 2 2
    1 2 3
    1 2 3
    1 2 4
    1 2 5
    1 2 6
    1 2 7
    1 3 -9
    1 3 -8
    1 3 -7
    1 3 -7
    1 3 -7
    1 3 -6
    1 3 -5
    1 3 -5
    1 3 -4
    1 3 -4
    1 3 -3
    1 3 -3
    1 3 -2
    1 3 -2
    1 3 -1
    1 3 -1
    1 3 0
    1 3 0
    1 3 1
    1 3 1
    1 3 2
    1 3 2
    1 3 3
    1 3 3
    1 3 4
    1 3 4
    1 3 5
    1 3 6
    1 3 7
    1 4 -8
    1 4 -8
    1 4 -7
    1 4 -7
    1 4 -6
    1 4 -6
    1 4 -5
    1 4 -5
    1 4 -4
    1 4 -4
    1 4 -3
    1 4 -3
    1 4 -2
    1 4 -2
    1 4 -1
    1 4 -1
    1 4 0
    1 4 0
    1 4 1
    1 4 1
    1 4 1
    1 4 2
    1 4 2
    1 4 3
    1 4 3
    1 4 4
    1 4 4
    1 4 5
    1 4 5
    1 4 6
    1 4 7
    1 5 -8
    1 5 -7
    1 5 -7
    1 5 -6
    1 5 -6
    1 5 -5
    1 5 -5
    1 5 -4
    1 5 -4
    1 5 -3
    1 5 -3
    1 5 -2
    1 5 -2
    1 5 -1
    1 5 -1
    1 5 0
    1 5 0
    1 5 1
    1 5 1
    1 5 1
    1 5 2
    1 5 2
    1 5 3
    1 5 3
    1 5 4
    1 5 5
    1 5 5
    1 5 6
    1 5 7
    1 6 -8
    1 6 -7
    1 6 -7
    1 6 -6
    1 6 -6
    1 6 -5
    1 6 -4
    1 6 -4
    1 6 -3
    1 6 -3
    1 6 -2
    1 6 -2
    1 6 -1
    1 6 -1
    1 6 0
    1 6 0
    1 6 1
    1 6 1
    1 6 1
    1 6 2
    1 6 2
    1 6 2
    1 6 3
    1 6 3
    1 6 4
    1 6 4
    1 6 5
    1 6 5
    1 6 6
    1 6 6
    1 6 7
    1 7 -7
    1 7 -6
    1 7 -5
    1 7 -5
    1 7 -4
    1 7 -4
    1 7 -3
    1 7 -3
    1 7 -2
    1 7 -2
    1 7 -1
    1 7 -1
    1 7 0
    1 7 0
    1 7 1
    1 7 1
    1 7 1
    1 7 2
    1 7 2
    1 7 2
    1 7 3
    1 7 3
    1 7 3
    1 7 4
    1 7 4
    1 7 5
    1 7 5
    1 7 6
    1 7 6
    1 7 7
    1 8 -7
    1 8 -6
    1 8 -5
    1 8 -4
    1 8 -4
    1 8 -3
    1 8 -2
    1 8 -2
    1 8 -1
    1 8 -1
    1 8 0
    1 8 0
    1 8 0
    1 8 1
    1 8 1
    1 8 1
    1 8 2
    1 8 2
    1 8 2
    1 8 3
    1 8 3
    1 8 3
    1 8 4
    1 8 4
    1 8 4
    1 8 5
    1 8 5
    1 8 6
    1 8 6
    1 9 -7
    1 9 -6
    1 9 -5
    1 9 -5
    1 9 -4
    1 9 -4
    1 9 -3
    1 9 -3
    1 9 -2
    1 9 -2
    1 9 -1
    1 9 -1
    1 9 0
    1 9 0
    1 9 0
    1 9 1
    1 9 1
    1 9 1
    1 9 2
    1 9 2
    1 9 2
    1 9 3
    1 9 3
    1 9 3
    1 9 4
    1 9 4
    1 9 4
    1 9 5
    1 9 5
    1 9 5
    1 9 6
    1 9 6
    1 9 7
    1 10 -7
    1 10 -6
    1 10 -5
    1 10 -4
    1 10 -4
    1 10 -3
    1 10 -3
    1 10 -2
    1 10 -2
    1 10 -1
    1 10 -1
    1 10 -1
    1 10 0
    1 10 0
    1 10 0
    1 10 1
    1 10 1
    1 10 1
    1 10 2
    1 10 2
    1 10 2
    1 10 3
    1 10 3
    1 10 3
    1 10 4
    1 10 4
    1 10 4
    1 10 5
    1 10 6
    1 11 -6
    1 11 -6
    1 11 -5
    1 11 -4
    1 11 -3
    1 11 -3
    1 11 -2
    1 11 -2
    1 11 -2
    1 11 -1
    1 11 -1
    1 11 -1
    1 11 0
    1 11 0
    1 11 0
    1 11 1
    1 11 1
    1 11 1
    1 11 2
    1 11 2
    1 11 2
    1 11 3
    1 11 3
    1 11 3
    1 11 4
    1 11 4
    1 11 5
    1 11 6
    1 12 -5
    1 12 -5
    1 12 -4
    1 12 -3
    1 12 -3
    1 12 -2
    1 12 -2
    1 12 -1
    1 12 -1
    1 12 -1
    1 12 0
    1 12 0
    1 12 0
    1 12 1
    1 12 1
    1 12 1
    1 12 2
    1 12 2
    1 12 2
    1 12 3
    1 12 3
    1 12 4
    1 12 4
    1 12 5
    1 13 -5
    1 13 -3
    1 13 -3
    1 13 -2
    1 13 -2
    1 13 -1
    1 13 -1
    1 13 0
    1 13 0
    1 13 0
    1 13 1
    1 13 1
    1 13 1
    1 13 2
    1 13 2
    1 13 3
    1 13 3
    1 13 4
    1 13 5
    1 14 -4
    1 14 -4
    1 14 -3
    1 14 -3
    1 14 -2
    1 14 -2
    1 14 -1
    1 14 -1
    1 14 0
    1 14 0
    1 14 1
    1 14 2
    1 14 2
    1 14 3
    1 14 4
    1 15 -2
    1 15 -1
    1 15 0
    1 15 1
    1 15 2
    2 -15 -2
    2 -15 -1
    2 -15 0
    2 -15 1
    2 -14 -4
    2 -14 -3
    2 -14 -2
    2 -14 -1
    2 -14 0
    2 -14 1
    2 -14 2
    2 -13 -5
    2 -13 -4
    2 -13 -3
    2 -13 -2
    2 -13 -1
    2 -13 0
    2 -13 1
    2 -13 3
    2 -12 -5
    2 -12 -4
    2 -12 -3
    2 -12 -2
    2 -12 -1
    2 -12 0
    2 -12 1
    2 -12 2
    2 -12 2
    2 -12 3
    2 -11 -6
    2 -11 -5
    2 -11 -4
    2 -11 -3
    2 -11 -2
    2 -11 -1
    2 -11 0
    2 -11 1
    2 -11 2
    2 -11 2
    2 -11 3
    2 -11 3
    2 -11 4
    2 -10 -7
    2 -10 -6
    2 -10 -5
    2 -10 -4
    2 -10 -3
    2 -10 -2
    2 -10 -1
    2 -10 0
    2 -10 1
    2 -10 1
    2 -10 2
    2 -10 2
    2 -10 3
    2 -10 3
    2 -10 4
    2 -9 -7
    2 -9 -6
    2 -9 -5
    2 -9 -4
    2 -9 -3
    2 -9 -2
    2 -9 -1
    2 -9 0
    2 -9 1
    2 -9 1
    2 -9 2
    2 -9 2
    2 -9 3
    2 -9 3
    2 -9 4
    2 -9 5
    2 -8 -7
    2 -8 -6
    2 -8 -5
    2 -8 -4
    2 -8 -3
    2 -8 -2
    2 -8 -1
    2 -8 0
    2 -8 1
    2 -8 1
    2 -8 2
    2 -8 2
    2 -8 3
    2 -8 3
    2 -8 4
    2 -8 5
    2 -7 -8
    2 -7 -7
    2 -7 -6
    2 -7 -5
    2 -7 -4
    2 -7 -3
    2 -7 -2
    2 -7 -1
    2 -7 0
    2 -7 1
    2 -7 1
    2 -7 2
    2 -7 2
    2 -7 3
    2 -7 3
    2 -7 4
    2 -7 5
    2 -6 -8
    2 -6 -7
    2 -6 -6
    2 -6 -5
    2 -6 -4
    2 -6 -4
    2 -6 -3
    2 -6 -3
    2 -6 -2
    2 -6 -1
    2 -6 0
    2 -6 1
    2 -6 1
    2 -6 2
    2 -6 2
    2 -6 3
    2 -6 3
    2 -6 4
    2 -6 5
    2 -6 6
    2 -5 -8
    2 -5 -7
    2 -5 -6
    2 -5 -6
    2 -5 -5
    2 -5 -5
    2 -5 -4
    2 -5 -4
    2 -5 -3
    2 -5 -3
    2 -5 -2
    2 -5 -2
    2 -5 -1
    2 -5 -1
    2 -5 0
    2 -5 1
    2 -5 1
    2 -5 2
    2 -5 2
    2 -5 3
    2 -5 3
    2 -5 4
    2 -5 5
    2 -5 6
    2 -4 -8
    2 -4 -7
    2 -4 -6
    2 -4 -6
    2 -4 -5
    2 -4 -5
    2 -4 -4
    2 -4 -4
    2 -4 -3
    2 -4 -3
    2 -4 -2
    2 -4 -2
    2 -4 -1
    2 -4 -1
    2 -4 0
    2 -4 1
    2 -4 1
    2 -4 2
    2 -4 2
    2 -4 3
    2 -4 3
    2 -4 4
    2 -4 5
    2 -4 6
    2 -3 -8
    2 -3 -7
    2 -3 -7
    2 -3 -6
    2 -3 -6
    2 -3 -5
    2 -3 -5
    2 -3 -4
    2 -3 -4
    2 -3 -3
    2 -3 -3
    2 -3 -2
    2 -3 -2
    2 -3 -1
    2 -3 -1
    2 -3 0
    2 -3 0
    2 -3 0
    2 -3 1
    2 -3 1
    2 -3 2
    2 -3 2
    2 -3 3
    2 -3 4
    2 -3 5
    2 -3 6
    2 -2 -9
    2 -2 -8
    2 -2 -7
    2 -2 -7
    2 -2 -6
    2 -2 -6
    2 -2 -5
    2 -2 -5
    2 -2 -4
    2 -2 -4
    2 -2 -3
    2 -2 -3
    2 -2 -2
    2 -2 -2
    2 -2 -1
    2 -2 -1
    2 -2 0
    2 -2 0
    2 -2 1
    2 -2 1
    2 -2 2
    2 -2 2
    2 -2 3
    2 -2 4
    2 -2 5
    2 -2 6
    2 -1 -9
    2 -1 -8
    2 -1 -8
    2 -1 -7
    2 -1 -7
    2 -1 -6
    2 -1 -6
    2 -1 -5
    2 -1 -5
    2 -1 -4
    2 -1 -4
    2 -1 -3
    2 -1 -3
    2 -1 -2
    2 -1 -2
    2 -1 -1
    2 -1 -1
    2 -1 0
    2 -1 0
    2 -1 1
    2 -1 1
    2 -1 1
    2 -1 2
    2 -1 2
    2 -1 3
    2 -1 4
    2 -1 5
    2 -1 6
    2 -1 7
    2 0 -8
    2 0 -8
    2 0 -6
    2 0 -6
    2 0 -4
    2 0 -4
    2 0 -2
    2 0 0
    2 0 2
    2 0 4
    2 0 6
    2 1 -9
    2 1 -8
    2 1 -7
    2 1 -7
    2 1 -7
    2 1 -6
    2 1 -6
    2 1 -5
    2 1 -5
    2 1 -4
    2 1 -3
    2 1 -2
    2 1 -1
    2 1 0
    2 1 1
    2 1 2
    2 1 2
    2 1 3
    2 1 3
    2 1 4
    2 1 5
    2 1 6
    2 1 7
    2 2 -9
    2 2 -8
    2 2 -8
    2 2 -7
    2 2 -7
    2 2 -7
    2 2 -6
    2 2 -6
    2 2 -6
    2 2 -5
    2 2 -4
    2 2 -3
    2 2 -2
    2 2 -1
    2 2 0
    2 2 0
    2 2 2
    2 2 2
    2 2 3
    2 2 3
    2 2 4
    2 2 4
    2 2 5
    2 2 6
    2 2 7
    2 3 -8
    2 3 -8
    2 3 -7
    2 3 -7
    2 3 -7
    2 3 -6
    2 3 -6
    2 3 -5
    2 3 -5
    2 3 -4
    2 3 -4
    2 3 -3
    2 3 -3
    2 3 -2
    2 3 -2
    2 3 -1
    2 3 -1
    2 3 0
    2 3 0
    2 3 2
    2 3 2
    2 3 3
    2 3 3
    2 3 4
    2 3 4
    2 3 5
    2 3 6
    2 3 7
    2 4 -8
    2 4 -8
    2 4 -7
    2 4 -7
    2 4 -6
    2 4 -5
    2 4 -5
    2 4 -4
    2 4 -4
    2 4 -3
    2 4 -3
    2 4 -2
    2 4 -2
    2 4 -1
    2 4 -1
    2 4 0
    2 4 0
    2 4 1
    2 4 1
    2 4 2
    2 4 2
    2 4 3
    2 4 3
    2 4 4
    2 4 4
    2 4 5
    2 4 5
    2 4 6
    2 4 7
    2 5 -7
    2 5 -7
    2 5 -5
    2 5 -5
    2 5 -4
    2 5 -4
    2 5 -3
    2 5 -3
    2 5 -2
    2 5 -2
    2 5 -1
    2 5 -1
    2 5 0
    2 5 0
    2 5 0
    2 5 1
    2 5 1
    2 5 2
    2 5 2
    2 5 2
    2 5 3
    2 5 3
    2 5 4
    2 5 4
    2 5 5
    2 5 5
    2 5 6
    2 5 6
    2 5 7
    2 6 -7
    2 6 -5
    2 6 -5
    2 6 -4
    2 6 -4
    2 6 -3
    2 6 -3
    2 6 -2
    2 6 -2
    2 6 -1
    2 6 -1
    2 6 0
    2 6 0
    2 6 0
    2 6 1
    2 6 2
    2 6 2
    2 6 2
    2 6 3
    2 6 3
    2 6 4
    2 6 4
    2 6 5
    2 6 5
    2 6 6
    2 6 6
    2 6 7
    2 7 -8
    2 7 -7
    2 7 -6
    2 7 -5
    2 7 -4
    2 7 -4
    2 7 -3
    2 7 -3
    2 7 -2
    2 7 -2
    2 7 -1
    2 7 -1
    2 7 0
    2 7 0
    2 7 1
    2 7 1
    2 7 1
    2 7 2
    2 7 2
    2 7 2
    2 7 3
    2 7 3
    2 7 3
    2 7 4
    2 7 4
    2 7 5
    2 7 5
    2 7 6
    2 7 6
    2 7 7
    2 8 -7
    2 8 -6
    2 8 -5
    2 8 -5
    2 8 -4
    2 8 -4
    2 8 -3
    2 8 -3
    2 8 -2
    2 8 -2
    2 8 -1
    2 8 -1
    2 8 0
    2 8 0
    2 8 1
    2 8 1
    2 8 2
    2 8 2
    2 8 2
    2 8 3
    2 8 3
    2 8 4
    2 8 4
    2 8 4
    2 8 5
    2 8 5
    2 8 6
    2 8 6
    2 8 7
    2 9 -7
    2 9 -6
    2 9 -5
    2 9 -5
    2 9 -4
    2 9 -4
    2 9 -3
    2 9 -3
    2 9 -2
    2 9 -2
    2 9 -1
    2 9 -1
    2 9 0
    2 9 0
    2 9 1
    2 9 1
    2 9 1
    2 9 2
    2 9 2
    2 9 2
    2 9 3
    2 9 3
    2 9 3
    2 9 4
    2 9 4
    2 9 4
    2 9 5
    2 9 6
    2 9 7
    2 10 -7
    2 10 -5
    2 10 -4
    2 10 -4
    2 10 -3
    2 10 -3
    2 10 -2
    2 10 -2
    2 10 -1
    2 10 0
    2 10 0
    2 10 0
    2 10 1
    2 10 1
    2 10 1
    2 10 2
    2 10 2
    2 10 2
    2 10 3
    2 10 3
    2 10 3
    2 10 4
    2 10 4
    2 10 4
    2 10 5
    2 10 6
    2 11 -5
    2 11 -3
    2 11 -3
    2 11 -2
    2 11 -2
    2 11 -1
    2 11 -1
    2 11 -1
    2 11 0
    2 11 0
    2 11 0
    2 11 1
    2 11 1
    2 11 1
    2 11 2
    2 11 2
    2 11 2
    2 11 3
    2 11 3
    2 11 3
    2 11 4
    2 11 5
    2 11 6
    2 12 -5
    2 12 -4
    2 12 -3
    2 12 -2
    2 12 -2
    2 12 -1
    2 12 -1
    2 12 -1
    2 12 0
    2 12 0
    2 12 0
    2 12 1
    2 12 1
    2 12 1
    2 12 2
    2 12 2
    2 12 3
    2 12 3
    2 12 4
    2 12 5
    2 13 -5
    2 13 -5
    2 13 -4
    2 13 -4
    2 13 -3
    2 13 -3
    2 13 -2
    2 13 -2
    2 13 -1
    2 13 -1
    2 13 0
    2 13 0
    2 13 0
    2 13 1
    2 13 1
    2 13 1
    2 13 2
    2 13 2
    2 13 3
    2 13 3
    2 13 4
    2 14 -4
    2 14 -2
    2 14 -2
    2 14 -1
    2 14 -1
    2 14 0
    2 14 1
    2 14 2
    2 15 -2
    2 15 -1
    2 15 0
    2 15 1
    2 15 2
    3 -15 -2
    3 -15 -1
    3 -15 1
    3 -15 2
    3 -14 -4
    3 -14 -3
    3 -14 -2
    3 -14 -1
    3 -14 0
    3 -14 1
    3 -14 2
    3 -13 -5
    3 -13 -4
    3 -13 -3
    3 -13 -2
    3 -13 -1
    3 -13 0
    3 -13 1
    3 -13 2
    3 -13 3
    3 -13 3
    3 -12 -5
    3 -12 -4
    3 -12 -3
    3 -12 -2
    3 -12 0
    3 -12 1
    3 -12 2
    3 -12 3
    3 -12 3
    3 -11 -6
    3 -11 -5
    3 -11 -4
    3 -11 -3
    3 -11 -2
    3 -11 -1
    3 -11 0
    3 -11 1
    3 -11 2
    3 -11 2
    3 -11 3
    3 -11 3
    3 -11 4
    3 -10 -6
    3 -10 -5
    3 -10 -4
    3 -10 -3
    3 -10 -2
    3 -10 -1
    3 -10 0
    3 -10 1
    3 -10 2
    3 -10 2
    3 -10 3
    3 -10 3
    3 -10 4
    3 -9 -7
    3 -9 -6
    3 -9 -5
    3 -9 -4
    3 -9 -3
    3 -9 -2
    3 -9 -1
    3 -9 0
    3 -9 1
    3 -9 2
    3 -9 2
    3 -9 3
    3 -9 3
    3 -9 4
    3 -8 -7
    3 -8 -6
    3 -8 -5
    3 -8 -4
    3 -8 -3
    3 -8 -2
    3 -8 -1
    3 -8 0
    3 -8 1
    3 -8 1
    3 -8 2
    3 -8 2
    3 -8 3
    3 -8 3
    3 -8 4
    3 -8 5
    3 -7 -8
    3 -7 -7
    3 -7 -6
    3 -7 -5
    3 -7 -5
    3 -7 -4
    3 -7 -4
    3 -7 -3
    3 -7 -3
    3 -7 -2
    3 -7 -1
    3 -7 0
    3 -7 1
    3 -7 1
    3 -7 2
    3 -7 2
    3 -7 3
    3 -7 3
    3 -7 4
    3 -7 5
    3 -6 -8
    3 -6 -7
    3 -6 -6
    3 -6 -6
    3 -6 -5
    3 -6 -5
    3 -6 -4
    3 -6 -4
    3 -6 -3
    3 -6 -2
    3 -6 -2
    3 -6 -1
    3 -6 -1
    3 -6 0
    3 -6 1
    3 -6 1
    3 -6 2
    3 -6 2
    3 -6 3
    3 -6 3
    3 -6 4
    3 -6 5
    3 -5 -8
    3 -5 -7
    3 -5 -7
    3 -5 -6
    3 -5 -6
    3 -5 -5
    3 -5 -5
    3 -5 -4
    3 -5 -4
    3 -5 -3
    3 -5 -3
    3 -5 -2
    3 -5 -2
    3 -5 -1
    3 -5 -1
    3 -5 0
    3 -5 1
    3 -5 1
    3 -5 2
    3 -5 2
    3 -5 3
    3 -5 3
    3 -5 4
    3 -5 5
    3 -5 6
    3 -4 -8
    3 -4 -6
    3 -4 -6
    3 -4 -5
    3 -4 -5
    3 -4 -4
    3 -4 -4
    3 -4 -3
    3 -4 -3
    3 -4 -2
    3 -4 -2
    3 -4 -1
    3 -4 -1
    3 -4 0
    3 -4 0
    3 -4 0
    3 -4 1
    3 -4 1
    3 -4 2
    3 -4 2
    3 -4 3
    3 -4 3
    3 -4 4
    3 -4 5
    3 -4 6
    3 -3 -9
    3 -3 -8
    3 -3 -7
    3 -3 -7
    3 -3 -6
    3 -3 -6
    3 -3 -5
    3 -3 -5
    3 -3 -4
    3 -3 -4
    3 -3 -3
    3 -3 -3
    3 -3 -2
    3 -3 -2
    3 -3 -1
    3 -3 -1
    3 -3 0
    3 -3 0
    3 -3 0
    3 -3 1
    3 -3 1
    3 -3 2
    3 -3 2
    3 -3 3
    3 -3 3
    3 -3 4
    3 -3 5
    3 -3 6
    3 -2 -9
    3 -2 -8
    3 -2 -7
    3 -2 -7
    3 -2 -6
    3 -2 -6
    3 -2 -5
    3 -2 -5
    3 -2 -4
    3 -2 -4
    3 -2 -3
    3 -2 -3
    3 -2 -2
    3 -2 -2
    3 -2 -1
    3 -2 -1
    3 -2 0
    3 -2 0
    3 -2 1
    3 -2 1
    3 -2 1
    3 -2 2
    3 -2 2
    3 -2 3
    3 -2 3
    3 -2 4
    3 -2 5
    3 -2 6
    3 -1 -8
    3 -1 -7
    3 -1 -7
    3 -1 -6
    3 -1 -6
    3 -1 -5
    3 -1 -5
    3 -1 -4
    3 -1 -4
    3 -1 -3
    3 -1 -3
    3 -1 -2
    3 -1 -2
    3 -1 -1
    3 -1 -1
    3 -1 0
    3 -1 0
    3 -1 1
    3 -1 1
    3 -1 1
    3 -1 2
    3 -1 2
    3 -1 3
    3 -1 4
    3 -1 5
    3 -1 6
    3 -1 7
    3 0 -8
    3 0 -8
    3 0 -6
    3 0 -6
    3 0 -4
    3 0 -4
    3 0 -2
    3 0 0
    3 0 2
    3 0 2
    3 0 4
    3 0 6
    3 1 -9
    3 1 -8
    3 1 -7
    3 1 -7
    3 1 -7
    3 1 -6
    3 1 -6
    3 1 -5
    3 1 -4
    3 1 -3
    3 1 -2
    3 1 -1
    3 1 0
    3 1 1
    3 1 2
    3 1 2
    3 1 3
    3 1 3
    3 1 4
    3 1 5
    3 1 6
    3 1 7
    3 2 -9
    3 2 -8
    3 2 -8
    3 2 -7
    3 2 -7
    3 2 -7
    3 2 -6
    3 2 -5
    3 2 -4
    3 2 -3
    3 2 -2
    3 2 -1
    3 2 2
    3 2 2
    3 2 3
    3 2 3
    3 2 4
    3 2 5
    3 2 6
    3 2 7
    3 3 -9
    3 3 -8
    3 3 -8
    3 3 -7
    3 3 -7
    3 3 -6
    3 3 -6
    3 3 -5
    3 3 -5
    3 3 -4
    3 3 -3
    3 3 -2
    3 3 -1
    3 3 0
    3 3 0
    3 3 3
    3 3 3
    3 3 4
    3 3 4
    3 3 5
    3 3 5
    3 3 6
    3 3 7
    3 4 -8
    3 4 -8
    3 4 -7
    3 4 -7
    3 4 -6
    3 4 -6
    3 4 -5
    3 4 -5
    3 4 -4
    3 4 -4
    3 4 -3
    3 4 -3
    3 4 -2
    3 4 -2
    3 4 -1
    3 4 -1
    3 4 0
    3 4 0
    3 4 2
    3 4 3
    3 4 3
    3 4 4
    3 4 4
    3 4 5
    3 4 5
    3 4 6
    3 4 7
    3 5 -8
    3 5 -7
    3 5 -7
    3 5 -6
    3 5 -5
    3 5 -5
    3 5 -4
    3 5 -4
    3 5 -3
    3 5 -3
    3 5 -2
    3 5 -2
    3 5 -1
    3 5 -1
    3 5 0
    3 5 0
    3 5 0
    3 5 1
    3 5 1
    3 5 2
    3 5 3
    3 5 4
    3 5 4
    3 5 5
    3 5 5
    3 5 6
    3 5 6
    3 5 7
    3 6 -8
    3 6 -7
    3 6 -7
    3 6 -6
    3 6 -5
    3 6 -5
    3 6 -4
    3 6 -4
    3 6 -3
    3 6 -3
    3 6 -2
    3 6 -2
    3 6 -1
    3 6 -1
    3 6 0
    3 6 0
    3 6 0
    3 6 1
    3 6 1
    3 6 2
    3 6 3
    3 6 4
    3 6 4
    3 6 5
    3 6 5
    3 6 6
    3 6 6
    3 6 7
    3 7 -8
    3 7 -7
    3 7 -6
    3 7 -6
    3 7 -5
    3 7 -5
    3 7 -4
    3 7 -4
    3 7 -3
    3 7 -3
    3 7 -2
    3 7 -2
    3 7 -1
    3 7 -1
    3 7 0
    3 7 0
    3 7 0
    3 7 1
    3 7 1
    3 7 2
    3 7 2
    3 7 2
    3 7 3
    3 7 4
    3 7 6
    3 7 6
    3 7 7
    3 8 -7
    3 8 -6
    3 8 -5
    3 8 -5
    3 8 -4
    3 8 -4
    3 8 -3
    3 8 -3
    3 8 -2
    3 8 -2
    3 8 -1
    3 8 -1
    3 8 0
    3 8 0
    3 8 1
    3 8 1
    3 8 2
    3 8 2
    3 8 2
    3 8 3
    3 8 4
    3 8 5
    3 8 6
    3 8 7
    3 9 -7
    3 9 -6
    3 9 -5
    3 9 -4
    3 9 -4
    3 9 -3
    3 9 -3
    3 9 -2
    3 9 -2
    3 9 -1
    3 9 -1
    3 9 0
    3 9 0
    3 9 1
    3 9 1
    3 9 1
    3 9 2
    3 9 2
    3 9 2
    3 9 3
    3 9 4
    3 9 5
    3 9 6
    3 9 7
    3 10 -7
    3 10 -6
    3 10 -5
    3 10 -4
    3 10 -4
    3 10 -3
    3 10 -3
    3 10 -2
    3 10 -2
    3 10 -1
    3 10 -1
    3 10 0
    3 10 0
    3 10 1
    3 10 1
    3 10 1
    3 10 2
    3 10 2
    3 10 2
    3 10 3
    3 10 3
    3 10 3
    3 10 5
    3 10 6
    3 11 -6
    3 11 -4
    3 11 -3
    3 11 -3
    3 11 -2
    3 11 -2
    3 11 -1
    3 11 -1
    3 11 0
    3 11 0
    3 11 0
    3 11 1
    3 11 1
    3 11 1
    3 11 2
    3 11 2
    3 11 2
    3 11 3
    3 11 3
    3 11 3
    3 11 4
    3 11 5
    3 11 6
    3 12 -5
    3 12 -4
    3 12 -3
    3 12 -2
    3 12 -2
    3 12 -1
    3 12 0
    3 12 0
    3 12 0
    3 12 1
    3 12 1
    3 12 1
    3 12 2
    3 12 2
    3 12 2
    3 12 3
    3 12 3
    3 12 4
    3 12 5
    3 13 -5
    3 13 -4
    3 13 -3
    3 13 -2
    3 13 -1
    3 13 -1
    3 13 0
    3 13 0
    3 13 1
    3 13 1
    3 13 1
    3 13 2
    3 13 2
    3 13 3
    3 13 4
    3 14 -4
    3 14 -3
    3 14 -3
    3 14 -2
    3 14 -2
    3 14 -1
    3 14 -1
    3 14 0
    3 14 1
    3 14 2
    3 14 3
    3 15 -2
    3 15 -1
    3 15 0
    3 15 1
    3 15 2
    4 -15 -2
    4 -15 -1
    4 -15 0
    4 -15 1
    4 -15 2
    4 -14 -4
    4 -14 -3
    4 -14 -2
    4 -14 -1
    4 -14 0
    4 -14 1
    4 -14 2
    4 -14 3
    4 -13 -5
    4 -13 -4
    4 -13 -3
    4 -13 -1
    4 -13 0
    4 -13 1
    4 -13 2
    4 -13 3
    4 -12 -5
    4 -12 -4
    4 -12 -3
    4 -12 -2
    4 -12 -1
    4 -12 0
    4 -12 1
    4 -12 2
    4 -12 3
    4 -12 3
    4 -11 -6
    4 -11 -5
    4 -11 -4
    4 -11 -3
    4 -11 -2
    4 -11 -1
    4 -11 0
    4 -11 1
    4 -11 2
    4 -11 3
    4 -11 3
    4 -10 -7
    4 -10 -6
    4 -10 -5
    4 -10 -4
    4 -10 -3
    4 -10 -1
    4 -10 0
    4 -10 1
    4 -10 2
    4 -10 2
    4 -10 3
    4 -10 3
    4 -10 4
    4 -10 4
    4 -9 -7
    4 -9 -6
    4 -9 -5
    4 -9 -4
    4 -9 -3
    4 -9 -2
    4 -9 -1
    4 -9 0
    4 -9 1
    4 -9 2
    4 -9 2
    4 -9 3
    4 -9 3
    4 -9 4
    4 -9 4
    4 -8 -7
    4 -8 -6
    4 -8 -5
    4 -8 -5
    4 -8 -4
    4 -8 -4
    4 -8 -3
    4 -8 -3
    4 -8 -2
    4 -8 -1
    4 -8 0
    4 -8 1
    4 -8 2
    4 -8 2
    4 -8 3
    4 -8 3
    4 -8 4
    4 -8 4
    4 -8 5
    4 -7 -8
    4 -7 -7
    4 -7 -6
    4 -7 -6
    4 -7 -5
    4 -7 -5
    4 -7 -4
    4 -7 -4
    4 -7 -3
    4 -7 -3
    4 -7 -2
    4 -7 -2
    4 -7 -1
    4 -7 0
    4 -7 1
    4 -7 1
    4 -7 2
    4 -7 2
    4 -7 3
    4 -7 3
    4 -7 4
    4 -7 4
    4 -7 5
    4 -6 -8
    4 -6 -7
    4 -6 -7
    4 -6 -6
    4 -6 -6
    4 -6 -5
    4 -6 -5
    4 -6 -4
    4 -6 -4
    4 -6 -3
    4 -6 -3
    4 -6 -2
    4 -6 -2
    4 -6 -1
    4 -6 -1
    4 -6 0
    4 -6 1
    4 -6 1
    4 -6 2
    4 -6 2
    4 -6 3
    4 -6 3
    4 -6 4
    4 -6 4
    4 -6 5
    4 -5 -8
    4 -5 -7
    4 -5 -7
    4 -5 -6
    4 -5 -6
    4 -5 -5
    4 -5 -5
    4 -5 -4
    4 -5 -4
    4 -5 -3
    4 -5 -3
    4 -5 -2
    4 -5 -2
    4 -5 -1
    4 -5 -1
    4 -5 0
    4 -5 0
    4 -5 0
    4 -5 1
    4 -5 1
    4 -5 2
    4 -5 2
    4 -5 3
    4 -5 3
    4 -5 4
    4 -5 4
    4 -5 5
    4 -5 6
    4 -4 -8
    4 -4 -7
    4 -4 -7
    4 -4 -6
    4 -4 -6
    4 -4 -5
    4 -4 -5
    4 -4 -4
    4 -4 -4
    4 -4 -3
    4 -4 -3
    4 -4 -2
    4 -4 -2
    4 -4 -1
    4 -4 -1
    4 -4 0
    4 -4 0
    4 -4 0
    4 -4 1
    4 -4 1
    4 -4 1
    4 -4 2
    4 -4 2
    4 -4 3
    4 -4 3
    4 -4 4
    4 -4 5
    4 -4 6
    4 -3 -9
    4 -3 -8
    4 -3 -8
    4 -3 -7
    4 -3 -7
    4 -3 -6
    4 -3 -6
    4 -3 -5
    4 -3 -5
    4 -3 -4
    4 -3 -4
    4 -3 -3
    4 -3 -3
    4 -3 -2
    4 -3 -2
    4 -3 -1
    4 -3 -1
    4 -3 0
    4 -3 0
    4 -3 0
    4 -3 1
    4 -3 1
    4 -3 1
    4 -3 2
    4 -3 2
    4 -3 3
    4 -3 3
    4 -3 4
    4 -3 5
    4 -3 6
    4 -2 -9
    4 -2 -8
    4 -2 -8
    4 -2 -7
    4 -2 -7
    4 -2 -6
    4 -2 -6
    4 -2 -5
    4 -2 -5
    4 -2 -4
    4 -2 -4
    4 -2 -3
    4 -2 -2
    4 -2 -2
    4 -2 -1
    4 -2 -1
    4 -2 0
    4 -2 0
    4 -2 1
    4 -2 1
    4 -2 1
    4 -2 2
    4 -2 2
    4 -2 3
    4 -2 3
    4 -2 4
    4 -2 5
    4 -2 6
    4 -1 -9
    4 -1 -8
    4 -1 -8
    4 -1 -7
    4 -1 -6
    4 -1 -6
    4 -1 -5
    4 -1 -5
    4 -1 -4
    4 -1 -4
    4 -1 -3
    4 -1 -3
    4 -1 -2
    4 -1 -1
    4 -1 0
    4 -1 1
    4 -1 1
    4 -1 1
    4 -1 2
    4 -1 2
    4 -1 3
    4 -1 3
    4 -1 4
    4 -1 5
    4 -1 6
    4 0 -8
    4 0 -8
    4 0 -6
    4 0 -6
    4 0 -4
    4 0 -2
    4 0 0
    4 0 2
    4 0 2
    4 0 4
    4 0 6
    4 1 -9
    4 1 -8
    4 1 -8
    4 1 -7
    4 1 -7
    4 1 -6
    4 1 -6
    4 1 -5
    4 1 -4
    4 1 -3
    4 1 -2
    4 1 -1
    4 1 0
    4 1 1
    4 1 2
    4 1 2
    4 1 3
    4 1 3
    4 1 4
    4 1 5
    4 1 6
    4 1 7
    4 2 -9
    4 2 -8
    4 2 -8
    4 2 -7
    4 2 -7
    4 2 -7
    4 2 -6
    4 2 -5
    4 2 -4
    4 2 -3
    4 2 -2
    4 2 -1
    4 2 0
    4 2 2
    4 2 3
    4 2 3
    4 2 4
    4 2 4
    4 2 5
    4 2 6
    4 2 7
    4 3 -9
    4 3 -8
    4 3 -8
    4 3 -7
    4 3 -7
    4 3 -6
    4 3 -6
    4 3 -5
    4 3 -4
    4 3 -3
    4 3 -2
    4 3 -1
    4 3 0
    4 3 3
    4 3 3
    4 3 4
    4 3 4
    4 3 5
    4 3 5
    4 3 6
    4 3 7
    4 4 -8
    4 4 -7
    4 4 -7
    4 4 -6
    4 4 -5
    4 4 -5
    4 4 -4
    4 4 -3
    4 4 -2
    4 4 -1
    4 4 0
    4 4 0
    4 4 3
    4 4 4
    4 4 4
    4 4 5
    4 4 5
    4 4 6
    4 4 7
    4 5 -8
    4 5 -7
    4 5 -7
    4 5 -6
    4 5 -6
    4 5 -5
    4 5 -5
    4 5 -4
    4 5 -4
    4 5 -3
    4 5 -3
    4 5 -2
    4 5 -2
    4 5 -1
    4 5 -1
    4 5 0
    4 5 0
    4 5 1
    4 5 1
    4 5 3
    4 5 4
    4 5 5
    4 5 5
    4 5 6
    4 5 6
    4 5 7
    4 6 -8
    4 6 -6
    4 6 -6
    4 6 -5
    4 6 -5
    4 6 -4
    4 6 -4
    4 6 -3
    4 6 -2
    4 6 -2
    4 6 -1
    4 6 -1
    4 6 0
    4 6 0
    4 6 0
    4 6 1
    4 6 1
    4 6 3
    4 6 4
    4 6 5
    4 7 -8
    4 7 -7
    4 7 -6
    4 7 -6
    4 7 -5
    4 7 -5
    4 7 -4
    4 7 -4
    4 7 -3
    4 7 -3
    4 7 -2
    4 7 -2
    4 7 -1
    4 7 -1
    4 7 0
    4 7 0
    4 7 0
    4 7 1
    4 7 1
    4 7 2
    4 7 3
    4 7 4
    4 7 5
    4 7 6
    4 7 7
    4 8 -7
    4 8 -6
    4 8 -5
    4 8 -5
    4 8 -4
    4 8 -4
    4 8 -3
    4 8 -3
    4 8 -2
    4 8 -2
    4 8 -1
    4 8 -1
    4 8 0
    4 8 0
    4 8 0
    4 8 1
    4 8 1
    4 8 2
    4 8 3
    4 8 4
    4 8 5
    4 8 7
    4 9 -7
    4 9 -6
    4 9 -5
    4 9 -4
    4 9 -4
    4 9 -3
    4 9 -3
    4 9 -2
    4 9 -2
    4 9 -1
    4 9 -1
    4 9 0
    4 9 0
    4 9 1
    4 9 1
    4 9 2
    4 9 2
    4 9 2
    4 9 3
    4 9 4
    4 9 5
    4 9 6
    4 10 -7
    4 10 -6
    4 10 -5
    4 10 -4
    4 10 -4
    4 10 -3
    4 10 -3
    4 10 -2
    4 10 -2
    4 10 -1
    4 10 -1
    4 10 0
    4 10 0
    4 10 1
    4 10 1
    4 10 1
    4 10 1
    4 10 2
    4 10 2
    4 10 2
    4 10 3
    4 10 4
    4 10 5
    4 10 6
    4 11 -5
    4 11 -3
    4 11 -3
    4 11 -2
    4 11 -2
    4 11 -1
    4 11 -1
    4 11 0
    4 11 0
    4 11 1
    4 11 1
    4 11 1
    4 11 2
    4 11 2
    4 11 2
    4 11 3
    4 11 4
    4 11 5
    4 11 6
    4 12 -5
    4 12 -4
    4 12 -3
    4 12 -2
    4 12 -1
    4 12 0
    4 12 0
    4 12 0
    4 12 1
    4 12 1
    4 12 2
    4 12 3
    4 12 4
    4 12 5
    4 13 -5
    4 13 -4
    4 13 -3
    4 13 -2
    4 13 -1
    4 13 -1
    4 13 0
    4 13 0
    4 13 1
    4 13 1
    4 13 2
    4 13 2
    4 13 3
    4 13 4
    4 14 -4
    4 14 -4
    4 14 -3
    4 14 -3
    4 14 -2
    4 14 -2
    4 14 0
    4 14 1
    4 14 1
    4 14 2
    4 14 3
    4 15 -2
    4 15 -1
    4 15 0
    4 15 1
    4 15 2
    5 -15 -2
    5 -15 -1
    5 -15 1
    5 -14 -4
    5 -14 -3
    5 -14 -2
    5 -14 -1
    5 -14 0
    5 -14 1
    5 -14 2
    5 -14 3
    5 -13 -5
    5 -13 -4
    5 -13 -3
    5 -13 -2
    5 -13 -1
    5 -13 0
    5 -13 1
    5 -13 2
    5 -13 3
    5 -12 -5
    5 -12 -4
    5 -12 -3
    5 -12 -2
    5 -12 -1
    5 -12 0
    5 -12 1
    5 -12 2
    5 -12 3
    5 -12 4
    5 -11 -6
    5 -11 -5
    5 -11 -4
    5 -11 -3
    5 -11 -2
    5 -11 -1
    5 -11 0
    5 -11 1
    5 -11 2
    5 -11 3
    5 -11 3
    5 -11 4
    5 -10 -7
    5 -10 -6
    5 -10 -5
    5 -10 -4
    5 -10 -3
    5 -10 -2
    5 -10 0
    5 -10 1
    5 -10 2
    5 -10 2
    5 -10 3
    5 -10 3
    5 -10 4
    5 -10 4
    5 -9 -7
    5 -9 -6
    5 -9 -5
    5 -9 -4
    5 -9 -3
    5 -9 -2
    5 -9 -1
    5 -9 0
    5 -9 1
    5 -9 2
    5 -9 2
    5 -9 3
    5 -9 3
    5 -9 4
    5 -9 4
    5 -8 -7
    5 -8 -6
    5 -8 -6
    5 -8 -5
    5 -8 -5
    5 -8 -4
    5 -8 -4
    5 -8 -3
    5 -8 -3
    5 -8 -2
    5 -8 -2
    5 -8 -1
    5 -8 0
    5 -8 1
    5 -8 2
    5 -8 2
    5 -8 3
    5 -8 3
    5 -8 4
    5 -8 4
    5 -7 -8
    5 -7 -7
    5 -7 -7
    5 -7 -6
    5 -7 -6
    5 -7 -5
    5 -7 -5
    5 -7 -4
    5 -7 -4
    5 -7 -3
    5 -7 -3
    5 -7 -2
    5 -7 -2
    5 -7 -1
    5 -7 -1
    5 -7 0
    5 -7 1
    5 -7 2
    5 -7 2
    5 -7 3
    5 -7 3
    5 -7 4
    5 -7 4
    5 -7 5
    5 -6 -8
    5 -6 -7
    5 -6 -7
    5 -6 -6
    5 -6 -6
    5 -6 -5
    5 -6 -5
    5 -6 -4
    5 -6 -4
    5 -6 -3
    5 -6 -3
    5 -6 -2
    5 -6 -2
    5 -6 -1
    5 -6 -1
    5 -6 0
    5 -6 0
    5 -6 0
    5 -6 1
    5 -6 2
    5 -6 2
    5 -6 3
    5 -6 3
    5 -6 4
    5 -6 4
    5 -6 5
    5 -5 -8
    5 -5 -8
    5 -5 -7
    5 -5 -7
    5 -5 -6
    5 -5 -6
    5 -5 -5
    5 -5 -5
    5 -5 -4
    5 -5 -4
    5 -5 -3
    5 -5 -3
    5 -5 -2
    5 -5 -2
    5 -5 -1
    5 -5 -1
    5 -5 0
    5 -5 0
    5 -5 0
    5 -5 1
    5 -5 2
    5 -5 2
    5 -5 3
    5 -5 3
    5 -5 4
    5 -5 4
    5 -5 5
    5 -4 -8
    5 -4 -8
    5 -4 -7
    5 -4 -7
    5 -4 -6
    5 -4 -6
    5 -4 -5
    5 -4 -5
    5 -4 -4
    5 -4 -4
    5 -4 -3
    5 -4 -3
    5 -4 -2
    5 -4 -2
    5 -4 -1
    5 -4 -1
    5 -4 0
    5 -4 0
    5 -4 0
    5 -4 1
    5 -4 1
    5 -4 2
    5 -4 2
    5 -4 3
    5 -4 3
    5 -4 4
    5 -4 4
    5 -4 5
    5 -4 6
    5 -3 -9
    5 -3 -7
    5 -3 -7
    5 -3 -6
    5 -3 -6
    5 -3 -5
    5 -3 -5
    5 -3 -4
    5 -3 -4
    5 -3 -3
    5 -3 -3
    5 -3 -2
    5 -3 -2
    5 -3 -1
    5 -3 -1
    5 -3 0
    5 -3 0
    5 -3 1
    5 -3 1
    5 -3 2
    5 -3 2
    5 -3 3
    5 -3 3
    5 -3 4
    5 -3 4
    5 -3 5
    5 -3 6
    5 -2 -9
    5 -2 -8
    5 -2 -8
    5 -2 -7
    5 -2 -7
    5 -2 -6
    5 -2 -6
    5 -2 -5
    5 -2 -5
    5 -2 -4
    5 -2 -4
    5 -2 -3
    5 -2 -3
    5 -2 -2
    5 -2 -2
    5 -2 -1
    5 -2 -1
    5 -2 0
    5 -2 0
    5 -2 1
    5 -2 1
    5 -2 2
    5 -2 2
    5 -2 2
    5 -2 3
    5 -2 3
    5 -2 4
    5 -2 5
    5 -2 6
    5 -1 -9
    5 -1 -8
    5 -1 -8
    5 -1 -7
    5 -1 -7
    5 -1 -6
    5 -1 -6
    5 -1 -5
    5 -1 -5
    5 -1 -4
    5 -1 -4
    5 -1 -3
    5 -1 -3
    5 -1 -2
    5 -1 -1
    5 -1 0
    5 -1 1
    5 -1 1
    5 -1 2
    5 -1 2
    5 -1 3
    5 -1 3
    5 -1 4
    5 -1 5
    5 -1 6
    5 0 -8
    5 0 -8
    5 0 -6
    5 0 -6
    5 0 -4
    5 0 -2
    5 0 0
    5 0 2
    5 0 2
    5 0 4
    5 0 6
    5 1 -8
    5 1 -8
    5 1 -7
    5 1 -7
    5 1 -6
    5 1 -6
    5 1 -4
    5 1 -3
    5 1 -2
    5 1 -1
    5 1 -1
    5 1 0
    5 1 1
    5 1 2
    5 1 2
    5 1 3
    5 1 3
    5 1 4
    5 1 5
    5 1 6
    5 1 7
    5 2 -9
    5 2 -8
    5 2 -8
    5 2 -7
    5 2 -7
    5 2 -6
    5 2 -5
    5 2 -4
    5 2 -3
    5 2 -2
    5 2 -1
    5 2 -1
    5 2 0
    5 2 1
    5 2 3
    5 2 3
    5 2 4
    5 2 4
    5 2 5
    5 2 6
    5 3 -9
    5 3 -8
    5 3 -8
    5 3 -7
    5 3 -7
    5 3 -6
    5 3 -5
    5 3 -4
    5 3 -3
    5 3 -2
    5 3 -1
    5 3 -1
    5 3 0
    5 3 3
    5 3 3
    5 3 4
    5 3 4
    5 3 5
    5 3 5
    5 3 6
    5 3 7
    5 4 -8
    5 4 -7
    5 4 -6
    5 4 -5
    5 4 -4
    5 4 -3
    5 4 -2
    5 4 -1
    5 4 0
    5 4 3
    5 4 4
    5 4 4
    5 4 5
    5 4 6
    5 4 7
    5 5 -8
    5 5 -7
    5 5 -7
    5 5 -6
    5 5 -6
    5 5 -5
    5 5 -5
    5 5 -4
    5 5 -4
    5 5 -3
    5 5 -3
    5 5 -2
    5 5 -2
    5 5 -1
    5 5 -1
    5 5 0
    5 5 0
    5 5 3
    5 5 4
    5 5 5
    5 5 5
    5 5 6
    5 5 6
    5 5 7
    5 6 -8
    5 6 -7
    5 6 -6
    5 6 -5
    5 6 -5
    5 6 -4
    5 6 -4
    5 6 -3
    5 6 -3
    5 6 -2
    5 6 -2
    5 6 -1
    5 6 -1
    5 6 0
    5 6 0
    5 6 0
    5 6 1
    5 6 1
    5 6 3
    5 6 4
    5 6 5
    5 6 6
    5 7 -8
    5 7 -6
    5 7 -5
    5 7 -5
    5 7 -4
    5 7 -4
    5 7 -3
    5 7 -3
    5 7 -2
    5 7 -2
    5 7 -1
    5 7 0
    5 7 0
    5 7 0
    5 7 1
    5 7 1
    5 7 3
    5 7 4
    5 7 5
    5 7 6
    5 8 -6
    5 8 -5
    5 8 -5
    5 8 -4
    5 8 -4
    5 8 -3
    5 8 -3
    5 8 -2
    5 8 -2
    5 8 -1
    5 8 -1
    5 8 0
    5 8 0
    5 8 0
    5 8 1
    5 8 1
    5 8 3
    5 8 4
    5 8 5
    5 8 6
    5 9 -7
    5 9 -5
    5 9 -4
    5 9 -4
    5 9 -3
    5 9 -3
    5 9 -2
    5 9 -2
    5 9 -1
    5 9 -1
    5 9 0
    5 9 0
    5 9 1
    5 9 1
    5 9 2
    5 9 3
    5 9 4
    5 9 5
    5 9 6
    5 10 -7
    5 10 -6
    5 10 -4
    5 10 -4
    5 10 -3
    5 10 -3
    5 10 -2
    5 10 -2
    5 10 -1
    5 10 -1
    5 10 0
    5 10 0
    5 10 1
    5 10 1
    5 10 1
    5 10 2
    5 10 3
    5 10 4
    5 10 5
    5 10 6
    5 11 -6
    5 11 -4
    5 11 -3
    5 11 -3
    5 11 -2
    5 11 -1
    5 11 -1
    5 11 0
    5 11 0
    5 11 1
    5 11 1
    5 11 1
    5 11 1
    5 11 2
    5 11 2
    5 11 2
    5 11 3
    5 11 4
    5 11 5
    5 12 -5
    5 12 -4
    5 12 -2
    5 12 -2
    5 12 -1
    5 12 -1
    5 12 0
    5 12 0
    5 12 1
    5 12 1
    5 12 1
    5 12 2
    5 12 2
    5 12 2
    5 12 3
    5 12 4
    5 12 5
    5 13 -5
    5 13 -4
    5 13 -3
    5 13 -2
    5 13 -1
    5 13 0
    5 13 0
    5 13 0
    5 13 1
    5 13 1
    5 13 2
    5 13 3
    5 13 4
    5 14 -4
    5 14 -3
    5 14 -1
    5 14 0
    5 14 1
    5 14 2
    5 14 3
    5 15 -1
    5 15 0
    5 15 1
    6 -15 -2
    6 -15 -1
    6 -15 0
    6 -15 1
    6 -14 -2
    6 -14 -1
    6 -14 0
    6 -14 1
    6 -14 2
    6 -14 3
    6 -13 -5
    6 -13 -4
    6 -13 -3
    6 -13 -2
    6 -13 -1
    6 -13 0
    6 -13 1
    6 -13 2
    6 -13 3
    6 -13 4
    6 -12 -5
    6 -12 -4
    6 -12 -3
    6 -12 -2
    6 -12 -1
    6 -12 0
    6 -12 1
    6 -12 2
    6 -12 3
    6 -12 4
    6 -11 -6
    6 -11 -5
    6 -11 -4
    6 -11 -2
    6 -11 -1
    6 -11 0
    6 -11 1
    6 -11 2
    6 -11 3
    6 -11 4
    6 -10 -7
    6 -10 -6
    6 -10 -5
    6 -10 -4
    6 -10 -3
    6 -10 -2
    6 -10 -1
    6 -10 0
    6 -10 1
    6 -10 2
    6 -10 2
    6 -10 3
    6 -10 3
    6 -10 4
    6 -9 -7
    6 -9 -6
    6 -9 -5
    6 -9 -4
    6 -9 -4
    6 -9 -3
    6 -9 -3
    6 -9 -2
    6 -9 -1
    6 -9 0
    6 -9 1
    6 -9 1
    6 -9 2
    6 -9 3
    6 -9 3
    6 -9 4
    6 -9 4
    6 -8 -7
    6 -8 -6
    6 -8 -5
    6 -8 -5
    6 -8 -4
    6 -8 -4
    6 -8 -3
    6 -8 -3
    6 -8 -2
    6 -8 -2
    6 -8 -1
    6 -8 -1
    6 -8 0
    6 -8 1
    6 -8 1
    6 -8 2
    6 -8 2
    6 -8 3
    6 -8 3
    6 -8 4
    6 -8 4
    6 -7 -8
    6 -7 -7
    6 -7 -6
    6 -7 -6
    6 -7 -5
    6 -7 -5
    6 -7 -4
    6 -7 -4
    6 -7 -3
    6 -7 -3
    6 -7 -2
    6 -7 -2
    6 -7 -1
    6 -7 -1
    6 -7 0
    6 -7 0
    6 -7 1
    6 -7 2
    6 -7 2
    6 -7 3
    6 -7 3
    6 -7 4
    6 -7 4
    6 -7 5
    6 -6 -8
    6 -6 -7
    6 -6 -6
    6 -6 -6
    6 -6 -5
    6 -6 -4
    6 -6 -4
    6 -6 -3
    6 -6 -3
    6 -6 -2
    6 -6 -2
    6 -6 -1
    6 -6 -1
    6 -6 0
    6 -6 0
    6 -6 0
    6 -6 1
    6 -6 2
    6 -6 2
    6 -6 3
    6 -6 3
    6 -6 4
    6 -6 4
    6 -6 5
    6 -5 -8
    6 -5 -7
    6 -5 -7
    6 -5 -6
    6 -5 -6
    6 -5 -5
    6 -5 -5
    6 -5 -4
    6 -5 -4
    6 -5 -3
    6 -5 -3
    6 -5 -2
    6 -5 -2
    6 -5 -1
    6 -5 -1
    6 -5 0
    6 -5 0
    6 -5 0
    6 -5 1
    6 -5 1
    6 -5 2
    6 -5 2
    6 -5 3
    6 -5 3
    6 -5 4
    6 -5 4
    6 -5 5
    6 -4 -8
    6 -4 -8
    6 -4 -7
    6 -4 -7
    6 -4 -6
    6 -4 -6
    6 -4 -5
    6 -4 -5
    6 -4 -4
    6 -4 -4
    6 -4 -3
    6 -4 -3
    6 -4 -2
    6 -4 -2
    6 -4 -1
    6 -4 -1
    6 -4 0
    6 -4 0
    6 -4 0
    6 -4 1
    6 -4 1
    6 -4 2
    6 -4 3
    6 -4 3
    6 -4 4
    6 -4 4
    6 -4 5
    6 -4 6
    6 -3 -9
    6 -3 -8
    6 -3 -8
    6 -3 -7
    6 -3 -7
    6 -3 -6
    6 -3 -6
    6 -3 -5
    6 -3 -5
    6 -3 -4
    6 -3 -4
    6 -3 -3
    6 -3 -3
    6 -3 -2
    6 -3 -2
    6 -3 -1
    6 -3 -1
    6 -3 0
    6 -3 0
    6 -3 1
    6 -3 1
    6 -3 2
    6 -3 2
    6 -3 2
    6 -3 3
    6 -3 3
    6 -3 4
    6 -3 4
    6 -3 5
    6 -3 6
    6 -2 -9
    6 -2 -8
    6 -2 -8
    6 -2 -7
    6 -2 -7
    6 -2 -6
    6 -2 -6
    6 -2 -5
    6 -2 -5
    6 -2 -4
    6 -2 -4
    6 -2 -3
    6 -2 -3
    6 -2 -2
    6 -2 -2
    6 -2 -1
    6 -2 -1
    6 -2 -1
    6 -2 0
    6 -2 0
    6 -2 1
    6 -2 1
    6 -2 2
    6 -2 2
    6 -2 2
    6 -2 3
    6 -2 3
    6 -2 4
    6 -2 4
    6 -2 5
    6 -2 6
    6 -1 -9
    6 -1 -8
    6 -1 -8
    6 -1 -7
    6 -1 -7
    6 -1 -6
    6 -1 -6
    6 -1 -5
    6 -1 -5
    6 -1 -4
    6 -1 -4
    6 -1 -3
    6 -1 -2
    6 -1 -1
    6 -1 -1
    6 -1 0
    6 -1 1
    6 -1 2
    6 -1 2
    6 -1 2
    6 -1 3
    6 -1 3
    6 -1 4
    6 -1 5
    6 -1 6
    6 0 -8
    6 0 -8
    6 0 -6
    6 0 -6
    6 0 -4
    6 0 -2
    6 0 0
    6 0 2
    6 0 2
    6 0 4
    6 0 6
    6 1 -9
    6 1 -8
    6 1 -7
    6 1 -6
    6 1 -5
    6 1 -4
    6 1 -3
    6 1 -2
    6 1 -1
    6 1 -1
    6 1 0
    6 1 1
    6 1 2
    6 1 3
    6 1 3
    6 1 4
    6 1 5
    6 1 6
    6 1 7
    6 2 -9
    6 2 -8
    6 2 -8
    6 2 -8
    6 2 -7
    6 2 -5
    6 2 -4
    6 2 -3
    6 2 -2
    6 2 -1
    6 2 -1
    6 2 0
    6 2 1
    6 2 2
    6 2 3
    6 2 4
    6 2 4
    6 2 5
    6 2 6
    6 2 7
    6 3 -9
    6 3 -8
    6 3 -8
    6 3 -8
    6 3 -7
    6 3 -6
    6 3 -5
    6 3 -4
    6 3 -3
    6 3 -2
    6 3 -1
    6 3 -1
    6 3 0
    6 3 1
    6 3 4
    6 3 4
    6 3 5
    6 3 5
    6 3 6
    6 3 7
    6 4 -8
    6 4 -7
    6 4 -7
    6 4 -6
    6 4 -5
    6 4 -4
    6 4 -3
    6 4 -2
    6 4 -1
    6 4 -1
    6 4 0
    6 4 4
    6 4 5
    6 4 5
    6 4 6
    6 5 -8
    6 5 -7
    6 5 -6
    6 5 -6
    6 5 -5
    6 5 -5
    6 5 -4
    6 5 -3
    6 5 -2
    6 5 -1
    6 5 0
    6 5 0
    6 5 3
    6 5 4
    6 5 5
    6 5 6
    6 5 6
    6 6 -8
    6 6 -7
    6 6 -6
    6 6 -5
    6 6 -5
    6 6 -4
    6 6 -4
    6 6 -3
    6 6 -3
    6 6 -2
    6 6 -2
    6 6 -1
    6 6 -1
    6 6 0
    6 6 0
    6 6 0
    6 6 3
    6 6 4
    6 6 5
    6 6 6
    6 7 -8
    6 7 -7
    6 7 -6
    6 7 -6
    6 7 -5
    6 7 -5
    6 7 -4
    6 7 -4
    6 7 -3
    6 7 -3
    6 7 -2
    6 7 -2
    6 7 -1
    6 7 -1
    6 7 0
    6 7 0
    6 7 0
    6 7 1
    6 7 1
    6 7 3
    6 7 4
    6 7 5
    6 7 6
    6 8 -7
    6 8 -6
    6 8 -5
    6 8 -5
    6 8 -4
    6 8 -4
    6 8 -3
    6 8 -3
    6 8 -2
    6 8 -2
    6 8 -1
    6 8 -1
    6 8 0
    6 8 0
    6 8 0
    6 8 1
    6 8 1
    6 8 3
    6 8 4
    6 8 5
    6 8 6
    6 9 -7
    6 9 -4
    6 9 -4
    6 9 -3
    6 9 -3
    6 9 -2
    6 9 -2
    6 9 -1
    6 9 -1
    6 9 0
    6 9 0
    6 9 0
    6 9 1
    6 9 1
    6 9 3
    6 9 4
    6 9 5
    6 9 6
    6 10 -7
    6 10 -5
    6 10 -4
    6 10 -3
    6 10 -3
    6 10 -2
    6 10 -2
    6 10 -1
    6 10 -1
    6 10 0
    6 10 0
    6 10 1
    6 10 1
    6 10 1
    6 10 2
    6 10 3
    6 10 4
    6 10 5
    6 10 6
    6 11 -6
    6 11 -4
    6 11 -3
    6 11 -3
    6 11 -2
    6 11 -1
    6 11 -1
    6 11 0
    6 11 0
    6 11 1
    6 11 1
    6 11 1
    6 11 3
    6 11 4
    6 11 5
    6 12 -5
    6 12 -4
    6 12 -3
    6 12 -2
    6 12 -1
    6 12 -1
    6 12 0
    6 12 0
    6 12 1
    6 12 1
    6 12 1
    6 12 2
    6 12 2
    6 12 3
    6 12 4
    6 13 -5
    6 13 -4
    6 13 -2
    6 13 -1
    6 13 0
    6 13 1
    6 13 1
    6 13 2
    6 13 3
    6 13 4
    6 14 0
    6 14 1
    6 14 2
    6 14 3
    6 15 -1
    6 15 0
    6 15 1
    7 -15 -1
    7 -15 0
    7 -14 -3
    7 -14 -2
    7 -14 -1
    7 -14 0
    7 -14 1
    7 -14 2
    7 -13 -4
    7 -13 -3
    7 -13 -2
    7 -13 -1
    7 -13 0
    7 -13 1
    7 -13 2
    7 -13 3
    7 -12 -5
    7 -12 -4
    7 -12 -3
    7 -12 -2
    7 -12 -1
    7 -12 0
    7 -12 2
    7 -12 3
    7 -12 4
    7 -11 -6
    7 -11 -5
    7 -11 -4
    7 -11 -3
    7 -11 -2
    7 -11 -1
    7 -11 0
    7 -11 1
    7 -11 2
    7 -11 2
    7 -11 3
    7 -11 4
    7 -10 -7
    7 -10 -6
    7 -10 -5
    7 -10 -4
    7 -10 -3
    7 -10 -2
    7 -10 -1
    7 -10 0
    7 -10 1
    7 -10 2
    7 -10 2
    7 -10 3
    7 -10 4
    7 -9 -7
    7 -9 -6
    7 -9 -5
    7 -9 -4
    7 -9 -4
    7 -9 -3
    7 -9 -3
    7 -9 -2
    7 -9 -2
    7 -9 -1
    7 -9 0
    7 -9 1
    7 -9 1
    7 -9 2
    7 -9 3
    7 -9 3
    7 -9 4
    7 -9 4
    7 -8 -7
    7 -8 -6
    7 -8 -5
    7 -8 -5
    7 -8 -4
    7 -8 -4
    7 -8 -3
    7 -8 -3
    7 -8 -2
    7 -8 -2
    7 -8 -1
    7 -8 0
    7 -8 1
    7 -8 1
    7 -8 2
    7 -8 3
    7 -8 3
    7 -8 4
    7 -8 4
    7 -8 5
    7 -7 -7
    7 -7 -6
    7 -7 -5
    7 -7 -5
    7 -7 -4
    7 -7 -4
    7 -7 -3
    7 -7 -3
    7 -7 -2
    7 -7 -2
    7 -7 -1
    7 -7 -1
    7 -7 0
    7 -7 0
    7 -7 0
    7 -7 1
    7 -7 2
    7 -7 3
    7 -7 3
    7 -7 4
    7 -7 5
    7 -6 -8
    7 -6 -7
    7 -6 -7
    7 -6 -6
    7 -6 -6
    7 -6 -5
    7 -6 -5
    7 -6 -4
    7 -6 -4
    7 -6 -3
    7 -6 -3
    7 -6 -2
    7 -6 -2
    7 -6 -1
    7 -6 -1
    7 -6 0
    7 -6 0
    7 -6 0
    7 -6 1
    7 -6 1
    7 -6 2
    7 -6 3
    7 -6 3
    7 -6 4
    7 -6 4
    7 -6 5
    7 -5 -8
    7 -5 -7
    7 -5 -7
    7 -5 -6
    7 -5 -6
    7 -5 -5
    7 -5 -5
    7 -5 -4
    7 -5 -4
    7 -5 -3
    7 -5 -3
    7 -5 -2
    7 -5 -2
    7 -5 -1
    7 -5 -1
    7 -5 0
    7 -5 0
    7 -5 0
    7 -5 1
    7 -5 1
    7 -5 2
    7 -5 2
    7 -5 3
    7 -5 3
    7 -5 4
    7 -5 5
    7 -4 -8
    7 -4 -8
    7 -4 -7
    7 -4 -7
    7 -4 -6
    7 -4 -6
    7 -4 -5
    7 -4 -5
    7 -4 -4
    7 -4 -4
    7 -4 -3
    7 -4 -3
    7 -4 -2
    7 -4 -2
    7 -4 -1
    7 -4 -1
    7 -4 0
    7 -4 0
    7 -4 0
    7 -4 1
    7 -4 1
    7 -4 2
    7 -4 2
    7 -4 2
    7 -4 3
    7 -4 3
    7 -4 4
    7 -4 4
    7 -4 5
    7 -3 -9
    7 -3 -8
    7 -3 -8
    7 -3 -7
    7 -3 -7
    7 -3 -6
    7 -3 -5
    7 -3 -5
    7 -3 -4
    7 -3 -4
    7 -3 -3
    7 -3 -3
    7 -3 -2
    7 -3 -2
    7 -3 -1
    7 -3 -1
    7 -3 -1
    7 -3 0
    7 -3 0
    7 -3 1
    7 -3 1
    7 -3 2
    7 -3 2
    7 -3 2
    7 -3 3
    7 -3 3
    7 -3 4
    7 -3 4
    7 -3 5
    7 -3 6
    7 -2 -9
    7 -2 -8
    7 -2 -8
    7 -2 -7
    7 -2 -7
    7 -2 -6
    7 -2 -6
    7 -2 -5
    7 -2 -4
    7 -2 -4
    7 -2 -3
    7 -2 -3
    7 -2 -2
    7 -2 -2
    7 -2 -1
    7 -2 -1
    7 -2 -1
    7 -2 0
    7 -2 0
    7 -2 1
    7 -2 1
    7 -2 2
    7 -2 2
    7 -2 3
    7 -2 3
    7 -2 4
    7 -2 4
    7 -2 5
    7 -2 6
    7 -1 -9
    7 -1 -8
    7 -1 -7
    7 -1 -7
    7 -1 -6
    7 -1 -6
    7 -1 -5
    7 -1 -4
    7 -1 -4
    7 -1 -3
    7 -1 -2
    7 -1 -1
    7 -1 -1
    7 -1 0
    7 -1 1
    7 -1 2
    7 -1 2
    7 -1 3
    7 -1 3
    7 -1 4
    7 -1 4
    7 -1 5
    7 -1 6
    7 0 -8
    7 0 -8
    7 0 -6
    7 0 -6
    7 0 -4
    7 0 -2
    7 0 2
    7 0 4
    7 0 6
    7 1 -9
    7 1 -8
    7 1 -8
    7 1 -7
    7 1 -7
    7 1 -6
    7 1 -5
    7 1 -3
    7 1 -2
    7 1 -1
    7 1 -1
    7 1 0
    7 1 1
    7 1 2
    7 1 3
    7 1 3
    7 1 4
    7 1 5
    7 1 6
    7 1 7
    7 2 -9
    7 2 -8
    7 2 -8
    7 2 -7
    7 2 -6
    7 2 -5
    7 2 -4
    7 2 -3
    7 2 -2
    7 2 -1
    7 2 -1
    7 2 0
    7 2 1
    7 2 2
    7 2 4
    7 2 4
    7 2 5
    7 2 6
    7 2 7
    7 3 -9
    7 3 -8
    7 3 -8
    7 3 -7
    7 3 -6
    7 3 -5
    7 3 -4
    7 3 -3
    7 3 -2
    7 3 -1
    7 3 -1
    7 3 0
    7 3 1
    7 3 4
    7 3 4
    7 3 5
    7 3 5
    7 3 6
    7 3 7
    7 4 -8
    7 4 -7
    7 4 -6
    7 4 -5
    7 4 -4
    7 4 -3
    7 4 -2
    7 4 -1
    7 4 -1
    7 4 0
    7 4 4
    7 4 5
    7 4 5
    7 4 6
    7 4 6
    7 5 -8
    7 5 -6
    7 5 -6
    7 5 -5
    7 5 -4
    7 5 -3
    7 5 -2
    7 5 -1
    7 5 -1
    7 5 0
    7 5 4
    7 5 5
    7 5 6
    7 6 -8
    7 6 -7
    7 6 -6
    7 6 -6
    7 6 -5
    7 6 -5
    7 6 -4
    7 6 -4
    7 6 -3
    7 6 -2
    7 6 -2
    7 6 -1
    7 6 -1
    7 6 0
    7 6 0
    7 6 0
    7 6 4
    7 6 5
    7 6 6
    7 7 -8
    7 7 -7
    7 7 -6
    7 7 -5
    7 7 -5
    7 7 -4
    7 7 -4
    7 7 -3
    7 7 -3
    7 7 -2
    7 7 -1
    7 7 -1
    7 7 0
    7 7 0
    7 7 0
    7 7 3
    7 7 4
    7 7 5
    7 8 -7
    7 8 -6
    7 8 -5
    7 8 -5
    7 8 -4
    7 8 -3
    7 8 -3
    7 8 -2
    7 8 -2
    7 8 -1
    7 8 -1
    7 8 0
    7 8 0
    7 8 0
    7 8 1
    7 8 1
    7 8 3
    7 8 4
    7 8 5
    7 8 6
    7 9 -7
    7 9 -6
    7 9 -5
    7 9 -4
    7 9 -4
    7 9 -3
    7 9 -3
    7 9 -2
    7 9 -2
    7 9 -1
    7 9 -1
    7 9 0
    7 9 0
    7 9 0
    7 9 1
    7 9 1
    7 9 3
    7 9 4
    7 9 5
    7 10 -7
    7 10 -4
    7 10 -3
    7 10 -3
    7 10 -2
    7 10 -2
    7 10 -1
    7 10 -1
    7 10 0
    7 10 0
    7 10 1
    7 10 1
    7 10 1
    7 10 3
    7 10 4
    7 10 5
    7 10 6
    7 11 -5
    7 11 -4
    7 11 -3
    7 11 -2
    7 11 -2
    7 11 -1
    7 11 -1
    7 11 0
    7 11 0
    7 11 1
    7 11 1
    7 11 1
    7 11 2
    7 11 3
    7 11 4
    7 11 5
    7 12 -5
    7 12 -4
    7 12 -3
    7 12 -2
    7 12 -1
    7 12 -1
    7 12 0
    7 12 0
    7 12 1
    7 12 1
    7 12 1
    7 12 2
    7 12 2
    7 12 3
    7 12 4
    7 13 -4
    7 13 -3
    7 13 -2
    7 13 0
    7 13 1
    7 13 1
    7 13 2
    7 13 3
    7 14 0
    7 14 1
    7 14 2
    7 15 -1
    8 -14 -3
    8 -14 -2
    8 -14 -1
    8 -14 0
    8 -14 1
    8 -14 2
    8 -13 -4
    8 -13 -3
    8 -13 -2
    8 -13 -1
    8 -13 1
    8 -13 2
    8 -13 3
    8 -12 -5
    8 -12 -4
    8 -12 -3
    8 -12 -2
    8 -12 -1
    8 -12 0
    8 -12 1
    8 -12 3
    8 -12 4
    8 -11 -6
    8 -11 -5
    8 -11 -4
    8 -11 -3
    8 -11 -2
    8 -11 -1
    8 -11 1
    8 -11 2
    8 -11 3
    8 -11 4
    8 -10 -6
    8 -10 -5
    8 -10 -4
    8 -10 -3
    8 -10 -2
    8 -10 -2
    8 -10 -1
    8 -10 0
    8 -10 2
    8 -10 2
    8 -10 3
    8 -10 4
    8 -10 5
    8 -9 -7
    8 -9 -6
    8 -9 -5
    8 -9 -4
    8 -9 -4
    8 -9 -3
    8 -9 -3
    8 -9 -2
    8 -9 -2
    8 -9 -1
    8 -9 -1
    8 -9 0
    8 -9 1
    8 -9 1
    8 -9 2
    8 -9 3
    8 -9 4
    8 -9 5
    8 -8 -7
    8 -8 -6
    8 -8 -5
    8 -8 -4
    8 -8 -4
    8 -8 -3
    8 -8 -3
    8 -8 -2
    8 -8 -2
    8 -8 -1
    8 -8 -1
    8 -8 0
    8 -8 0
    8 -8 1
    8 -8 1
    8 -8 2
    8 -8 3
    8 -8 4
    8 -8 4
    8 -8 5
    8 -7 -8
    8 -7 -7
    8 -7 -6
    8 -7 -5
    8 -7 -5
    8 -7 -4
    8 -7 -4
    8 -7 -3
    8 -7 -3
    8 -7 -2
    8 -7 -2
    8 -7 -1
    8 -7 -1
    8 -7 0
    8 -7 0
    8 -7 0
    8 -7 1
    8 -7 1
    8 -7 2
    8 -7 3
    8 -7 3
    8 -7 4
    8 -7 5
    8 -6 -8
    8 -6 -7
    8 -6 -6
    8 -6 -6
    8 -6 -5
    8 -6 -5
    8 -6 -4
    8 -6 -4
    8 -6 -3
    8 -6 -3
    8 -6 -2
    8 -6 -2
    8 -6 -1
    8 -6 -1
    8 -6 0
    8 -6 0
    8 -6 0
    8 -6 1
    8 -6 1
    8 -6 2
    8 -6 3
    8 -6 3
    8 -6 4
    8 -6 4
    8 -6 5
    8 -5 -8
    8 -5 -7
    8 -5 -7
    8 -5 -6
    8 -5 -6
    8 -5 -5
    8 -5 -5
    8 -5 -4
    8 -5 -4
    8 -5 -3
    8 -5 -3
    8 -5 -2
    8 -5 -2
    8 -5 -1
    8 -5 -1
    8 -5 0
    8 -5 0
    8 -5 0
    8 -5 1
    8 -5 1
    8 -5 2
    8 -5 2
    8 -5 3
    8 -5 3
    8 -5 4
    8 -5 4
    8 -5 5
    8 -5 5
    8 -4 -8
    8 -4 -7
    8 -4 -7
    8 -4 -6
    8 -4 -6
    8 -4 -5
    8 -4 -5
    8 -4 -4
    8 -4 -4
    8 -4 -3
    8 -4 -3
    8 -4 -2
    8 -4 -2
    8 -4 -1
    8 -4 -1
    8 -4 -1
    8 -4 0
    8 -4 0
    8 -4 0
    8 -4 1
    8 -4 1
    8 -4 2
    8 -4 2
    8 -4 3
    8 -4 3
    8 -4 4
    8 -4 4
    8 -3 -8
    8 -3 -8
    8 -3 -7
    8 -3 -7
    8 -3 -6
    8 -3 -6
    8 -3 -5
    8 -3 -5
    8 -3 -4
    8 -3 -4
    8 -3 -3
    8 -3 -3
    8 -3 -2
    8 -3 -2
    8 -3 -1
    8 -3 -1
    8 -3 -1
    8 -3 0
    8 -3 0
    8 -3 1
    8 -3 1
    8 -3 2
    8 -3 2
    8 -3 3
    8 -3 3
    8 -3 4
    8 -3 4
    8 -3 5
    8 -2 -9
    8 -2 -8
    8 -2 -8
    8 -2 -7
    8 -2 -7
    8 -2 -6
    8 -2 -6
    8 -2 -5
    8 -2 -5
    8 -2 -4
    8 -2 -4
    8 -2 -3
    8 -2 -3
    8 -2 -2
    8 -2 -2
    8 -2 -1
    8 -2 -1
    8 -2 -1
    8 -2 0
    8 -2 0
    8 -2 1
    8 -2 1
    8 -2 2
    8 -2 2
    8 -2 3
    8 -2 3
    8 -2 4
    8 -2 4
    8 -2 5
    8 -1 -9
    8 -1 -8
    8 -1 -8
    8 -1 -7
    8 -1 -7
    8 -1 -6
    8 -1 -6
    8 -1 -5
    8 -1 -5
    8 -1 -4
    8 -1 -3
    8 -1 -2
    8 -1 -1
    8 -1 -1
    8 -1 0
    8 -1 1
    8 -1 2
    8 -1 2
    8 -1 3
    8 -1 3
    8 -1 4
    8 -1 4
    8 -1 5
    8 0 -8
    8 0 -8
    8 0 -6
    8 0 -6
    8 0 -4
    8 0 -2
    8 0 0
    8 0 2
    8 0 4
    8 0 6
    8 1 -9
    8 1 -8
    8 1 -8
    8 1 -7
    8 1 -7
    8 1 -6
    8 1 -5
    8 1 -4
    8 1 -3
    8 1 -2
    8 1 -1
    8 1 -1
    8 1 0
    8 1 1
    8 1 2
    8 1 3
    8 1 4
    8 1 5
    8 1 6
    8 1 7
    8 2 -9
    8 2 -8
    8 2 -8
    8 2 -7
    8 2 -6
    8 2 -5
    8 2 -4
    8 2 -3
    8 2 -2
    8 2 -1
    8 2 -1
    8 2 0
    8 2 1
    8 2 2
    8 2 3
    8 2 4
    8 2 5
    8 2 6
    8 3 -7
    8 3 -6
    8 3 -5
    8 3 -4
    8 3 -3
    8 3 -2
    8 3 -1
    8 3 -1
    8 3 0
    8 3 1
    8 3 2
    8 3 4
    8 3 5
    8 3 5
    8 3 6
    8 3 7
    8 4 -7
    8 4 -6
    8 4 -5
    8 4 -4
    8 4 -3
    8 4 -2
    8 4 -1
    8 4 -1
    8 4 0
    8 4 1
    8 4 4
    8 4 6
    8 5 -8
    8 5 -7
    8 5 -6
    8 5 -5
    8 5 -4
    8 5 -3
    8 5 -2
    8 5 -1
    8 5 -1
    8 5 0
    8 5 4
    8 5 5
    8 5 6
    8 6 -8
    8 6 -7
    8 6 -6
    8 6 -5
    8 6 -4
    8 6 -3
    8 6 -2
    8 6 -1
    8 6 -1
    8 6 0
    8 6 0
    8 6 0
    8 6 4
    8 6 6
    8 7 -7
    8 7 -6
    8 7 -5
    8 7 -5
    8 7 -4
    8 7 -3
    8 7 -3
    8 7 -2
    8 7 -2
    8 7 -1
    8 7 -1
    8 7 0
    8 7 0
    8 7 0
    8 7 4
    8 7 5
    8 8 -7
    8 8 -6
    8 8 -5
    8 8 -5
    8 8 -4
    8 8 -4
    8 8 -3
    8 8 -3
    8 8 -2
    8 8 -2
    8 8 -1
    8 8 -1
    8 8 0
    8 8 0
    8 8 0
    8 8 3
    8 8 4
    8 8 5
    8 8 6
    8 9 -7
    8 9 -6
    8 9 -5
    8 9 -4
    8 9 -4
    8 9 -3
    8 9 -3
    8 9 -2
    8 9 -2
    8 9 -1
    8 9 -1
    8 9 0
    8 9 0
    8 9 0
    8 9 3
    8 9 4
    8 9 5
    8 9 6
    8 10 -6
    8 10 -5
    8 10 -4
    8 10 -3
    8 10 -3
    8 10 -2
    8 10 -2
    8 10 -1
    8 10 -1
    8 10 0
    8 10 0
    8 10 0
    8 10 1
    8 10 1
    8 10 1
    8 10 3
    8 10 4
    8 10 5
    8 11 -6
    8 11 -4
    8 11 -3
    8 11 -2
    8 11 -2
    8 11 -1
    8 11 -1
    8 11 0
    8 11 0
    8 11 1
    8 11 1
    8 11 1
    8 11 2
    8 11 3
    8 11 5
    8 12 -4
    8 12 -3
    8 12 -2
    8 12 -1
    8 12 -1
    8 12 0
    8 12 0
    8 12 1
    8 12 1
    8 12 2
    8 12 2
    8 12 3
    8 12 4
    8 13 -4
    8 13 -3
    8 13 0
    8 13 2
    8 13 3
    8 14 1
    8 14 2
    9 -14 -3
    9 -14 -2
    9 -14 -1
    9 -14 0
    9 -14 1
    9 -13 -4
    9 -13 -3
    9 -13 -1
    9 -13 1
    9 -13 2
    9 -13 3
    9 -12 -5
    9 -12 -2
    9 -12 -1
    9 -12 0
    9 -12 1
    9 -12 2
    9 -12 3
    9 -12 4
    9 -11 -6
    9 -11 -5
    9 -11 -4
    9 -11 -3
    9 -11 -2
    9 -11 -1
    9 -11 0
    9 -11 1
    9 -11 2
    9 -11 2
    9 -11 3
    9 -11 4
    9 -11 5
    9 -10 -6
    9 -10 -5
    9 -10 -4
    9 -10 -3
    9 -10 -2
    9 -10 -2
    9 -10 -1
    9 -10 0
    9 -10 1
    9 -10 1
    9 -10 2
    9 -10 2
    9 -10 3
    9 -10 4
    9 -10 5
    9 -9 -7
    9 -9 -6
    9 -9 -5
    9 -9 -4
    9 -9 -3
    9 -9 -3
    9 -9 -2
    9 -9 -2
    9 -9 -1
    9 -9 -1
    9 -9 0
    9 -9 1
    9 -9 1
    9 -9 2
    9 -9 3
    9 -9 4
    9 -9 5
    9 -8 -7
    9 -8 -6
    9 -8 -5
    9 -8 -4
    9 -8 -4
    9 -8 -3
    9 -8 -3
    9 -8 -2
    9 -8 -2
    9 -8 -1
    9 -8 -1
    9 -8 0
    9 -8 0
    9 -8 0
    9 -8 1
    9 -8 1
    9 -8 2
    9 -8 3
    9 -8 4
    9 -8 5
    9 -7 -8
    9 -7 -7
    9 -7 -6
    9 -7 -5
    9 -7 -5
    9 -7 -4
    9 -7 -4
    9 -7 -3
    9 -7 -3
    9 -7 -2
    9 -7 -2
    9 -7 -1
    9 -7 -1
    9 -7 0
    9 -7 0
    9 -7 1
    9 -7 1
    9 -7 2
    9 -7 3
    9 -7 4
    9 -7 4
    9 -7 5
    9 -6 -8
    9 -6 -6
    9 -6 -6
    9 -6 -5
    9 -6 -5
    9 -6 -4
    9 -6 -4
    9 -6 -3
    9 -6 -3
    9 -6 -2
    9 -6 -2
    9 -6 -1
    9 -6 -1
    9 -6 0
    9 -6 0
    9 -6 0
    9 -6 1
    9 -6 1
    9 -6 2
    9 -6 3
    9 -6 4
    9 -6 4
    9 -6 5
    9 -5 -8
    9 -5 -7
    9 -5 -6
    9 -5 -6
    9 -5 -5
    9 -5 -5
    9 -5 -4
    9 -5 -4
    9 -5 -3
    9 -5 -3
    9 -5 -2
    9 -5 -2
    9 -5 -1
    9 -5 -1
    9 -5 0
    9 -5 0
    9 -5 0
    9 -5 1
    9 -5 1
    9 -5 2
    9 -5 2
    9 -5 3
    9 -5 4
    9 -5 4
    9 -5 5
    9 -5 5
    9 -4 -8
    9 -4 -7
    9 -4 -7
    9 -4 -6
    9 -4 -6
    9 -4 -5
    9 -4 -5
    9 -4 -4
    9 -4 -4
    9 -4 -3
    9 -4 -3
    9 -4 -2
    9 -4 -2
    9 -4 -1
    9 -4 -1
    9 -4 -1
    9 -4 0
    9 -4 0
    9 -4 0
    9 -4 1
    9 -4 1
    9 -4 2
    9 -4 2
    9 -4 3
    9 -4 4
    9 -4 4
    9 -4 5
    9 -4 5
    9 -3 -8
    9 -3 -7
    9 -3 -7
    9 -3 -6
    9 -3 -6
    9 -3 -5
    9 -3 -5
    9 -3 -4
    9 -3 -4
    9 -3 -3
    9 -3 -3
    9 -3 -2
    9 -3 -2
    9 -3 -1
    9 -3 -1
    9 -3 -1
    9 -3 0
    9 -3 0
    9 -3 0
    9 -3 1
    9 -3 1
    9 -3 2
    9 -3 2
    9 -3 3
    9 -3 4
    9 -3 4
    9 -3 5
    9 -2 -8
    9 -2 -8
    9 -2 -7
    9 -2 -7
    9 -2 -6
    9 -2 -6
    9 -2 -5
    9 -2 -5
    9 -2 -4
    9 -2 -4
    9 -2 -3
    9 -2 -3
    9 -2 -2
    9 -2 -2
    9 -2 -1
    9 -2 -1
    9 -2 -1
    9 -2 0
    9 -2 0
    9 -2 1
    9 -2 1
    9 -2 2
    9 -2 2
    9 -2 3
    9 -2 3
    9 -2 4
    9 -2 4
    9 -2 5
    9 -2 6
    9 -1 -9
    9 -1 -8
    9 -1 -8
    9 -1 -7
    9 -1 -7
    9 -1 -6
    9 -1 -6
    9 -1 -5
    9 -1 -5
    9 -1 -4
    9 -1 -3
    9 -1 -2
    9 -1 -1
    9 -1 -1
    9 -1 0
    9 -1 1
    9 -1 2
    9 -1 2
    9 -1 3
    9 -1 4
    9 -1 4
    9 -1 5
    9 -1 6
    9 0 -8
    9 0 -8
    9 0 -6
    9 0 -6
    9 0 -4
    9 0 -2
    9 0 0
    9 0 2
    9 0 4
    9 0 4
    9 0 6
    9 1 -9
    9 1 -8
    9 1 -8
    9 1 -7
    9 1 -7
    9 1 -6
    9 1 -5
    9 1 -4
    9 1 -3
    9 1 -2
    9 1 -1
    9 1 -1
    9 1 0
    9 1 1
    9 1 2
    9 1 3
    9 1 5
    9 1 6
    9 2 -8
    9 2 -8
    9 2 -7
    9 2 -6
    9 2 -5
    9 2 -4
    9 2 -3
    9 2 -2
    9 2 -1
    9 2 -1
    9 2 0
    9 2 1
    9 2 2
    9 2 3
    9 2 4
    9 2 6
    9 2 7
    9 3 -8
    9 3 -7
    9 3 -6
    9 3 -5
    9 3 -4
    9 3 -3
    9 3 -2
    9 3 -1
    9 3 -1
    9 3 0
    9 3 1
    9 3 2
    9 3 4
    9 3 5
    9 4 -7
    9 4 -6
    9 4 -5
    9 4 -4
    9 4 -3
    9 4 -2
    9 4 -1
    9 4 -1
    9 4 0
    9 4 1
    9 4 4
    9 4 5
    9 5 -8
    9 5 -7
    9 5 -6
    9 5 -5
    9 5 -4
    9 5 -3
    9 5 -2
    9 5 -1
    9 5 -1
    9 5 0
    9 5 0
    9 5 1
    9 5 4
    9 5 5
    9 5 6
    9 6 -8
    9 6 -7
    9 6 -6
    9 6 -5
    9 6 -4
    9 6 -3
    9 6 -2
    9 6 -1
    9 6 -1
    9 6 0
    9 6 0
    9 6 4
    9 6 5
    9 6 6
    9 7 -8
    9 7 -7
    9 7 -6
    9 7 -5
    9 7 -5
    9 7 -4
    9 7 -4
    9 7 -3
    9 7 -3
    9 7 -2
    9 7 -1
    9 7 -1
    9 7 -1
    9 7 0
    9 7 0
    9 7 0
    9 7 4
    9 7 5
    9 7 6
    9 8 -7
    9 8 -6
    9 8 -5
    9 8 -4
    9 8 -4
    9 8 -3
    9 8 -3
    9 8 -2
    9 8 -2
    9 8 -1
    9 8 -1
    9 8 0
    9 8 0
    9 8 0
    9 8 4
    9 9 -7
    9 9 -6
    9 9 -5
    9 9 -4
    9 9 -4
    9 9 -3
    9 9 -3
    9 9 -2
    9 9 -2
    9 9 -1
    9 9 -1
    9 9 0
    9 9 0
    9 9 0
    9 9 3
    9 9 4
    9 9 5
    9 10 -6
    9 10 -5
    9 10 -4
    9 10 -3
    9 10 -3
    9 10 -2
    9 10 -2
    9 10 -1
    9 10 -1
    9 10 0
    9 10 0
    9 10 0
    9 10 1
    9 10 3
    9 10 4
    9 10 5
    9 11 -6
    9 11 -5
    9 11 -4
    9 11 -3
    9 11 -2
    9 11 -2
    9 11 -1
    9 11 -1
    9 11 0
    9 11 0
    9 11 1
    9 11 3
    9 11 4
    9 11 5
    9 12 -5
    9 12 -4
    9 12 -3
    9 12 -2
    9 12 -1
    9 12 -1
    9 12 0
    9 12 2
    9 12 2
    9 12 3
    9 12 4
    9 13 0
    9 13 2
    9 13 3
    9 14 1
    10 -14 -2
    10 -14 -1
    10 -14 0
    10 -14 1
    10 -13 -4
    10 -13 -3
    10 -13 -2
    10 -13 -1
    10 -13 0
    10 -13 1
    10 -13 2
    10 -12 -5
    10 -12 -4
    10 -12 -1
    10 -12 0
    10 -12 1
    10 -12 2
    10 -12 3
    10 -11 -6
    10 -11 -5
    10 -11 -4
    10 -11 -3
    10 -11 -1
    10 -11 0
    10 -11 1
    10 -11 2
    10 -11 2
    10 -11 3
    10 -11 4
    10 -10 -6
    10 -10 -5
    10 -10 -4
    10 -10 -3
    10 -10 -2
    10 -10 -1
    10 -10 -1
    10 -10 0
    10 -10 1
    10 -10 1
    10 -10 2
    10 -10 2
    10 -10 3
    10 -10 4
    10 -9 -7
    10 -9 -6
    10 -9 -5
    10 -9 -4
    10 -9 -3
    10 -9 -3
    10 -9 -2
    10 -9 -2
    10 -9 -1
    10 -9 -1
    10 -9 0
    10 -9 0
    10 -9 1
    10 -9 1
    10 -9 2
    10 -9 3
    10 -9 4
    10 -9 5
    10 -8 -7
    10 -8 -6
    10 -8 -5
    10 -8 -4
    10 -8 -4
    10 -8 -3
    10 -8 -3
    10 -8 -2
    10 -8 -2
    10 -8 -1
    10 -8 -1
    10 -8 0
    10 -8 0
    10 -8 0
    10 -8 1
    10 -8 1
    10 -8 1
    10 -8 3
    10 -8 4
    10 -8 5
    10 -7 -7
    10 -7 -6
    10 -7 -5
    10 -7 -5
    10 -7 -4
    10 -7 -4
    10 -7 -3
    10 -7 -3
    10 -7 -2
    10 -7 -2
    10 -7 -1
    10 -7 -1
    10 -7 0
    10 -7 0
    10 -7 0
    10 -7 1
    10 -7 1
    10 -7 1
    10 -7 2
    10 -7 3
    10 -7 4
    10 -7 5
    10 -6 -8
    10 -6 -7
    10 -6 -6
    10 -6 -5
    10 -6 -5
    10 -6 -4
    10 -6 -4
    10 -6 -3
    10 -6 -3
    10 -6 -2
    10 -6 -2
    10 -6 -1
    10 -6 -1
    10 -6 0
    10 -6 0
    10 -6 0
    10 -6 1
    10 -6 1
    10 -6 2
    10 -6 2
    10 -6 3
    10 -6 4
    10 -6 5
    10 -5 -8
    10 -5 -7
    10 -5 -6
    10 -5 -6
    10 -5 -5
    10 -5 -5
    10 -5 -4
    10 -5 -4
    10 -5 -3
    10 -5 -3
    10 -5 -2
    10 -5 -2
    10 -5 -1
    10 -5 -1
    10 -5 -1
    10 -5 0
    10 -5 0
    10 -5 0
    10 -5 1
    10 -5 1
    10 -5 2
    10 -5 2
    10 -5 3
    10 -5 4
    10 -5 5
    10 -4 -8
    10 -4 -7
    10 -4 -7
    10 -4 -6
    10 -4 -6
    10 -4 -5
    10 -4 -5
    10 -4 -4
    10 -4 -4
    10 -4 -3
    10 -4 -3
    10 -4 -2
    10 -4 -2
    10 -4 -1
    10 -4 -1
    10 -4 -1
    10 -4 0
    10 -4 0
    10 -4 0
    10 -4 1
    10 -4 1
    10 -4 2
    10 -4 2
    10 -4 3
    10 -4 4
    10 -4 5
    10 -4 5
    10 -3 -8
    10 -3 -7
    10 -3 -7
    10 -3 -6
    10 -3 -6
    10 -3 -5
    10 -3 -5
    10 -3 -4
    10 -3 -4
    10 -3 -3
    10 -3 -3
    10 -3 -2
    10 -3 -2
    10 -3 -1
    10 -3 -1
    10 -3 -1
    10 -3 0
    10 -3 0
    10 -3 0
    10 -3 1
    10 -3 1
    10 -3 2
    10 -3 2
    10 -3 3
    10 -3 3
    10 -3 4
    10 -3 5
    10 -3 5
    10 -2 -8
    10 -2 -7
    10 -2 -7
    10 -2 -6
    10 -2 -6
    10 -2 -5
    10 -2 -5
    10 -2 -4
    10 -2 -4
    10 -2 -3
    10 -2 -3
    10 -2 -2
    10 -2 -2
    10 -2 -1
    10 -2 -1
    10 -2 -1
    10 -2 0
    10 -2 0
    10 -2 1
    10 -2 1
    10 -2 2
    10 -2 2
    10 -2 3
    10 -2 3
    10 -2 4
    10 -2 5
    10 -1 -8
    10 -1 -8
    10 -1 -7
    10 -1 -7
    10 -1 -6
    10 -1 -6
    10 -1 -5
    10 -1 -5
    10 -1 -4
    10 -1 -3
    10 -1 -2
    10 -1 -1
    10 -1 -1
    10 -1 0
    10 -1 1
    10 -1 2
    10 -1 2
    10 -1 3
    10 -1 3
    10 -1 4
    10 -1 5
    10 -1 6
    10 0 -8
    10 0 -8
    10 0 -6
    10 0 -6
    10 0 -4
    10 0 -2
    10 0 0
    10 0 2
    10 0 4
    10 0 6
    10 1 -8
    10 1 -8
    10 1 -7
    10 1 -7
    10 1 -6
    10 1 -5
    10 1 -4
    10 1 -3
    10 1 -2
    10 1 -1
    10 1 -1
    10 1 0
    10 1 1
    10 1 2
    10 1 3
    10 2 -8
    10 2 -8
    10 2 -7
    10 2 -6
    10 2 -5
    10 2 -4
    10 2 -3
    10 2 -2
    10 2 -1
    10 2 -1
    10 2 0
    10 2 1
    10 2 2
    10 2 3
    10 2 4
    10 3 -8
    10 3 -7
    10 3 -6
    10 3 -5
    10 3 -3
    10 3 -2
    10 3 -1
    10 3 -1
    10 3 0
    10 3 1
    10 3 2
    10 3 4
    10 3 5
    10 4 -8
    10 4 -7
    10 4 -6
    10 4 -5
    10 4 -4
    10 4 -3
    10 4 -2
    10 4 -1
    10 4 -1
    10 4 0
    10 4 1
    10 4 4
    10 4 5
    10 5 -8
    10 5 -6
    10 5 -5
    10 5 -4
    10 5 -3
    10 5 -2
    10 5 -1
    10 5 -1
    10 5 0
    10 5 0
    10 5 1
    10 5 4
    10 5 5
    10 6 -6
    10 6 -5
    10 6 -4
    10 6 -3
    10 6 -2
    10 6 -1
    10 6 -1
    10 6 0
    10 6 0
    10 6 4
    10 6 5
    10 7 -7
    10 7 -6
    10 7 -5
    10 7 -5
    10 7 -4
    10 7 -3
    10 7 -2
    10 7 -1
    10 7 -1
    10 7 -1
    10 7 0
    10 7 0
    10 7 0
    10 7 4
    10 7 5
    10 8 -7
    10 8 -6
    10 8 -5
    10 8 -4
    10 8 -4
    10 8 -3
    10 8 -2
    10 8 -2
    10 8 -1
    10 8 -1
    10 8 0
    10 8 0
    10 8 0
    10 8 4
    10 8 5
    10 9 -7
    10 9 -6
    10 9 -5
    10 9 -4
    10 9 -3
    10 9 -3
    10 9 -2
    10 9 -2
    10 9 -1
    10 9 -1
    10 9 0
    10 9 0
    10 9 0
    10 9 4
    10 9 5
    10 10 -6
    10 10 -5
    10 10 -4
    10 10 -3
    10 10 -3
    10 10 -2
    10 10 -2
    10 10 -1
    10 10 -1
    10 10 0
    10 10 0
    10 10 0
    10 10 1
    10 10 3
    10 10 4
    10 10 5
    10 11 -6
    10 11 -5
    10 11 -4
    10 11 -3
    10 11 -2
    10 11 -2
    10 11 -1
    10 11 -1
    10 11 0
    10 11 0
    10 11 1
    10 11 3
    10 11 4
    10 12 -5
    10 12 -4
    10 12 -3
    10 12 -2
    10 12 -1
    10 12 0
    10 12 2
    10 12 3
    10 14 1
    11 -14 -1
    11 -13 -3
    11 -13 -1
    11 -13 0
    11 -13 1
    11 -13 2
    11 -12 -5
    11 -12 -4
    11 -12 -3
    11 -12 -2
    11 -12 -1
    11 -12 0
    11 -12 1
    11 -12 2
    11 -12 3
    11 -11 -5
    11 -11 -4
    11 -11 -3
    11 -11 -1
    11 -11 1
    11 -11 2
    11 -11 2
    11 -11 3
    11 -11 4
    11 -10 -6
    11 -10 -5
    11 -10 -4
    11 -10 -3
    11 -10 -2
    11 -10 -1
    11 -10 0
    11 -10 1
    11 -10 1
    11 -10 2
    11 -10 2
    11 -10 3
    11 -9 -7
    11 -9 -6
    11 -9 -5
    11 -9 -4
    11 -9 -3
    11 -9 -2
    11 -9 -2
    11 -9 -1
    11 -9 -1
    11 -9 0
    11 -9 0
    11 -9 1
    11 -9 1
    11 -9 2
    11 -9 3
    11 -9 4
    11 -9 5
    11 -8 -7
    11 -8 -6
    11 -8 -5
    11 -8 -4
    11 -8 -3
    11 -8 -3
    11 -8 -2
    11 -8 -2
    11 -8 -1
    11 -8 -1
    11 -8 0
    11 -8 0
    11 -8 0
    11 -8 1
    11 -8 1
    11 -8 2
    11 -8 3
    11 -8 4
    11 -8 5
    11 -7 -7
    11 -7 -6
    11 -7 -5
    11 -7 -4
    11 -7 -4
    11 -7 -3
    11 -7 -3
    11 -7 -2
    11 -7 -2
    11 -7 -1
    11 -7 -1
    11 -7 0
    11 -7 0
    11 -7 0
    11 -7 1
    11 -7 1
    11 -7 1
    11 -7 2
    11 -7 3
    11 -7 4
    11 -7 5
    11 -6 -8
    11 -6 -7
    11 -6 -6
    11 -6 -5
    11 -6 -5
    11 -6 -4
    11 -6 -4
    11 -6 -3
    11 -6 -3
    11 -6 -2
    11 -6 -2
    11 -6 -1
    11 -6 -1
    11 -6 0
    11 -6 1
    11 -6 1
    11 -6 2
    11 -6 2
    11 -6 3
    11 -6 4
    11 -6 5
    11 -5 -8
    11 -5 -7
    11 -5 -6
    11 -5 -5
    11 -5 -5
    11 -5 -4
    11 -5 -4
    11 -5 -3
    11 -5 -3
    11 -5 -2
    11 -5 -2
    11 -5 -1
    11 -5 -1
    11 -5 -1
    11 -5 0
    11 -5 0
    11 -5 0
    11 -5 1
    11 -5 1
    11 -5 2
    11 -5 2
    11 -5 3
    11 -5 4
    11 -5 5
    11 -4 -8
    11 -4 -7
    11 -4 -6
    11 -4 -6
    11 -4 -5
    11 -4 -5
    11 -4 -4
    11 -4 -4
    11 -4 -3
    11 -4 -3
    11 -4 -2
    11 -4 -2
    11 -4 -1
    11 -4 -1
    11 -4 -1
    11 -4 0
    11 -4 0
    11 -4 0
    11 -4 1
    11 -4 1
    11 -4 2
    11 -4 2
    11 -4 3
    11 -4 3
    11 -4 5
    11 -3 -8
    11 -3 -7
    11 -3 -6
    11 -3 -6
    11 -3 -5
    11 -3 -5
    11 -3 -4
    11 -3 -4
    11 -3 -3
    11 -3 -3
    11 -3 -2
    11 -3 -2
    11 -3 -1
    11 -3 -1
    11 -3 -1
    11 -3 0
    11 -3 0
    11 -3 0
    11 -3 1
    11 -3 1
    11 -3 2
    11 -3 2
    11 -3 3
    11 -3 4
    11 -3 5
    11 -2 -8
    11 -2 -7
    11 -2 -7
    11 -2 -6
    11 -2 -6
    11 -2 -5
    11 -2 -5
    11 -2 -4
    11 -2 -4
    11 -2 -3
    11 -2 -3
    11 -2 -2
    11 -2 -2
    11 -2 -1
    11 -2 -1
    11 -2 -1
    11 -2 0
    11 -2 0
    11 -2 0
    11 -2 1
    11 -2 1
    11 -2 2
    11 -2 2
    11 -2 3
    11 -2 3
    11 -2 5
    11 -1 -8
    11 -1 -7
    11 -1 -7
    11 -1 -6
    11 -1 -6
    11 -1 -5
    11 -1 -5
    11 -1 -4
    11 -1 -3
    11 -1 -2
    11 -1 -1
    11 -1 0
    11 -1 1
    11 -1 2
    11 -1 2
    11 -1 3
    11 -1 3
    11 -1 4
    11 0 -8
    11 0 -6
    11 0 -4
    11 0 -2
    11 0 0
    11 0 2
    11 0 4
    11 1 -8
    11 1 -7
    11 1 -7
    11 1 -6
    11 1 -5
    11 1 -4
    11 1 -3
    11 1 -2
    11 1 -1
    11 1 -1
    11 1 0
    11 1 1
    11 1 2
    11 1 3
    11 1 4
    11 2 -8
    11 2 -7
    11 2 -6
    11 2 -5
    11 2 -4
    11 2 -3
    11 2 -2
    11 2 -1
    11 2 -1
    11 2 0
    11 2 1
    11 2 2
    11 2 3
    11 3 -8
    11 3 -7
    11 3 -6
    11 3 -5
    11 3 -4
    11 3 -3
    11 3 -2
    11 3 -1
    11 3 -1
    11 3 0
    11 3 1
    11 3 2
    11 3 3
    11 4 -8
    11 4 -7
    11 4 -6
    11 4 -5
    11 4 -4
    11 4 -3
    11 4 -2
    11 4 -1
    11 4 -1
    11 4 0
    11 4 0
    11 4 1
    11 4 2
    11 4 5
    11 5 -8
    11 5 -7
    11 5 -6
    11 5 -5
    11 5 -4
    11 5 -3
    11 5 -2
    11 5 -1
    11 5 -1
    11 5 0
    11 5 0
    11 5 1
    11 5 5
    11 6 -8
    11 6 -7
    11 6 -6
    11 6 -5
    11 6 -4
    11 6 -2
    11 6 -1
    11 6 -1
    11 6 0
    11 6 4
    11 6 5
    11 7 -6
    11 7 -5
    11 7 -4
    11 7 -3
    11 7 -2
    11 7 -1
    11 7 -1
    11 7 0
    11 7 0
    11 7 0
    11 7 4
    11 7 5
    11 8 -6
    11 8 -5
    11 8 -4
    11 8 -4
    11 8 -3
    11 8 -3
    11 8 -2
    11 8 -2
    11 8 -1
    11 8 0
    11 8 0
    11 8 0
    11 8 5
    11 9 -7
    11 9 -6
    11 9 -5
    11 9 -4
    11 9 -3
    11 9 -3
    11 9 -2
    11 9 -2
    11 9 -1
    11 9 -1
    11 9 0
    11 9 0
    11 9 0
    11 9 1
    11 9 4
    11 9 5
    11 10 -6
    11 10 -5
    11 10 -4
    11 10 -3
    11 10 -2
    11 10 -2
    11 10 -1
    11 10 -1
    11 10 0
    11 10 0
    11 10 0
    11 10 1
    11 10 4
    11 10 5
    11 11 -5
    11 11 -4
    11 11 -3
    11 11 -2
    11 11 -2
    11 11 -1
    11 11 -1
    11 11 0
    11 11 0
    11 11 1
    11 11 3
    11 11 4
    11 12 -4
    11 12 -3
    11 12 -1
    11 12 0
    11 12 1
    11 12 2
    11 12 3
    11 13 2
    12 -13 -3
    12 -13 -2
    12 -13 -1
    12 -13 0
    12 -13 1
    12 -12 -4
    12 -12 -3
    12 -12 -2
    12 -12 -1
    12 -12 0
    12 -12 1
    12 -12 2
    12 -12 3
    12 -11 -5
    12 -11 -4
    12 -11 -3
    12 -11 -2
    12 -11 -1
    12 -11 0
    12 -11 1
    12 -11 2
    12 -11 3
    12 -11 4
    12 -10 -6
    12 -10 -5
    12 -10 -4
    12 -10 -3
    12 -10 -2
    12 -10 -1
    12 -10 0
    12 -10 0
    12 -10 1
    12 -10 1
    12 -10 2
    12 -10 3
    12 -10 4
    12 -9 -6
    12 -9 -5
    12 -9 -4
    12 -9 -3
    12 -9 -2
    12 -9 -2
    12 -9 -1
    12 -9 -1
    12 -9 0
    12 -9 0
    12 -9 1
    12 -9 1
    12 -9 2
    12 -9 3
    12 -9 4
    12 -9 5
    12 -8 -7
    12 -8 -6
    12 -8 -5
    12 -8 -4
    12 -8 -3
    12 -8 -3
    12 -8 -2
    12 -8 -2
    12 -8 -1
    12 -8 -1
    12 -8 0
    12 -8 0
    12 -8 0
    12 -8 1
    12 -8 1
    12 -8 1
    12 -8 2
    12 -8 3
    12 -8 4
    12 -8 5
    12 -7 -7
    12 -7 -5
    12 -7 -4
    12 -7 -4
    12 -7 -3
    12 -7 -3
    12 -7 -2
    12 -7 -2
    12 -7 -1
    12 -7 -1
    12 -7 0
    12 -7 0
    12 -7 0
    12 -7 1
    12 -7 1
    12 -7 1
    12 -7 2
    12 -7 2
    12 -7 3
    12 -7 4
    12 -7 5
    12 -6 -7
    12 -6 -6
    12 -6 -5
    12 -6 -3
    12 -6 -3
    12 -6 -2
    12 -6 -2
    12 -6 -1
    12 -6 -1
    12 -6 0
    12 -6 0
    12 -6 0
    12 -6 1
    12 -6 1
    12 -6 2
    12 -6 2
    12 -6 3
    12 -6 4
    12 -6 5
    12 -5 -8
    12 -5 -7
    12 -5 -6
    12 -5 -5
    12 -5 -5
    12 -5 -4
    12 -5 -4
    12 -5 -3
    12 -5 -3
    12 -5 -2
    12 -5 -2
    12 -5 -1
    12 -5 -1
    12 -5 -1
    12 -5 0
    12 -5 0
    12 -5 0
    12 -5 1
    12 -5 2
    12 -5 2
    12 -5 3
    12 -5 5
    12 -4 -8
    12 -4 -7
    12 -4 -6
    12 -4 -6
    12 -4 -5
    12 -4 -5
    12 -4 -4
    12 -4 -4
    12 -4 -3
    12 -4 -3
    12 -4 -2
    12 -4 -2
    12 -4 -1
    12 -4 -1
    12 -4 -1
    12 -4 0
    12 -4 0
    12 -4 0
    12 -4 1
    12 -4 1
    12 -4 2
    12 -4 2
    12 -4 3
    12 -4 4
    12 -4 5
    12 -3 -8
    12 -3 -7
    12 -3 -6
    12 -3 -6
    12 -3 -5
    12 -3 -5
    12 -3 -4
    12 -3 -4
    12 -3 -3
    12 -3 -3
    12 -3 -2
    12 -3 -2
    12 -3 -1
    12 -3 -1
    12 -3 -1
    12 -3 0
    12 -3 0
    12 -3 0
    12 -3 1
    12 -3 1
    12 -3 2
    12 -3 2
    12 -3 3
    12 -3 3
    12 -3 4
    12 -3 5
    12 -2 -8
    12 -2 -7
    12 -2 -6
    12 -2 -6
    12 -2 -5
    12 -2 -5
    12 -2 -4
    12 -2 -4
    12 -2 -3
    12 -2 -3
    12 -2 -2
    12 -2 -2
    12 -2 -1
    12 -2 -1
    12 -2 -1
    12 -2 0
    12 -2 0
    12 -2 0
    12 -2 1
    12 -2 1
    12 -2 2
    12 -2 2
    12 -2 3
    12 -2 3
    12 -2 4
    12 -2 5
    12 -1 -8
    12 -1 -7
    12 -1 -6
    12 -1 -6
    12 -1 -5
    12 -1 -5
    12 -1 -4
    12 -1 -3
    12 -1 -1
    12 -1 -1
    12 -1 0
    12 -1 0
    12 -1 1
    12 -1 2
    12 -1 2
    12 -1 3
    12 -1 3
    12 -1 4
    12 0 -6
    12 0 -4
    12 0 -2
    12 0 0
    12 0 2
    12 0 4
    12 1 -8
    12 1 -7
    12 1 -6
    12 1 -5
    12 1 -4
    12 1 -3
    12 1 -2
    12 1 -1
    12 1 -1
    12 1 0
    12 1 1
    12 1 2
    12 1 3
    12 1 4
    12 2 -8
    12 2 -7
    12 2 -6
    12 2 -5
    12 2 -4
    12 2 -3
    12 2 -2
    12 2 -1
    12 2 -1
    12 2 0
    12 2 1
    12 2 2
    12 2 3
    12 3 -8
    12 3 -6
    12 3 -5
    12 3 -4
    12 3 -3
    12 3 -2
    12 3 -1
    12 3 -1
    12 3 0
    12 3 1
    12 3 3
    12 4 -8
    12 4 -7
    12 4 -6
    12 4 -5
    12 4 -4
    12 4 -3
    12 4 -2
    12 4 -1
    12 4 -1
    12 4 0
    12 4 0
    12 4 2
    12 4 5
    12 5 -8
    12 5 -7
    12 5 -6
    12 5 -5
    12 5 -4
    12 5 -3
    12 5 -2
    12 5 -1
    12 5 -1
    12 5 0
    12 5 0
    12 5 1
    12 5 5
    12 6 -7
    12 6 -6
    12 6 -5
    12 6 -4
    12 6 -3
    12 6 -2
    12 6 -1
    12 6 -1
    12 6 0
    12 6 0
    12 6 1
    12 6 5
    12 7 -7
    12 7 -6
    12 7 -5
    12 7 -4
    12 7 -3
    12 7 -2
    12 7 -1
    12 7 -1
    12 7 0
    12 7 0
    12 7 0
    12 7 4
    12 7 5
    12 8 -7
    12 8 -6
    12 8 -5
    12 8 -4
    12 8 -4
    12 8 -3
    12 8 -3
    12 8 -2
    12 8 -2
    12 8 -1
    12 8 -1
    12 8 -1
    12 8 0
    12 8 0
    12 8 0
    12 8 4
    12 8 5
    12 9 -6
    12 9 -5
    12 9 -4
    12 9 -3
    12 9 -3
    12 9 -2
    12 9 -2
    12 9 -1
    12 9 -1
    12 9 0
    12 9 0
    12 9 0
    12 9 1
    12 9 4
    12 9 5
    12 10 -6
    12 10 -5
    12 10 -4
    12 10 -3
    12 10 -2
    12 10 -2
    12 10 -1
    12 10 -1
    12 10 0
    12 10 0
    12 10 0
    12 10 1
    12 10 4
    12 11 -5
    12 11 -4
    12 11 -3
    12 11 -2
    12 11 -2
    12 11 -1
    12 11 0
    12 11 0
    12 11 1
    12 11 3
    12 11 4
    12 12 -1
    12 12 1
    12 12 3
    13 -13 -2
    13 -13 -1
    13 -13 0
    13 -12 -4
    13 -12 -3
    13 -12 -2
    13 -12 -1
    13 -12 0
    13 -12 1
    13 -12 2
    13 -11 -5
    13 -11 -4
    13 -11 -3
    13 -11 -2
    13 -11 -1
    13 -11 0
    13 -11 1
    13 -11 3
    13 -10 -6
    13 -10 -5
    13 -10 -4
    13 -10 -3
    13 -10 -2
    13 -10 -1
    13 -10 0
    13 -10 1
    13 -10 1
    13 -10 2
    13 -10 2
    13 -10 3
    13 -10 4
    13 -9 -6
    13 -9 -5
    13 -9 -4
    13 -9 -3
    13 -9 -2
    13 -9 -1
    13 -9 -1
    13 -9 0
    13 -9 0
    13 -9 1
    13 -9 1
    13 -9 1
    13 -9 2
    13 -9 2
    13 -9 3
    13 -9 4
    13 -8 -7
    13 -8 -6
    13 -8 -5
    13 -8 -4
    13 -8 -3
    13 -8 -2
    13 -8 -2
    13 -8 -1
    13 -8 -1
    13 -8 0
    13 -8 0
    13 -8 0
    13 -8 1
    13 -8 1
    13 -8 1
    13 -8 2
    13 -8 4
    13 -8 5
    13 -7 -7
    13 -7 -6
    13 -7 -5
    13 -7 -4
    13 -7 -3
    13 -7 -3
    13 -7 -2
    13 -7 -2
    13 -7 -1
    13 -7 0
    13 -7 0
    13 -7 0
    13 -7 1
    13 -7 1
    13 -7 1
    13 -7 2
    13 -7 2
    13 -7 3
    13 -7 5
    13 -6 -7
    13 -6 -6
    13 -6 -4
    13 -6 -4
    13 -6 -3
    13 -6 -3
    13 -6 -2
    13 -6 -2
    13 -6 -1
    13 -6 -1
    13 -6 0
    13 -6 0
    13 -6 0
    13 -6 1
    13 -6 1
    13 -6 2
    13 -6 2
    13 -6 3
    13 -6 4
    13 -6 5
    13 -5 -8
    13 -5 -7
    13 -5 -6
    13 -5 -5
    13 -5 -4
    13 -5 -3
    13 -5 -3
    13 -5 -2
    13 -5 -2
    13 -5 -1
    13 -5 -1
    13 -5 -1
    13 -5 0
    13 -5 0
    13 -5 0
    13 -5 1
    13 -5 1
    13 -5 2
    13 -5 2
    13 -5 3
    13 -5 3
    13 -5 4
    13 -5 5
    13 -4 -8
    13 -4 -7
    13 -4 -6
    13 -4 -5
    13 -4 -5
    13 -4 -4
    13 -4 -4
    13 -4 -3
    13 -4 -3
    13 -4 -2
    13 -4 -2
    13 -4 -1
    13 -4 -1
    13 -4 -1
    13 -4 0
    13 -4 0
    13 -4 0
    13 -4 1
    13 -4 1
    13 -4 2
    13 -4 2
    13 -4 3
    13 -4 3
    13 -4 4
    13 -4 5
    13 -3 -8
    13 -3 -7
    13 -3 -6
    13 -3 -5
    13 -3 -5
    13 -3 -4
    13 -3 -3
    13 -3 -3
    13 -3 -2
    13 -3 -1
    13 -3 -1
    13 -3 -1
    13 -3 0
    13 -3 0
    13 -3 1
    13 -3 1
    13 -3 2
    13 -3 2
    13 -3 3
    13 -3 3
    13 -3 4
    13 -3 5
    13 -2 -8
    13 -2 -7
    13 -2 -6
    13 -2 -6
    13 -2 -5
    13 -2 -5
    13 -2 -4
    13 -2 -4
    13 -2 -3
    13 -2 -3
    13 -2 -2
    13 -2 -2
    13 -2 -1
    13 -2 -1
    13 -2 -1
    13 -2 0
    13 -2 0
    13 -2 0
    13 -2 1
    13 -2 1
    13 -2 2
    13 -2 2
    13 -2 3
    13 -2 3
    13 -2 4
    13 -2 5
    13 -1 -8
    13 -1 -7
    13 -1 -6
    13 -1 -6
    13 -1 -5
    13 -1 -5
    13 -1 -4
    13 -1 -3
    13 -1 -2
    13 -1 -1
    13 -1 0
    13 -1 0
    13 -1 1
    13 -1 2
    13 -1 2
    13 -1 3
    13 -1 3
    13 -1 4
    13 -1 5
    13 0 -8
    13 0 -6
    13 0 -4
    13 0 -2
    13 0 0
    13 0 0
    13 0 2
    13 0 4
    13 1 -8
    13 1 -7
    13 1 -6
    13 1 -5
    13 1 -4
    13 1 -3
    13 1 -2
    13 1 -1
    13 1 0
    13 1 0
    13 1 1
    13 1 2
    13 1 3
    13 1 4
    13 2 -8
    13 2 -7
    13 2 -6
    13 2 -5
    13 2 -4
    13 2 -3
    13 2 -2
    13 2 -1
    13 2 -1
    13 2 0
    13 2 0
    13 2 1
    13 2 2
    13 2 4
    13 3 -8
    13 3 -7
    13 3 -6
    13 3 -5
    13 3 -4
    13 3 -3
    13 3 -2
    13 3 -1
    13 3 0
    13 3 0
    13 3 1
    13 3 2
    13 3 3
    13 4 -8
    13 4 -7
    13 4 -6
    13 4 -5
    13 4 -4
    13 4 -3
    13 4 -2
    13 4 -1
    13 4 -1
    13 4 0
    13 4 0
    13 4 1
    13 4 2
    13 4 5
    13 5 -8
    13 5 -7
    13 5 -6
    13 5 -5
    13 5 -4
    13 5 -3
    13 5 -2
    13 5 -1
    13 5 0
    13 5 0
    13 5 1
    13 5 5
    13 6 -7
    13 6 -6
    13 6 -5
    13 6 -4
    13 6 -3
    13 6 -2
    13 6 -1
    13 6 -1
    13 6 0
    13 6 0
    13 6 1
    13 6 5
    13 7 -7
    13 7 -6
    13 7 -5
    13 7 -3
    13 7 -2
    13 7 -1
    13 7 -1
    13 7 0
    13 7 0
    13 7 5
    13 8 -7
    13 8 -6
    13 8 -5
    13 8 -4
    13 8 -3
    13 8 -2
    13 8 -1
    13 8 -1
    13 8 -1
    13 8 0
    13 8 0
    13 8 0
    13 8 4
    13 9 -5
    13 9 -4
    13 9 -3
    13 9 -3
    13 9 -2
    13 9 -2
    13 9 -1
    13 9 0
    13 9 0
    13 9 1
    13 9 4
    13 10 -6
    13 10 -5
    13 10 -4
    13 10 -3
    13 10 -2
    13 10 -2
    13 10 -1
    13 10 0
    13 10 0
    13 10 0
    13 10 1
    13 10 4
    13 11 -5
    13 11 -4
    13 11 -3
    13 11 -1
    13 11 0
    13 11 0
    13 11 1
    13 11 2
    13 12 -1
    13 12 1
    14 -12 -2
    14 -12 -1
    14 -12 0
    14 -11 -4
    14 -11 -3
    14 -11 -2
    14 -11 -1
    14 -11 0
    14 -11 1
    14 -11 2
    14 -11 3
    14 -10 -5
    14 -10 -4
    14 -10 -3
    14 -10 -2
    14 -10 -1
    14 -10 0
    14 -10 1
    14 -10 1
    14 -10 2
    14 -10 2
    14 -9 -6
    14 -9 -5
    14 -9 -4
    14 -9 -1
    14 -9 0
    14 -9 0
    14 -9 1
    14 -9 1
    14 -9 1
    14 -9 3
    14 -9 4
    14 -8 -6
    14 -8 -5
    14 -8 -4
    14 -8 -2
    14 -8 -2
    14 -8 -1
    14 -8 -1
    14 -8 0
    14 -8 0
    14 -8 0
    14 -8 1
    14 -8 1
    14 -8 1
    14 -8 2
    14 -8 3
    14 -8 4
    14 -8 5
    14 -7 -7
    14 -7 -6
    14 -7 -5
    14 -7 -4
    14 -7 -3
    14 -7 -3
    14 -7 -2
    14 -7 -2
    14 -7 -1
    14 -7 -1
    14 -7 0
    14 -7 0
    14 -7 0
    14 -7 1
    14 -7 1
    14 -7 1
    14 -7 2
    14 -7 3
    14 -7 4
    14 -7 5
    14 -6 -7
    14 -6 -6
    14 -6 -5
    14 -6 -4
    14 -6 -3
    14 -6 -3
    14 -6 -2
    14 -6 -2
    14 -6 -1
    14 -6 -1
    14 -6 -1
    14 -6 0
    14 -6 0
    14 -6 0
    14 -6 1
    14 -6 1
    14 -6 1
    14 -6 2
    14 -6 2
    14 -6 3
    14 -6 4
    14 -6 5
    14 -5 -7
    14 -5 -6
    14 -5 -5
    14 -5 -4
    14 -5 -4
    14 -5 -3
    14 -5 -3
    14 -5 -2
    14 -5 -2
    14 -5 -1
    14 -5 -1
    14 -5 -1
    14 -5 0
    14 -5 0
    14 -5 0
    14 -5 1
    14 -5 1
    14 -5 2
    14 -5 2
    14 -5 3
    14 -5 3
    14 -5 4
    14 -5 5
    14 -4 -8
    14 -4 -7
    14 -4 -6
    14 -4 -5
    14 -4 -4
    14 -4 -4
    14 -4 -3
    14 -4 -3
    14 -4 -2
    14 -4 -2
    14 -4 -1
    14 -4 -1
    14 -4 -1
    14 -4 0
    14 -4 0
    14 -4 0
    14 -4 1
    14 -4 1
    14 -4 2
    14 -4 3
    14 -4 3
    14 -4 4
    14 -4 5
    14 -3 -8
    14 -3 -7
    14 -3 -6
    14 -3 -5
    14 -3 -5
    14 -3 -4
    14 -3 -4
    14 -3 -3
    14 -3 -3
    14 -3 -2
    14 -3 -2
    14 -3 -1
    14 -3 -1
    14 -3 -1
    14 -3 0
    14 -3 0
    14 -3 0
    14 -3 1
    14 -3 1
    14 -3 2
    14 -3 2
    14 -3 3
    14 -3 3
    14 -3 4
    14 -3 5
    14 -2 -8
    14 -2 -7
    14 -2 -6
    14 -2 -5
    14 -2 -5
    14 -2 -4
    14 -2 -4
    14 -2 -3
    14 -2 -3
    14 -2 -2
    14 -2 -2
    14 -2 -1
    14 -2 -1
    14 -2 -1
    14 -2 0
    14 -2 0
    14 -2 0
    14 -2 1
    14 -2 1
    14 -2 2
    14 -2 2
    14 -2 3
    14 -2 3
    14 -2 4
    14 -2 5
    14 -1 -8
    14 -1 -6
    14 -1 -5
    14 -1 -5
    14 -1 -4
    14 -1 -3
    14 -1 -2
    14 -1 -1
    14 -1 -1
    14 -1 0
    14 -1 0
    14 -1 1
    14 -1 2
    14 -1 2
    14 -1 3
    14 -1 3
    14 -1 4
    14 -1 5
    14 0 -8
    14 0 -6
    14 0 -4
    14 0 -2
    14 0 0
    14 0 0
    14 0 2
    14 0 4
    14 1 -7
    14 1 -6
    14 1 -5
    14 1 -4
    14 1 -3
    14 1 -2
    14 1 -1
    14 1 -1
    14 1 0
    14 1 0
    14 1 1
    14 1 2
    14 1 3
    14 1 4
    14 1 4
    14 2 -8
    14 2 -7
    14 2 -6
    14 2 -5
    14 2 -4
    14 2 -3
    14 2 -2
    14 2 -1
    14 2 -1
    14 2 0
    14 2 0
    14 2 1
    14 2 2
    14 2 3
    14 2 4
    14 3 -8
    14 3 -7
    14 3 -6
    14 3 -5
    14 3 -4
    14 3 -3
    14 3 -2
    14 3 -1
    14 3 -1
    14 3 0
    14 3 0
    14 3 1
    14 3 2
    14 3 3
    14 4 -8
    14 4 -7
    14 4 -6
    14 4 -5
    14 4 -4
    14 4 -3
    14 4 -2
    14 4 -1
    14 4 -1
    14 4 0
    14 4 0
    14 4 1
    14 4 2
    14 5 -7
    14 5 -6
    14 5 -5
    14 5 -4
    14 5 -3
    14 5 -2
    14 5 -1
    14 5 -1
    14 5 0
    14 5 0
    14 5 1
    14 6 -7
    14 6 -6
    14 6 -5
    14 6 -4
    14 6 -3
    14 6 -2
    14 6 -1
    14 6 -1
    14 6 0
    14 6 0
    14 6 1
    14 7 -7
    14 7 -6
    14 7 -5
    14 7 -4
    14 7 -3
    14 7 -2
    14 7 -1
    14 7 -1
    14 7 0
    14 7 0
    14 8 -6
    14 8 -5
    14 8 -4
    14 8 -3
    14 8 -2
    14 8 -1
    14 8 -1
    14 8 -1
    14 8 0
    14 8 0
    14 8 0
    14 8 1
    14 8 4
    14 9 -6
    14 9 -5
    14 9 -3
    14 9 -2
    14 9 -2
    14 9 -1
    14 9 -1
    14 9 0
    14 9 0
    14 9 0
    14 9 1
    14 9 4
    14 10 -5
    14 10 -4
    14 10 -3
    14 10 -2
    14 10 -2
    14 10 -1
    14 10 0
    14 10 0
    14 10 1
    14 11 -1
    14 11 0
    14 11 1
    14 11 2
    15 -12 -3
    15 -12 -2
    15 -12 0
    15 -12 1
    15 -11 -4
    15 -11 -3
    15 -11 -2
    15 -11 -1
    15 -11 0
    15 -11 1
    15 -10 -5
    15 -10 -4
    15 -10 -3
    15 -10 -2
    15 -10 -1
    15 -10 0
    15 -10 1
    15 -10 1
    15 -10 2
    15 -10 2
    15 -10 3
    15 -10 3
    15 -9 -6
    15 -9 -5
    15 -9 -3
    15 -9 -2
    15 -9 -1
    15 -9 0
    15 -9 1
    15 -9 1
    15 -9 1
    15 -9 2
    15 -9 2
    15 -9 3
    15 -9 4
    15 -8 -6
    15 -8 -5
    15 -8 -4
    15 -8 -3
    15 -8 -2
    15 -8 -1
    15 -8 -1
    15 -8 0
    15 -8 0
    15 -8 0
    15 -8 1
    15 -8 1
    15 -8 1
    15 -8 2
    15 -8 2
    15 -8 2
    15 -8 3
    15 -8 4
    15 -7 -6
    15 -7 -5
    15 -7 -4
    15 -7 -3
    15 -7 -2
    15 -7 -2
    15 -7 -1
    15 -7 -1
    15 -7 0
    15 -7 0
    15 -7 0
    15 -7 1
    15 -7 1
    15 -7 1
    15 -7 2
    15 -7 2
    15 -7 3
    15 -7 4
    15 -7 5
    15 -6 -7
    15 -6 -6
    15 -6 -5
    15 -6 -4
    15 -6 -3
    15 -6 -3
    15 -6 -2
    15 -6 -2
    15 -6 -1
    15 -6 -1
    15 -6 -1
    15 -6 0
    15 -6 0
    15 -6 0
    15 -6 1
    15 -6 1
    15 -6 1
    15 -6 2
    15 -6 2
    15 -6 3
    15 -6 4
    15 -6 5
    15 -5 -7
    15 -5 -6
    15 -5 -5
    15 -5 -4
    15 -5 -3
    15 -5 -3
    15 -5 -2
    15 -5 -2
    15 -5 -1
    15 -5 -1
    15 -5 0
    15 -5 0
    15 -5 0
    15 -5 1
    15 -5 1
    15 -5 1
    15 -5 2
    15 -5 2
    15 -5 3
    15 -5 3
    15 -5 4
    15 -5 5
    15 -4 -7
    15 -4 -6
    15 -4 -4
    15 -4 -4
    15 -4 -3
    15 -4 -3
    15 -4 -2
    15 -4 -2
    15 -4 -1
    15 -4 -1
    15 -4 -1
    15 -4 0
    15 -4 0
    15 -4 0
    15 -4 1
    15 -4 1
    15 -4 2
    15 -4 2
    15 -4 3
    15 -4 3
    15 -4 4
    15 -4 5
    15 -3 -7
    15 -3 -6
    15 -3 -5
    15 -3 -4
    15 -3 -4
    15 -3 -3
    15 -3 -3
    15 -3 -2
    15 -3 -2
    15 -3 -1
    15 -3 -1
    15 -3 -1
    15 -3 0
    15 -3 0
    15 -3 0
    15 -3 1
    15 -3 1
    15 -3 2
    15 -3 2
    15 -3 3
    15 -3 4
    15 -3 5
    15 -2 -8
    15 -2 -7
    15 -2 -6
    15 -2 -5
    15 -2 -5
    15 -2 -4
    15 -2 -4
    15 -2 -3
    15 -2 -3
    15 -2 -2
    15 -2 -2
    15 -2 -1
    15 -2 -1
    15 -2 -1
    15 -2 0
    15 -2 0
    15 -2 0
    15 -2 1
    15 -2 1
    15 -2 2
    15 -2 2
    15 -2 3
    15 -2 3
    15 -2 4
    15 -2 5
    15 -1 -8
    15 -1 -7
    15 -1 -6
    15 -1 -5
    15 -1 -5
    15 -1 -4
    15 -1 -3
    15 -1 -2
    15 -1 -1
    15 -1 -1
    15 -1 0
    15 -1 0
    15 -1 1
    15 -1 2
    15 -1 2
    15 -1 3
    15 -1 3
    15 -1 4
    15 0 -8
    15 0 -6
    15 0 -4
    15 0 -2
    15 0 0
    15 0 0
    15 0 2
    15 0 4
    15 1 -8
    15 1 -7
    15 1 -5
    15 1 -4
    15 1 -3
    15 1 -2
    15 1 -1
    15 1 0
    15 1 0
    15 1 1
    15 1 2
    15 1 3
    15 1 4
    15 1 4
    15 2 -8
    15 2 -7
    15 2 -6
    15 2 -5
    15 2 -4
    15 2 -3
    15 2 -2
    15 2 -2
    15 2 -1
    15 2 -1
    15 2 0
    15 2 0
    15 2 1
    15 2 2
    15 2 3
    15 2 4
    15 3 -8
    15 3 -7
    15 3 -6
    15 3 -5
    15 3 -4
    15 3 -3
    15 3 -2
    15 3 -1
    15 3 -1
    15 3 0
    15 3 0
    15 3 1
    15 3 2
    15 3 3
    15 4 -7
    15 4 -6
    15 4 -5
    15 4 -4
    15 4 -3
    15 4 -2
    15 4 -1
    15 4 -1
    15 4 0
    15 4 0
    15 4 1
    15 4 2
    15 4 3
    15 5 -7
    15 5 -6
    15 5 -5
    15 5 -4
    15 5 -3
    15 5 -2
    15 5 -1
    15 5 0
    15 5 0
    15 5 1
    15 6 -7
    15 6 -6
    15 6 -5
    15 6 -4
    15 6 -3
    15 6 -2
    15 6 -1
    15 6 -1
    15 6 0
    15 6 0
    15 6 1
    15 7 -6
    15 7 -5
    15 7 -4
    15 7 -3
    15 7 -2
    15 7 -1
    15 7 -1
    15 7 0
    15 7 0
    15 8 -6
    15 8 -5
    15 8 -4
    15 8 -3
    15 8 -2
    15 8 -1
    15 8 -1
    15 8 0
    15 8 0
    15 8 0
    15 8 1
    15 9 -6
    15 9 -5
    15 9 -4
    15 9 -3
    15 9 -2
    15 9 -2
    15 9 -1
    15 9 -1
    15 9 0
    15 9 0
    15 9 1
    15 9 4
    15 10 -4
    15 10 -3
    15 10 -1
    15 10 0
    15 10 0
    15 10 1
    15 11 -1
    15 11 0
    15 11 1
    15 11 2
    16 -12 -1
    16 -11 -3
    16 -11 -2
    16 -11 -1
    16 -11 0
    16 -11 1
    16 -10 -4
    16 -10 -3
    16 -10 -2
    16 -10 -1
    16 -10 0
    16 -10 1
    16 -10 1
    16 -10 2
    16 -9 -5
    16 -9 -3
    16 -9 -1
    16 -9 0
    16 -9 0
    16 -9 1
    16 -9 1
    16 -9 2
    16 -9 2
    16 -9 3
    16 -8 -6
    16 -8 -5
    16 -8 -4
    16 -8 -3
    16 -8 -2
    16 -8 -1
    16 -8 0
    16 -8 0
    16 -8 0
    16 -8 1
    16 -8 1
    16 -8 1
    16 -8 2
    16 -8 2
    16 -8 2
    16 -8 3
    16 -8 4
    16 -7 -6
    16 -7 -5
    16 -7 -4
    16 -7 -3
    16 -7 -2
    16 -7 -1
    16 -7 -1
    16 -7 0
    16 -7 0
    16 -7 0
    16 -7 1
    16 -7 1
    16 -7 1
    16 -7 2
    16 -7 2
    16 -7 3
    16 -7 4
    16 -6 -7
    16 -6 -6
    16 -6 -5
    16 -6 -4
    16 -6 -3
    16 -6 -2
    16 -6 -2
    16 -6 -1
    16 -6 -1
    16 -6 -1
    16 -6 0
    16 -6 0
    16 -6 0
    16 -6 1
    16 -6 2
    16 -6 2
    16 -6 3
    16 -6 4
    16 -5 -7
    16 -5 -5
    16 -5 -4
    16 -5 -3
    16 -5 -3
    16 -5 -2
    16 -5 -2
    16 -5 -1
    16 -5 -1
    16 -5 -1
    16 -5 0
    16 -5 0
    16 -5 0
    16 -5 1
    16 -5 1
    16 -5 1
    16 -5 2
    16 -5 2
    16 -5 3
    16 -5 3
    16 -5 4
    16 -5 5
    16 -4 -6
    16 -4 -5
    16 -4 -4
    16 -4 -3
    16 -4 -3
    16 -4 -2
    16 -4 -2
    16 -4 -1
    16 -4 -1
    16 -4 -1
    16 -4 0
    16 -4 0
    16 -4 0
    16 -4 1
    16 -4 1
    16 -4 2
    16 -4 2
    16 -4 3
    16 -4 3
    16 -4 4
    16 -3 -7
    16 -3 -6
    16 -3 -5
    16 -3 -4
    16 -3 -4
    16 -3 -3
    16 -3 -3
    16 -3 -2
    16 -3 -2
    16 -3 -1
    16 -3 -1
    16 -3 -1
    16 -3 0
    16 -3 0
    16 -3 0
    16 -3 1
    16 -3 1
    16 -3 2
    16 -3 2
    16 -3 3
    16 -3 3
    16 -3 4
    16 -2 -7
    16 -2 -6
    16 -2 -5
    16 -2 -4
    16 -2 -4
    16 -2 -3
    16 -2 -2
    16 -2 -2
    16 -2 -1
    16 -2 -1
    16 -2 -1
    16 -2 0
    16 -2 0
    16 -2 0
    16 -2 1
    16 -2 1
    16 -2 2
    16 -2 2
    16 -2 3
    16 -2 3
    16 -2 4
    16 -1 -7
    16 -1 -6
    16 -1 -5
    16 -1 -4
    16 -1 -3
    16 -1 -2
    16 -1 -1
    16 -1 -1
    16 -1 0
    16 -1 0
    16 -1 1
    16 -1 2
    16 -1 2
    16 -1 3
    16 -1 3
    16 -1 4
    16 0 -6
    16 0 -4
    16 0 -2
    16 0 -2
    16 0 0
    16 0 0
    16 0 2
    16 0 4
    16 1 -7
    16 1 -6
    16 1 -5
    16 1 -4
    16 1 -3
    16 1 -2
    16 1 -2
    16 1 -1
    16 1 -1
    16 1 0
    16 1 0
    16 1 1
    16 1 2
    16 1 3
    16 1 4
    16 2 -7
    16 2 -6
    16 2 -5
    16 2 -4
    16 2 -3
    16 2 -2
    16 2 -2
    16 2 -1
    16 2 -1
    16 2 0
    16 2 0
    16 2 1
    16 2 2
    16 2 3
    16 3 -7
    16 3 -5
    16 3 -4
    16 3 -3
    16 3 -2
    16 3 -1
    16 3 -1
    16 3 0
    16 3 0
    16 3 1
    16 3 2
    16 3 3
    16 4 -7
    16 4 -6
    16 4 -5
    16 4 -4
    16 4 -3
    16 4 -2
    16 4 -1
    16 4 -1
    16 4 0
    16 4 0
    16 4 1
    16 4 2
    16 4 3
    16 5 -7
    16 5 -6
    16 5 -5
    16 5 -4
    16 5 -3
    16 5 -2
    16 5 -1
    16 5 -1
    16 5 0
    16 5 0
    16 5 1
    16 5 2
    16 6 -6
    16 6 -5
    16 6 -4
    16 6 -3
    16 6 -2
    16 6 -1
    16 6 -1
    16 6 0
    16 6 0
    16 6 1
    16 7 -6
    16 7 -5
    16 7 -4
    16 7 -3
    16 7 -2
    16 7 -1
    16 7 -1
    16 7 0
    16 7 0
    16 7 1
    16 8 -6
    16 8 -5
    16 8 -4
    16 8 -3
    16 8 -2
    16 8 -1
    16 8 -1
    16 8 0
    16 8 0
    16 8 0
    16 8 1
    16 9 -5
    16 9 -4
    16 9 -3
    16 9 -2
    16 9 -1
    16 9 0
    16 9 1
    16 10 -1
    16 10 0
    16 10 1
    16 10 2
    16 11 0
    16 11 1
    17 -11 -2
    17 -11 -1
    17 -11 0
    17 -10 -4
    17 -10 -3
    17 -10 -2
    17 -10 -1
    17 -10 0
    17 -10 1
    17 -10 1
    17 -10 2
    17 -10 2
    17 -9 -5
    17 -9 -4
    17 -9 -3
    17 -9 -2
    17 -9 -1
    17 -9 0
    17 -9 1
    17 -9 1
    17 -9 2
    17 -9 2
    17 -8 -5
    17 -8 -4
    17 -8 -3
    17 -8 -2
    17 -8 -1
    17 -8 0
    17 -8 0
    17 -8 1
    17 -8 1
    17 -8 1
    17 -8 2
    17 -8 2
    17 -8 3
    17 -7 -5
    17 -7 -4
    17 -7 -3
    17 -7 -2
    17 -7 -1
    17 -7 0
    17 -7 0
    17 -7 0
    17 -7 1
    17 -7 1
    17 -7 1
    17 -7 2
    17 -7 2
    17 -7 2
    17 -7 4
    17 -6 -6
    17 -6 -5
    17 -6 -4
    17 -6 -3
    17 -6 -2
    17 -6 -1
    17 -6 -1
    17 -6 -1
    17 -6 0
    17 -6 0
    17 -6 0
    17 -6 1
    17 -6 1
    17 -6 1
    17 -6 2
    17 -6 2
    17 -6 3
    17 -6 4
    17 -5 -7
    17 -5 -6
    17 -5 -5
    17 -5 -4
    17 -5 -3
    17 -5 -2
    17 -5 -1
    17 -5 -1
    17 -5 -1
    17 -5 0
    17 -5 0
    17 -5 0
    17 -5 1
    17 -5 1
    17 -5 1
    17 -5 2
    17 -5 2
    17 -5 3
    17 -5 4
    17 -4 -7
    17 -4 -6
    17 -4 -5
    17 -4 -4
    17 -4 -3
    17 -4 -3
    17 -4 -2
    17 -4 -2
    17 -4 -1
    17 -4 -1
    17 -4 -1
    17 -4 0
    17 -4 0
    17 -4 0
    17 -4 1
    17 -4 1
    17 -4 1
    17 -4 2
    17 -4 2
    17 -4 3
    17 -4 4
    17 -3 -7
    17 -3 -5
    17 -3 -4
    17 -3 -3
    17 -3 -3
    17 -3 -2
    17 -3 -2
    17 -3 -1
    17 -3 -1
    17 -3 -1
    17 -3 0
    17 -3 0
    17 -3 0
    17 -3 1
    17 -3 1
    17 -3 2
    17 -3 3
    17 -3 3
    17 -3 4
    17 -2 -7
    17 -2 -6
    17 -2 -5
    17 -2 -4
    17 -2 -3
    17 -2 -3
    17 -2 -2
    17 -2 -2
    17 -2 -1
    17 -2 -1
    17 -2 -1
    17 -2 0
    17 -2 0
    17 -2 0
    17 -2 1
    17 -2 1
    17 -2 2
    17 -2 2
    17 -2 3
    17 -2 4
    17 -1 -7
    17 -1 -6
    17 -1 -4
    17 -1 -3
    17 -1 -2
    17 -1 -1
    17 -1 0
    17 -1 0
    17 -1 1
    17 -1 2
    17 -1 2
    17 0 -6
    17 0 -4
    17 0 -2
    17 0 -2
    17 0 0
    17 0 0
    17 0 2
    17 1 -7
    17 1 -6
    17 1 -5
    17 1 -4
    17 1 -3
    17 1 -2
    17 1 -2
    17 1 -1
    17 1 0
    17 1 0
    17 1 1
    17 1 2
    17 1 3
    17 2 -7
    17 2 -6
    17 2 -5
    17 2 -4
    17 2 -3
    17 2 -2
    17 2 -2
    17 2 -1
    17 2 -1
    17 2 0
    17 2 0
    17 2 1
    17 2 2
    17 2 3
    17 3 -7
    17 3 -6
    17 3 -5
    17 3 -3
    17 3 -2
    17 3 -1
    17 3 -1
    17 3 0
    17 3 0
    17 3 1
    17 3 2
    17 4 -7
    17 4 -6
    17 4 -5
    17 4 -4
    17 4 -3
    17 4 -2
    17 4 -1
    17 4 -1
    17 4 0
    17 4 0
    17 4 1
    17 4 2
    17 5 -7
    17 5 -6
    17 5 -5
    17 5 -4
    17 5 -3
    17 5 -2
    17 5 -1
    17 5 -1
    17 5 0
    17 5 0
    17 5 1
    17 5 2
    17 6 -6
    17 6 -5
    17 6 -4
    17 6 -3
    17 6 -2
    17 6 -1
    17 6 0
    17 6 0
    17 6 1
    17 6 1
    17 7 -6
    17 7 -5
    17 7 -4
    17 7 -3
    17 7 -2
    17 7 -1
    17 7 -1
    17 7 0
    17 7 0
    17 7 1
    17 8 -5
    17 8 -4
    17 8 -3
    17 8 -2
    17 8 -1
    17 8 0
    17 8 0
    17 8 1
    17 9 -5
    17 9 -4
    17 9 -1
    17 9 0
    17 9 1
    17 9 2
    17 10 0
    17 10 2
    17 11 0
    18 -10 -3
    18 -10 -2
    18 -10 -1
    18 -10 0
    18 -10 1
    18 -10 1
    18 -9 -4
    18 -9 -2
    18 -9 -1
    18 -9 1
    18 -9 1
    18 -9 2
    18 -8 -5
    18 -8 -4
    18 -8 -3
    18 -8 -2
    18 -8 0
    18 -8 0
    18 -8 1
    18 -8 1
    18 -8 1
    18 -8 2
    18 -8 2
    18 -8 3
    18 -7 -5
    18 -7 -4
    18 -7 -3
    18 -7 -2
    18 -7 -1
    18 -7 0
    18 -7 0
    18 -7 1
    18 -7 1
    18 -7 1
    18 -7 2
    18 -7 2
    18 -7 3
    18 -6 -6
    18 -6 -5
    18 -6 -4
    18 -6 -3
    18 -6 -2
    18 -6 -1
    18 -6 -1
    18 -6 -1
    18 -6 0
    18 -6 0
    18 -6 0
    18 -6 1
    18 -6 1
    18 -6 1
    18 -6 2
    18 -6 2
    18 -6 3
    18 -6 4
    18 -5 -6
    18 -5 -5
    18 -5 -4
    18 -5 -3
    18 -5 -2
    18 -5 -1
    18 -5 -1
    18 -5 -1
    18 -5 0
    18 -5 0
    18 -5 1
    18 -5 1
    18 -5 1
    18 -5 2
    18 -5 2
    18 -5 3
    18 -5 4
    18 -4 -6
    18 -4 -5
    18 -4 -4
    18 -4 -3
    18 -4 -2
    18 -4 -2
    18 -4 -1
    18 -4 -1
    18 -4 0
    18 -4 0
    18 -4 0
    18 -4 1
    18 -4 1
    18 -4 2
    18 -4 2
    18 -4 3
    18 -4 4
    18 -3 -6
    18 -3 -5
    18 -3 -4
    18 -3 -3
    18 -3 -2
    18 -3 -2
    18 -3 -1
    18 -3 -1
    18 -3 -1
    18 -3 0
    18 -3 0
    18 -3 0
    18 -3 1
    18 -3 1
    18 -3 2
    18 -3 2
    18 -3 3
    18 -2 -7
    18 -2 -6
    18 -2 -5
    18 -2 -4
    18 -2 -3
    18 -2 -3
    18 -2 -2
    18 -2 -2
    18 -2 -1
    18 -2 -1
    18 -2 -1
    18 -2 0
    18 -2 0
    18 -2 0
    18 -2 1
    18 -2 1
    18 -2 2
    18 -2 2
    18 -2 3
    18 -1 -7
    18 -1 -6
    18 -1 -5
    18 -1 -4
    18 -1 -3
    18 -1 -2
    18 -1 -1
    18 -1 -1
    18 -1 0
    18 -1 0
    18 -1 1
    18 -1 1
    18 -1 2
    18 -1 3
    18 0 -6
    18 0 -4
    18 0 -2
    18 0 -2
    18 0 0
    18 0 0
    18 0 2
    18 1 -7
    18 1 -6
    18 1 -5
    18 1 -4
    18 1 -3
    18 1 -2
    18 1 -2
    18 1 -1
    18 1 -1
    18 1 0
    18 1 0
    18 1 1
    18 1 2
    18 1 3
    18 2 -7
    18 2 -6
    18 2 -5
    18 2 -4
    18 2 -3
    18 2 -2
    18 2 -2
    18 2 -1
    18 2 -1
    18 2 0
    18 2 0
    18 2 1
    18 2 2
    18 3 -7
    18 3 -6
    18 3 -5
    18 3 -4
    18 3 -3
    18 3 -2
    18 3 -1
    18 3 -1
    18 3 0
    18 3 0
    18 3 1
    18 4 -6
    18 4 -5
    18 4 -4
    18 4 -3
    18 4 -2
    18 4 -1
    18 4 -1
    18 4 0
    18 4 0
    18 4 1
    18 5 -6
    18 5 -5
    18 5 -4
    18 5 -3
    18 5 -2
    18 5 -1
    18 5 -1
    18 5 0
    18 5 1
    18 5 1
    18 6 -6
    18 6 -5
    18 6 -4
    18 6 -3
    18 6 -2
    18 6 -1
    18 6 -1
    18 6 0
    18 6 0
    18 6 1
    18 7 -5
    18 7 -4
    18 7 -3
    18 7 -2
    18 7 -1
    18 7 -1
    18 7 0
    18 7 1
    18 8 -5
    18 8 -4
    18 8 -3
    18 8 -1
    18 8 0
    18 8 1
    18 9 -1
    18 9 0
    18 9 1
    18 9 2
    18 10 0
    18 10 1
    19 -10 -2
    19 -10 -1
    19 -9 -3
    19 -9 -2
    19 -9 0
    19 -9 1
    19 -9 1
    19 -8 -4
    19 -8 -3
    19 -8 -2
    19 -8 -1
    19 -8 0
    19 -8 0
    19 -8 1
    19 -8 2
    19 -8 2
    19 -7 -5
    19 -7 -4
    19 -7 -3
    19 -7 -2
    19 -7 0
    19 -7 0
    19 -7 1
    19 -7 1
    19 -7 1
    19 -7 2
    19 -7 2
    19 -6 -5
    19 -6 -4
    19 -6 -3
    19 -6 -2
    19 -6 -1
    19 -6 -1
    19 -6 0
    19 -6 0
    19 -6 1
    19 -6 1
    19 -6 1
    19 -6 2
    19 -6 2
    19 -6 3
    19 -5 -6
    19 -5 -5
    19 -5 -4
    19 -5 -3
    19 -5 -2
    19 -5 -1
    19 -5 -1
    19 -5 0
    19 -5 0
    19 -5 0
    19 -5 1
    19 -5 1
    19 -5 1
    19 -5 2
    19 -5 3
    19 -4 -6
    19 -4 -5
    19 -4 -4
    19 -4 -3
    19 -4 -2
    19 -4 -1
    19 -4 -1
    19 -4 -1
    19 -4 0
    19 -4 0
    19 -4 0
    19 -4 1
    19 -4 1
    19 -4 1
    19 -4 2
    19 -4 2
    19 -4 3
    19 -3 -6
    19 -3 -5
    19 -3 -4
    19 -3 -3
    19 -3 -2
    19 -3 -1
    19 -3 -1
    19 -3 -1
    19 -3 0
    19 -3 0
    19 -3 0
    19 -3 1
    19 -3 1
    19 -3 1
    19 -3 3
    19 -2 -6
    19 -2 -4
    19 -2 -3
    19 -2 -2
    19 -2 -2
    19 -2 -1
    19 -2 -1
    19 -2 -1
    19 -2 0
    19 -2 0
    19 -2 0
    19 -2 1
    19 -2 1
    19 -2 1
    19 -2 2
    19 -2 2
    19 -2 3
    19 -1 -7
    19 -1 -6
    19 -1 -5
    19 -1 -4
    19 -1 -3
    19 -1 -2
    19 -1 -1
    19 -1 -1
    19 -1 0
    19 -1 0
    19 -1 1
    19 -1 1
    19 -1 1
    19 -1 2
    19 -1 2
    19 -1 3
    19 0 -6
    19 0 -4
    19 0 -2
    19 0 0
    19 0 0
    19 0 2
    19 1 -7
    19 1 -6
    19 1 -5
    19 1 -4
    19 1 -3
    19 1 -2
    19 1 -2
    19 1 -1
    19 1 0
    19 1 0
    19 1 1
    19 1 1
    19 1 2
    19 2 -6
    19 2 -5
    19 2 -4
    19 2 -3
    19 2 -2
    19 2 -1
    19 2 -1
    19 2 0
    19 2 0
    19 2 1
    19 2 1
    19 2 2
    19 3 -6
    19 3 -5
    19 3 -4
    19 3 -3
    19 3 -2
    19 3 -1
    19 3 0
    19 3 0
    19 3 1
    19 3 1
    19 4 -6
    19 4 -5
    19 4 -4
    19 4 -3
    19 4 -2
    19 4 -1
    19 4 -1
    19 4 0
    19 4 0
    19 4 1
    19 4 1
    19 5 -6
    19 5 -4
    19 5 -3
    19 5 -2
    19 5 -1
    19 5 -1
    19 5 0
    19 5 1
    19 6 -5
    19 6 -4
    19 6 -3
    19 6 -2
    19 6 -1
    19 6 -1
    19 6 0
    19 6 1
    19 7 -5
    19 7 -4
    19 7 -3
    19 7 -1
    19 7 0
    19 7 1
    19 8 -1
    19 8 0
    19 8 1
    19 8 2
    19 9 1
    20 -9 -2
    20 -9 -1
    20 -9 0
    20 -8 -4
    20 -8 -3
    20 -8 -2
    20 -8 0
    20 -8 0
    20 -8 1
    20 -7 -4
    20 -7 -3
    20 -7 -2
    20 -7 -1
    20 -7 0
    20 -7 0
    20 -7 1
    20 -7 1
    20 -7 2
    20 -7 2
    20 -6 -5
    20 -6 -3
    20 -6 -2
    20 -6 -1
    20 -6 0
    20 -6 0
    20 -6 1
    20 -6 1
    20 -6 2
    20 -6 2
    20 -5 -5
    20 -5 -4
    20 -5 -3
    20 -5 -2
    20 -5 -1
    20 -5 -1
    20 -5 0
    20 -5 0
    20 -5 0
    20 -5 1
    20 -5 1
    20 -5 1
    20 -5 2
    20 -5 2
    20 -5 3
    20 -4 -6
    20 -4 -4
    20 -4 -3
    20 -4 -2
    20 -4 -1
    20 -4 -1
    20 -4 0
    20 -4 0
    20 -4 0
    20 -4 1
    20 -4 1
    20 -4 2
    20 -4 3
    20 -3 -6
    20 -3 -5
    20 -3 -4
    20 -3 -3
    20 -3 -2
    20 -3 -1
    20 -3 -1
    20 -3 -1
    20 -3 0
    20 -3 0
    20 -3 0
    20 -3 1
    20 -3 1
    20 -3 2
    20 -2 -6
    20 -2 -5
    20 -2 -4
    20 -2 -3
    20 -2 -2
    20 -2 -1
    20 -2 -1
    20 -2 -1
    20 -2 0
    20 -2 0
    20 -2 0
    20 -2 1
    20 -2 1
    20 -2 1
    20 -2 2
    20 -1 -6
    20 -1 -5
    20 -1 -4
    20 -1 -3
    20 -1 -2
    20 -1 -1
    20 -1 -1
    20 -1 0
    20 -1 0
    20 -1 0
    20 -1 1
    20 -1 1
    20 -1 1
    20 -1 2
    20 -1 2
    20 0 -6
    20 0 -4
    20 0 -2
    20 0 0
    20 0 0
    20 0 2
    20 0 2
    20 1 -6
    20 1 -5
    20 1 -3
    20 1 -2
    20 1 -1
    20 1 -1
    20 1 0
    20 1 0
    20 1 1
    20 1 1
    20 2 -6
    20 2 -5
    20 2 -4
    20 2 -3
    20 2 -2
    20 2 -1
    20 2 -1
    20 2 0
    20 2 0
    20 2 1
    20 2 1
    20 3 -5
    20 3 -3
    20 3 -2
    20 3 -1
    20 3 -1
    20 3 0
    20 3 0
    20 4 -6
    20 4 -4
    20 4 -3
    20 4 -2
    20 4 -1
    20 4 0
    20 4 0
    20 4 1
    20 5 -5
    20 5 -4
    20 5 -3
    20 5 -1
    20 5 -1
    20 5 0
    20 5 1
    20 6 -5
    20 6 -4
    20 6 -3
    20 6 -2
    20 6 -1
    20 6 0
    20 6 1
    20 7 -1
    20 7 0
    20 7 1
    20 7 2
    20 8 -1
    20 8 0
    20 8 1
    20 9 0
    21 -8 -2
    21 -8 -1
    21 -7 -3
    21 -7 -2
    21 -7 -1
    21 -7 0
    21 -7 0
    21 -7 1
    21 -7 1
    21 -6 -4
    21 -6 -3
    21 -6 -2
    21 -6 -1
    21 -6 0
    21 -6 0
    21 -6 1
    21 -5 -5
    21 -5 -3
    21 -5 -2
    21 -5 -1
    21 -5 -1
    21 -5 0
    21 -5 0
    21 -5 1
    21 -5 1
    21 -5 2
    21 -4 -5
    21 -4 -4
    21 -4 -3
    21 -4 -2
    21 -4 -1
    21 -4 0
    21 -4 0
    21 -4 1
    21 -4 1
    21 -4 1
    21 -4 2
    21 -4 2
    21 -3 -5
    21 -3 -4
    21 -3 -3
    21 -3 -1
    21 -3 0
    21 -3 0
    21 -3 0
    21 -3 1
    21 -3 1
    21 -3 1
    21 -3 2
    21 -2 -6
    21 -2 -5
    21 -2 -4
    21 -2 -3
    21 -2 -2
    21 -2 -1
    21 -2 -1
    21 -2 0
    21 -2 0
    21 -2 0
    21 -2 1
    21 -2 1
    21 -2 1
    21 -2 2
    21 -1 -5
    21 -1 -4
    21 -1 -3
    21 -1 -1
    21 -1 -1
    21 -1 0
    21 -1 0
    21 -1 0
    21 -1 1
    21 -1 1
    21 -1 1
    21 0 -6
    21 0 -4
    21 0 -2
    21 0 0
    21 0 0
    21 1 -6
    21 1 -5
    21 1 -4
    21 1 -3
    21 1 -2
    21 1 -1
    21 1 0
    21 1 0
    21 1 1
    21 1 1
    21 2 -6
    21 2 -5
    21 2 -4
    21 2 -3
    21 2 -2
    21 2 -1
    21 2 -1
    21 2 0
    21 2 0
    21 2 1
    21 3 -5
    21 3 -4
    21 3 -3
    21 3 -2
    21 3 -1
    21 3 -1
    21 3 0
    21 3 1
    21 4 -5
    21 4 -4
    21 4 -3
    21 4 -2
    21 4 -1
    21 4 -1
    21 4 0
    21 5 -5
    21 5 -4
    21 5 -3
    21 5 -2
    21 5 -1
    21 5 0
    21 5 1
    21 6 -1
    21 6 0
    21 7 -1
    21 7 1
    21 8 -1
    22 -7 -2
    22 -7 -1
    22 -6 -3
    22 -6 -2
    22 -6 -1
    22 -6 0
    22 -6 0
    22 -5 -4
    22 -5 -3
    22 -5 -2
    22 -5 -1
    22 -5 -1
    22 -5 0
    22 -5 0
    22 -5 1
    22 -5 1
    22 -4 -4
    22 -4 -3
    22 -4 -2
    22 -4 -1
    22 -4 -1
    22 -4 0
    22 -4 0
    22 -4 1
    22 -4 1
    22 -4 2
    22 -3 -5
    22 -3 -4
    22 -3 -3
    22 -3 -2
    22 -3 -1
    22 -3 -1
    22 -3 0
    22 -3 0
    22 -3 1
    22 -3 2
    22 -2 -5
    22 -2 -4
    22 -2 -3
    22 -2 -2
    22 -2 -1
    22 -2 -1
    22 -2 0
    22 -2 0
    22 -2 1
    22 -2 1
    22 -2 2
    22 -1 -5
    22 -1 -4
    22 -1 -3
    22 -1 -2
    22 -1 -1
    22 -1 -1
    22 -1 0
    22 -1 0
    22 -1 1
    22 -1 1
    22 -1 2
    22 0 -4
    22 0 -2
    22 0 0
    22 0 0
    22 1 -5
    22 1 -4
    22 1 -3
    22 1 -1
    22 1 -1
    22 1 0
    22 1 0
    22 1 1
    22 2 -5
    22 2 -4
    22 2 -3
    22 2 -2
    22 2 -1
    22 2 -1
    22 2 0
    22 2 1
    22 3 -5
    22 3 -4
    22 3 -3
    22 3 -2
    22 3 -1
    22 3 0
    22 3 1
    22 3 2
    22 4 -4
    22 4 -1
    22 4 0
    22 4 1
    22 4 2
    22 5 -4
    22 5 -1
    22 5 1
    22 6 -1
    22 6 0
    22 7 -1
    23 -5 -3
    23 -5 -2
    23 -5 -1
    23 -5 0
    23 -5 0
    23 -4 -3
    23 -4 -2
    23 -4 -1
    23 -4 -1
    23 -4 0
    23 -4 0
    23 -3 -4
    23 -3 -3
    23 -3 -2
    23 -3 -1
    23 -3 -1
    23 -3 0
    23 -3 0
    23 -3 1
    23 -2 -4
    23 -2 -3
    23 -2 -2
    23 -2 -1
    23 -2 -1
    23 -2 0
    23 -2 0
    23 -2 1
    23 -1 -4
    23 -1 -3
    23 -1 -2
    23 -1 -1
    23 -1 -1
    23 -1 0
    23 -1 1
    23 0 -4
    23 0 -2
    23 0 0
    23 1 -4
    23 1 -3
    23 1 -2
    23 1 -1
    23 1 -1
    23 1 0
    23 1 1
    23 2 -4
    23 2 -3
    23 2 -2
    23 2 -1
    23 2 0
    23 2 1
    23 3 -4
    23 3 -3
    23 3 -1
    23 3 0
    23 3 1
    23 4 -1
    23 4 0
    23 5 -1
    23 5 0
    24 -3 -2
    24 -3 -1
    24 -3 -1
    24 -2 -2
    24 -2 -1
    24 -2 0
    24 -1 -3
    24 -1 -2
    24 -1 -1
    24 -1 -1
    24 -1 0
    24 0 -2
    24 0 0
    24 1 -3
    24 1 -2
    24 1 -1
    24 1 0
    24 2 -3
    24 2 -1
    24 2 0
    24 3 -1
_diffrn_reflns_number     16916
_diffrn_reflns_av_R_equivalents     0.0261
_diffrn_reflns_av_unetI/netI     0.0235
_diffrn_reflns_theta_min     2.00
_diffrn_reflns_theta_max     27.50
_diffrn_reflns_theta_full     25.2417
_diffrn_measured_fraction_theta_max     0.9978
_diffrn_measured_fraction_theta_full     0.9993
_diffrn_reflns_limit_h_min     -24
_diffrn_reflns_limit_h_max     24
_diffrn_reflns_limit_k_min     -15
_diffrn_reflns_limit_k_max     15
_diffrn_reflns_limit_l_min     -9
_diffrn_reflns_limit_l_max     7
loop_
    _refln_index_h
    _refln_index_k
    _refln_index_l
    _refln_F_squared_meas
    _refln_F_squared_sigma
    -1 0 0 2.33 1.45
    2 0 0 29.73 3.03
    -2 0 0 31.43 2.15
    -2 0 0 29.91 2.82
    -3 0 0 -1.45 1.51
    -3 0 0 3.03 2.23
    4 0 0 1436.16 28.54
    -4 0 0 1445.94 24.49
    -4 0 0 1427.55 29.06
    5 0 0 1.53 2.81
    -5 0 0 0.76 4.26
    -5 0 0 4.78 4.30
    -5 0 0 5.11 2.12
    -6 0 0 4.51 2.06
    -6 0 0 6.02 5.50
    6 0 0 -3.75 3.59
    -6 0 0 10.61 5.36
    -7 0 0 -2.83 1.99
    -7 0 0 3.32 5.22
    7 0 0 0.83 3.78
    -8 0 0 231.33 13.62
    -8 0 0 248.60 14.20
    0 1 0 -7.54 0.59
    -1 1 0 4592.56 67.34
    1 1 0 4496.98 68.61
    -1 1 0 4612.64 67.20
    1 -1 0 4781.30 67.41
    -1 -1 0 4907.84 68.83
    -1 -1 0 4631.26 68.79
    1 -1 0 4574.02 67.13
    2 1 0 1535.40 27.32
    -2 -1 0 1521.25 27.44
    2 -1 0 1558.05 25.05
    -2 1 0 1554.97 25.03
    2 -1 0 1592.88 25.95
    -2 1 0 1562.71 25.93
    -3 1 0 946.73 19.27
    3 -1 0 934.05 18.99
    -3 1 0 916.39 17.21
    -3 -1 0 990.02 20.39
    -3 -1 0 977.70 20.97
    3 1 0 955.83 20.44
    -4 -1 0 27.48 5.17
    -4 -1 0 20.01 4.17
    -4 -1 0 27.80 2.54
    -4 1 0 25.87 4.07
    4 -1 0 22.20 3.95
    4 1 0 33.02 4.96
    -4 1 0 30.07 2.91
    -5 1 0 284.07 8.48
    -5 -1 0 275.41 11.91
    5 1 0 281.23 11.48
    -5 1 0 294.85 11.73
    5 -1 0 265.85 10.49
    -5 -1 0 276.21 11.90
    -5 -1 0 268.76 7.68
    -6 1 0 17.47 5.24
    -6 -1 0 16.08 2.37
    -6 -1 0 22.40 5.95
    -6 -1 0 7.95 5.04
    -6 1 0 16.46 2.80
    -6 1 0 10.21 4.72
    -7 1 0 103.29 8.97
    -7 1 0 113.59 9.84
    7 1 0 84.25 8.66
    7 -1 0 96.31 8.20
    -7 -1 0 102.14 4.48
    -7 -1 0 99.46 9.58
    -7 -1 0 99.15 9.69
    -7 1 0 103.03 5.38
    -8 -1 0 13.76 6.96
    -8 1 0 8.93 6.25
    -8 -1 0 23.41 7.47
    -9 1 0 105.89 11.30
    -9 -1 0 105.03 11.02
    0 2 0 4789.74 70.31
    0 -2 0 4858.70 70.43
    0 2 0 4844.44 70.39
    0 -2 0 4869.41 70.36
    1 2 0 34.75 2.63
    1 -2 0 32.24 2.41
    1 2 0 33.63 2.96
    1 -2 0 32.08 1.68
    -1 -2 0 31.59 2.89
    -1 2 0 37.26 2.71
    -1 -2 0 29.39 2.97
    -1 2 0 33.01 1.85
    -2 2 0 75.71 3.94
    -2 -2 0 80.53 5.21
    -2 2 0 71.31 3.53
    2 2 0 74.02 5.04
    -2 -2 0 74.15 4.45
    2 -2 0 70.00 3.27
    2 -2 0 70.35 3.89
    3 -2 0 2154.52 35.44
    3 -2 0 2161.57 35.89
    3 2 0 2161.35 38.78
    -3 -2 0 2180.00 39.28
    -3 -2 0 2127.61 38.47
    -3 2 0 2159.76 36.00
    -3 2 0 2154.44 35.49
    -4 -2 0 4748.85 75.40
    4 -2 0 4618.97 71.97
    -4 -2 0 4487.27 75.67
    -4 2 0 4453.84 70.01
    -4 2 0 4452.01 72.04
    4 2 0 4569.61 75.01
    -5 -2 0 59.05 6.08
    -5 -2 0 65.01 7.36
    -5 2 0 73.65 6.13
    5 -2 0 72.38 5.53
    5 2 0 74.67 6.95
    -5 2 0 69.93 4.64
    6 -2 0 89.95 6.76
    -6 -2 0 89.02 4.47
    6 2 0 101.32 8.07
    -6 2 0 99.29 5.67
    -6 -2 0 89.18 8.32
    -6 -2 0 101.55 9.09
    -6 2 0 92.46 7.82
    -7 -2 0 -3.49 5.67
    7 2 0 9.21 6.15
    -7 2 0 -0.19 4.83
    -7 -2 0 5.65 5.96
    -7 2 0 2.75 3.73
    -8 -2 0 251.14 14.66
    -8 -2 0 266.12 15.09
    -8 2 0 271.35 14.07
    -9 2 0 0.76 4.84
    -9 -2 0 8.09 8.08
    0 3 0 -2.50 1.97
    0 -3 0 -0.52 1.43
    0 3 0 -4.34 1.65
    0 -3 0 0.35 1.89
    -1 -3 0 2225.69 36.64
    -1 3 0 2249.11 34.19
    1 -3 0 2211.16 36.34
    1 3 0 2206.72 36.59
    1 -3 0 2211.33 34.11
    1 3 0 2272.56 36.92
    -1 -3 0 2247.58 36.97
    -2 3 0 171.09 6.42
    2 -3 0 170.76 5.10
    -2 -3 0 168.55 7.29
    2 3 0 160.65 6.95
    -2 3 0 166.53 5.18
    -2 -3 0 166.53 7.20
    2 -3 0 174.50 6.51
    -3 -3 0 1624.17 31.90
    -3 3 0 1646.95 29.39
    -3 3 0 1637.94 28.38
    -3 -3 0 1632.98 32.64
    3 3 0 1658.89 32.32
    3 -3 0 1606.38 29.19
    3 -3 0 1661.29 28.22
    -4 3 0 69.88 4.92
    4 3 0 67.74 6.67
    -4 -3 0 67.34 6.69
    -4 -3 0 77.71 7.68
    -4 3 0 68.51 4.98
    4 -3 0 67.65 5.12
    4 -3 0 71.17 4.90
    -5 3 0 1399.26 27.12
    -5 -3 0 1371.18 32.55
    5 3 0 1380.96 31.75
    -5 -3 0 1370.23 31.35
    5 -3 0 1348.57 27.66
    -5 3 0 1354.95 28.02
    6 -3 0 676.81 18.65
    -6 3 0 667.98 18.86
    6 3 0 675.71 21.61
    -6 3 0 677.04 16.85
    -6 -3 0 664.33 22.44
    -6 -3 0 702.80 21.92
    7 -3 0 47.21 6.36
    -7 3 0 60.68 6.97
    -7 -3 0 58.59 7.35
    -7 3 0 57.48 6.07
    -7 -3 0 54.21 8.10
    -8 -3 0 -3.44 7.02
    -8 3 0 8.50 5.55
    0 -4 0 50.19 3.42
    0 -4 0 58.10 3.55
    0 4 0 48.45 3.48
    0 4 0 51.44 3.70
    -1 -4 0 626.54 14.46
    1 -4 0 614.64 12.19
    1 4 0 628.99 14.34
    1 -4 0 602.67 12.19
    1 -4 0 633.68 14.58
    -1 -4 0 630.42 14.72
    1 4 0 643.99 14.62
    -1 4 0 622.80 12.31
    -2 -4 0 175.79 8.35
    2 -4 0 160.52 7.14
    2 -4 0 165.26 5.29
    2 4 0 190.84 8.28
    -2 -4 0 163.88 7.37
    2 4 0 185.46 8.18
    -2 4 0 160.10 5.45
    3 -4 0 42.13 4.58
    -3 4 0 39.96 3.32
    -3 -4 0 35.97 4.96
    3 4 0 37.43 4.41
    -3 -4 0 38.88 5.78
    -3 4 0 32.22 4.01
    3 -4 0 34.11 3.04
    4 4 0 2292.12 44.26
    -4 4 0 2227.74 38.66
    4 -4 0 2301.28 40.24
    -4 4 0 2246.85 40.20
    -4 -4 0 2218.77 44.41
    -4 -4 0 2269.73 43.82
    4 -4 0 2255.70 38.51
    5 -4 0 76.82 5.40
    5 4 0 70.25 7.63
    -5 -4 0 76.38 7.90
    5 -4 0 77.84 6.18
    -5 -4 0 54.20 7.53
    -5 4 0 82.80 5.79
    6 -4 0 34.66 4.92
    -6 -4 0 25.53 6.97
    6 4 0 27.94 5.87
    -6 4 0 43.43 5.33
    -6 -4 0 34.50 6.47
    -7 4 0 4.42 4.04
    -7 -4 0 6.61 6.42
    -7 -4 0 1.24 2.02
    7 -4 0 -2.25 4.23
    -7 -4 0 3.59 6.45
    -8 -4 0 251.63 15.28
    -8 4 0 243.44 12.52
    -8 -4 0 243.81 15.55
    0 -5 0 -1.71 2.72
    0 5 0 -0.79 1.81
    0 -5 0 -0.46 2.33
    1 5 0 407.77 11.68
    1 -5 0 381.60 9.37
    1 -5 0 382.66 9.50
    1 5 0 406.05 11.70
    -1 -5 0 392.63 11.65
    1 -5 0 398.20 11.94
    -1 -5 0 385.86 11.29
    -1 5 0 385.32 9.49
    2 5 0 48.52 5.28
    -2 -5 0 46.62 5.69
    -2 5 0 46.48 3.24
    -2 -5 0 39.39 4.91
    2 -5 0 44.76 3.09
    2 5 0 38.10 5.32
    2 -5 0 38.97 4.86
    3 5 0 1095.49 25.72
    3 -5 0 1146.22 24.31
    -3 -5 0 1096.56 25.60
    -3 5 0 1156.79 21.15
    -3 -5 0 1091.55 26.19
    3 -5 0 1107.98 20.67
    -4 -5 0 122.30 8.78
    4 5 0 121.06 8.94
    4 -5 0 121.92 5.78
    -4 5 0 124.16 5.95
    4 -5 0 127.32 7.69
    -4 -5 0 115.50 8.87
    5 -5 0 602.52 16.97
    -5 -5 0 583.66 19.77
    -5 5 0 570.29 15.18
    -5 -5 0 583.19 20.10
    5 -5 0 576.00 14.91
    5 5 0 549.81 19.26
    -6 -5 0 24.02 7.56
    -6 -5 0 20.98 6.36
    -6 5 0 37.79 4.84
    6 -5 0 35.40 4.63
    6 5 0 34.71 7.15
    -7 -5 0 72.86 10.04
    -7 5 0 66.77 6.69
    -7 -5 0 83.04 9.85
    7 -5 0 75.17 6.62
    -8 -5 0 30.99 7.52
    -8 5 0 34.78 5.87
    0 -6 0 2203.32 40.29
    0 -6 0 2199.64 38.43
    0 -6 0 2241.27 38.19
    0 6 0 2251.69 38.28
    0 6 0 2218.19 38.31
    1 -6 0 153.11 7.76
    1 6 0 158.35 7.78
    1 -6 0 152.90 6.24
    -1 -6 0 165.48 7.63
    -1 6 0 153.42 6.18
    -1 -6 0 160.25 7.27
    1 6 0 154.87 7.77
    1 -6 0 161.33 6.08
    2 -6 0 -2.28 13.30
    2 6 0 12.46 6.70
    -2 6 0 8.90 2.61
    -2 -6 0 16.15 19.70
    2 6 0 26.36 15.55
    2 -6 0 5.79 7.48
    -2 -6 0 31.44 11.96
    -3 -6 0 87.05 7.15
    -3 -6 0 86.96 7.26
    3 -6 0 89.43 4.54
    3 -6 0 94.91 7.04
    -3 6 0 89.69 4.70
    3 6 0 94.80 7.62
    -4 -6 0 309.18 13.59
    4 -6 0 315.27 9.44
    4 6 0 306.34 13.25
    -4 6 0 312.72 9.66
    -4 -6 0 308.71 14.44
    4 -6 0 302.94 11.82
    5 6 0 114.57 9.64
    5 -6 0 122.28 8.40
    -5 -6 0 131.67 9.28
    -5 6 0 115.99 6.46
    -5 -6 0 111.24 10.21
    5 -6 0 124.42 6.41
    6 6 0 -2.36 4.36
    -6 -6 0 -2.12 5.01
    -6 -6 0 -7.15 6.53
    6 -6 0 2.39 4.70
    -7 -6 0 2.26 5.00
    7 -6 0 10.86 4.23
    -7 -6 0 14.38 7.85
    -7 6 0 14.86 4.39
    -8 -6 0 826.92 29.54
    -8 6 0 830.89 23.08
    0 -7 0 -3.80 2.75
    0 -7 0 -3.99 3.13
    0 7 0 -1.51 2.74
    0 7 0 4.40 3.40
    0 -7 0 -4.66 3.57
    1 7 0 732.32 18.83
    1 -7 0 762.47 20.25
    1 -7 0 768.25 17.11
    1 7 0 800.80 19.71
    -1 7 0 770.91 17.18
    -1 -7 0 790.79 19.41
    -1 -7 0 781.92 19.75
    1 -7 0 794.56 17.15
    2 7 0 38.92 5.12
    -2 -7 0 38.82 5.62
    2 -7 0 42.57 3.77
    -2 -7 0 34.30 6.08
    2 7 0 39.84 5.84
    2 -7 0 45.52 3.59
    2 -7 0 57.10 6.15
    -2 7 0 42.77 3.92
    3 7 0 382.25 14.73
    -3 7 0 374.74 10.32
    -3 -7 0 382.13 15.27
    3 -7 0 373.22 13.99
    -3 -7 0 362.33 14.35
    3 -7 0 371.62 10.08
    -4 -7 0 44.44 7.83
    4 7 0 74.39 7.24
    -4 7 0 71.90 4.74
    -4 -7 0 46.98 6.80
    4 -7 0 60.68 4.30
    4 -7 0 57.08 6.83
    -5 -7 0 257.01 14.08
    5 7 0 249.10 13.83
    5 -7 0 262.54 12.14
    -5 7 0 262.39 9.38
    -5 -7 0 259.30 14.84
    5 -7 0 256.71 9.11
    6 -7 0 16.97 5.65
    6 -7 0 16.95 3.82
    -6 7 0 22.95 4.02
    -6 -7 0 19.52 8.11
    -6 -7 0 8.07 6.56
    -7 7 0 133.87 7.99
    7 -7 0 134.38 7.90
    -7 -7 0 127.50 12.58
    -8 7 0 2.89 4.38
    -8 -7 0 2.76 8.61
    0 -8 0 583.77 17.69
    0 -8 0 580.42 16.01
    0 8 0 577.76 15.92
    0 -8 0 579.12 15.59
    1 -8 0 69.93 7.21
    -1 -8 0 60.01 6.14
    1 8 0 76.17 6.95
    1 -8 0 80.62 5.67
    -1 -8 0 79.88 6.69
    1 -8 0 87.88 5.49
    1 8 0 86.63 6.81
    -1 8 0 85.66 5.56
    2 -8 0 454.93 12.20
    2 8 0 436.77 15.71
    2 -8 0 453.25 12.31
    2 -8 0 469.28 16.11
    2 8 0 472.25 16.30
    -2 8 0 445.72 12.21
    -2 -8 0 448.24 16.23
    -2 -8 0 441.08 15.55
    3 -8 0 4.60 5.29
    3 -8 0 -0.44 2.29
    3 8 0 5.03 3.91
    3 -8 0 0.36 2.63
    -3 8 0 -1.65 2.82
    -3 -8 0 4.05 6.18
    4 -8 0 1040.71 26.72
    4 8 0 1020.60 28.36
    -4 -8 0 1011.23 28.71
    -4 -8 0 1031.32 28.03
    4 -8 0 1015.71 20.87
    -4 8 0 1060.44 21.32
    -5 8 0 251.89 9.01
    5 -8 0 232.76 8.63
    -5 -8 0 225.42 13.63
    5 8 0 232.07 13.16
    5 -8 0 251.24 12.53
    -5 -8 0 215.01 14.06
    6 -8 0 81.02 5.73
    -6 -8 0 86.12 10.76
    -6 8 0 82.87 5.91
    6 -8 0 75.21 8.48
    -7 8 0 4.01 3.66
    7 -8 0 -0.82 3.57
    -7 -8 0 9.59 8.24
    7 -8 0 -5.61 4.85
    0 -9 0 3.14 4.11
    0 9 0 -1.57 3.92
    0 -9 0 5.01 3.80
    0 -9 0 3.03 3.73
    -1 -9 0 518.73 17.23
    1 9 0 521.62 16.73
    1 -9 0 522.59 17.92
    1 -9 0 513.97 14.74
    1 -9 0 481.32 14.07
    -1 9 0 492.32 14.32
    -1 -9 0 524.68 16.95
    1 9 0 524.29 17.97
    -1 -9 0 500.76 16.24
    -2 -9 0 31.94 6.70
    2 -9 0 33.54 4.20
    2 -9 0 31.48 6.21
    2 9 0 23.49 6.27
    -2 9 0 30.74 4.16
    -2 -9 0 26.50 5.79
    2 -9 0 28.33 3.69
    2 9 0 32.71 6.08
    -3 -9 0 134.30 23.72
    -3 -9 0 150.57 11.18
    -3 9 0 142.63 6.78
    3 9 0 142.09 10.53
    3 -9 0 144.43 10.37
    3 -9 0 134.94 6.62
    3 -9 0 131.26 6.35
    -4 9 0 162.05 7.18
    4 -9 0 143.61 10.43
    4 9 0 187.48 12.11
    4 -9 0 173.24 7.32
    4 -9 0 171.00 7.17
    -4 -9 0 163.71 11.47
    -4 -9 0 169.09 12.34
    5 9 0 1079.22 31.54
    5 -9 0 1087.29 22.53
    5 -9 0 1097.03 29.30
    -5 -9 0 1105.81 32.11
    -5 -9 0 1010.21 30.31
    -5 9 0 1094.03 22.50
    -6 -9 0 20.12 8.88
    6 -9 0 28.26 4.07
    -6 -9 0 23.71 5.06
    6 -9 0 18.36 6.49
    -6 9 0 33.49 4.20
    -7 -9 0 126.76 12.32
    7 -9 0 145.80 11.43
    -7 9 0 140.87 7.38
    0 -10 0 897.20 22.59
    0 -10 0 930.33 25.71
    0 10 0 935.74 23.27
    0 -10 0 913.43 23.23
    -1 -10 0 49.45 6.90
    -1 -10 0 40.05 5.83
    1 10 0 46.34 6.94
    1 10 0 47.58 6.23
    -1 10 0 53.10 5.47
    1 -10 0 51.10 5.48
    1 -10 0 39.89 6.18
    1 -10 0 46.90 5.05
    -1 -10 0 43.45 7.00
    2 -10 0 43.30 8.09
    -2 -10 0 27.72 7.01
    2 10 0 34.75 5.75
    2 10 0 31.27 6.07
    -2 10 0 34.48 4.81
    2 -10 0 35.32 4.69
    2 -10 0 43.99 4.76
    -2 -10 0 28.13 6.47
    -2 -10 0 37.49 6.62
    3 -10 0 138.13 10.64
    -3 -10 0 133.04 9.52
    -3 -10 0 126.80 10.08
    3 -10 0 131.80 6.65
    -3 -10 0 124.52 9.80
    3 -10 0 126.11 6.73
    3 10 0 124.15 10.14
    -3 10 0 129.96 6.87
    -4 -10 0 1064.91 27.19
    -4 -10 0 970.83 29.25
    4 -10 0 1029.17 21.70
    -4 10 0 1031.11 21.81
    4 -10 0 1053.83 22.02
    -4 -10 0 1013.39 30.31
    4 -10 0 1050.62 29.29
    4 10 0 989.43 29.46
    5 10 0 4.18 6.63
    5 -10 0 4.43 5.20
    -5 -10 0 -5.45 5.13
    -5 10 0 3.91 2.86
    -5 -10 0 4.08 5.52
    -6 -10 0 47.53 10.17
    -6 -10 0 27.35 5.97
    6 -10 0 35.81 7.90
    -6 10 0 25.57 3.82
    -7 -10 0 42.27 10.47
    7 -10 0 40.05 8.57
    0 11 0 -6.50 5.23
    0 -11 0 0.99 5.73
    0 -11 0 -6.49 3.94
    -1 11 0 809.23 21.17
    -1 -11 0 844.39 25.53
    -1 -11 0 821.37 23.61
    1 -11 0 844.97 25.94
    -1 -11 0 818.65 23.76
    1 -11 0 830.31 21.35
    1 11 0 832.38 23.46
    1 -11 0 827.00 21.23
    1 11 0 786.95 23.04
    2 11 0 23.82 6.41
    2 -11 0 19.51 5.57
    -2 -11 0 17.86 6.09
    2 -11 0 27.08 4.56
    2 11 0 38.59 7.37
    -2 -11 0 18.84 6.15
    -2 11 0 22.27 4.27
    2 -11 0 22.75 4.20
    -2 -11 0 16.74 5.27
    3 -11 0 289.93 15.19
    -3 11 0 270.12 10.28
    3 -11 0 269.89 10.07
    -3 -11 0 260.76 14.71
    -3 -11 0 274.02 15.26
    -3 -11 0 274.28 14.07
    3 11 0 290.03 15.20
    3 -11 0 269.87 10.29
    4 11 0 27.44 7.91
    4 -11 0 25.03 3.83
    -4 -11 0 11.40 7.83
    4 -11 0 39.53 8.17
    -4 -11 0 15.79 5.97
    4 -11 0 26.67 3.93
    -4 11 0 24.91 3.99
    -5 -11 0 231.26 12.19
    5 -11 0 228.23 14.02
    -5 11 0 218.89 8.48
    5 -11 0 227.89 8.64
    -5 -11 0 222.94 15.11
    -6 -11 0 10.95 8.95
    -6 -11 0 0.70 5.07
    6 -11 0 11.13 7.32
    0 12 0 1906.60 40.60
    0 -12 0 1936.06 40.85
    0 -12 0 1918.50 40.69
    0 -12 0 2003.28 45.50
    -1 12 0 84.91 7.45
    1 -12 0 77.90 7.13
    -1 -12 0 94.14 8.96
    -1 -12 0 84.63 9.69
    -1 -12 0 77.44 7.68
    1 -12 0 59.96 9.17
    1 12 0 90.47 7.99
    1 -12 0 70.12 6.73
    2 -12 0 48.33 5.58
    2 12 0 35.17 7.11
    -2 -12 0 54.35 8.47
    2 -12 0 46.96 5.28
    -2 12 0 47.97 5.77
    -2 -12 0 33.34 7.82
    3 12 0 7.48 5.73
    -3 -12 0 2.64 6.40
    3 -12 0 2.92 3.39
    -3 -12 0 -1.07 4.85
    3 -12 0 -2.92 5.59
    3 -12 0 -3.73 3.39
    -3 12 0 -0.21 3.40
    4 12 0 143.05 12.63
    4 -12 0 147.16 7.37
    -4 -12 0 161.20 12.62
    -4 -12 0 145.27 11.05
    -4 12 0 148.30 7.52
    4 -12 0 147.00 12.11
    -5 12 0 7.00 3.21
    -5 -12 0 21.71 8.84
    5 -12 0 10.87 7.17
    -5 -12 0 3.09 6.06
    0 -13 0 -7.29 5.26
    0 -13 0 8.19 5.63
    0 -13 0 -4.15 6.75
    0 13 0 8.81 5.43
    -1 -13 0 262.77 14.10
    1 -13 0 274.07 12.63
    -1 13 0 279.13 12.67
    -1 -13 0 279.97 15.94
    1 13 0 269.09 13.79
    1 -13 0 282.67 16.40
    1 -13 0 300.95 13.24
    -2 -13 0 5.81 6.78
    2 -13 0 19.30 4.79
    -2 -13 0 15.91 7.01
    -2 13 0 19.54 5.13
    2 -13 0 35.32 8.38
    2 -13 0 8.20 4.39
    2 13 0 15.01 6.17
    3 -13 0 116.52 11.69
    3 13 0 110.52 11.36
    -3 13 0 125.28 7.73
    3 -13 0 143.13 8.17
    -3 -13 0 112.91 11.07
    -3 -13 0 146.03 12.31
    -4 13 0 10.42 3.92
    4 -13 0 -0.12 6.49
    -4 -13 0 3.16 7.65
    -4 -13 0 -5.57 6.47
    -5 -13 0 60.92 9.11
    5 -13 0 44.94 8.16
    -5 -13 0 52.69 10.84
    0 -14 0 325.92 15.42
    0 -14 0 363.52 18.88
    0 14 0 332.07 15.44
    -1 -14 0 6.75 6.17
    -1 -14 0 0.41 7.27
    1 -14 0 -4.43 7.95
    -1 14 0 -2.09 4.97
    -2 14 0 2.86 4.88
    2 -14 0 6.98 5.86
    -2 -14 0 24.98 8.27
    -3 -14 0 48.85 9.37
    3 -14 0 57.26 9.71
    -3 14 0 71.11 6.66
    -3 -14 0 65.26 9.85
    -4 -14 0 238.56 16.55
    -4 -14 0 238.02 15.44
    -4 14 0 233.71 9.76
    4 -14 0 239.55 16.58
    0 15 0 12.94 6.50
    0 -15 0 28.73 9.22
    -1 -15 0 130.93 13.34
    1 -15 0 128.39 12.16
    -1 15 0 128.45 10.03
    2 -15 0 13.22 8.59
    -2 15 0 7.70 5.47
    -2 -15 0 -2.96 5.82
    -2 -15 0 3.70 7.15
    -9 0 1 -1.19 6.71
    -8 0 1 48.11 8.30
    -8 0 1 39.47 7.93
    -7 0 1 -1.05 2.61
    -7 0 1 -5.16 5.91
    -7 0 1 -4.04 4.62
    -6 0 1 1064.36 27.49
    6 0 -1 1061.67 26.63
    -6 0 1 1090.18 21.66
    -6 0 1 1091.05 26.94
    5 0 -1 3.74 4.22
    -5 0 1 2.53 4.26
    4 0 -1 580.42 15.47
    -4 0 1 565.62 12.77
    -4 0 1 578.98 15.95
    3 0 -1 -3.42 3.10
    -3 0 1 4.17 2.37
    -2 0 1 26.07 2.80
    2 0 -1 24.17 2.54
    1 0 -1 0.39 1.25
    -1 0 -1 1.03 1.04
    1 0 1 0.49 1.06
    -2 0 -1 5605.91 84.73
    -2 0 -1 5634.96 85.08
    2 0 1 5903.04 85.04
    -3 0 -1 -0.64 1.06
    -3 0 -1 4.65 3.07
    -3 0 -1 2.12 2.85
    4 0 1 327.89 11.16
    -4 0 -1 349.82 11.36
    -4 0 -1 325.74 7.52
    -4 0 -1 324.67 11.68
    5 0 1 2.77 4.00
    -5 0 -1 4.46 3.79
    -5 0 -1 2.86 3.24
    -5 0 -1 2.03 1.48
    6 0 1 468.22 16.07
    -6 0 -1 464.04 10.18
    -6 0 -1 471.63 16.24
    -6 0 -1 474.47 16.99
    7 0 1 4.51 4.64
    -7 0 -1 -5.94 5.54
    -7 0 -1 1.50 5.57
    -8 0 -1 78.03 8.54
    -9 0 -1 -11.63 7.79
    -9 -1 1 -6.24 7.19
    -9 1 1 -7.91 6.15
    -8 1 1 14.30 6.36
    -8 -1 1 20.89 7.15
    -7 1 1 656.11 20.73
    -7 -1 1 644.50 22.38
    -7 -1 1 670.45 15.17
    7 1 -1 663.42 21.77
    -7 1 1 676.10 16.19
    -7 1 1 685.39 21.95
    7 -1 -1 644.05 20.45
    -7 -1 1 675.86 22.25
    -6 1 1 14.24 3.13
    6 1 -1 13.22 5.49
    6 -1 -1 15.14 5.00
    -6 -1 1 10.76 5.57
    -6 -1 1 17.27 5.94
    -6 1 1 16.97 5.03
    -5 -1 1 24.12 3.12
    -5 1 1 31.49 3.57
    5 -1 -1 30.81 4.95
    -5 -1 1 15.54 5.34
    -4 1 1 64.11 4.01
    4 -1 -1 72.89 5.51
    -4 -1 1 71.89 6.27
    4 1 -1 61.88 5.37
    -4 1 1 62.09 5.47
    3 -1 -1 3432.95 54.69
    -3 1 1 3438.80 52.94
    3 1 -1 3363.72 55.73
    -3 -1 1 3400.37 56.35
    -3 1 1 3479.25 54.92
    2 1 -1 6413.38 96.10
    -2 1 1 6385.82 94.91
    2 -1 -1 6690.95 94.88
    -2 1 1 6324.66 93.87
    -2 -1 1 6354.95 96.32
    1 -1 -1 3088.52 46.17
    -1 -1 1 3103.61 46.98
    1 -1 -1 3037.27 45.97
    1 1 -1 3086.00 46.94
    -1 1 1 3058.33 46.11
    -1 1 1 3242.84 46.31
    0 -1 -1 -1.62 1.05
    -1 1 -1 3326.84 50.14
    1 -1 1 3402.47 50.16
    1 1 1 3387.39 52.12
    -1 -1 -1 3520.23 52.26
    1 -1 1 3387.42 50.63
    -1 -1 -1 3595.28 52.57
    1 1 1 3727.35 52.60
    2 -1 1 438.35 9.34
    -2 1 -1 421.14 9.31
    2 1 1 437.24 10.78
    2 -1 1 421.26 8.42
    -2 -1 -1 433.21 10.63
    -2 -1 -1 403.20 10.52
    -2 1 -1 410.26 8.38
    -3 -1 -1 5641.51 85.58
    -3 -1 -1 5547.23 86.06
    -3 1 -1 5486.67 83.85
    -3 1 -1 5380.48 80.83
    3 -1 1 5515.46 83.63
    3 1 1 5600.81 85.65
    -4 -1 -1 328.40 12.05
    4 1 1 322.82 11.58
    -4 1 -1 336.63 10.90
    -4 -1 -1 338.45 11.70
    4 -1 1 329.16 10.41
    -4 -1 -1 336.36 7.36
    -4 1 -1 325.22 8.18
    -5 1 -1 1296.36 28.03
    5 -1 1 1221.88 26.72
    -5 -1 -1 1258.75 21.25
    -5 -1 -1 1331.48 28.95
    -5 -1 -1 1276.36 29.51
    -5 1 -1 1266.82 22.68
    -5 1 -1 1265.30 27.17
    5 1 1 1289.26 28.73
    -6 1 -1 23.53 5.44
    -6 -1 -1 31.34 6.14
    6 -1 1 26.63 4.24
    -6 -1 -1 32.14 5.16
    -6 1 -1 19.38 5.20
    6 1 1 26.05 5.91
    7 1 1 778.80 23.65
    -7 1 -1 807.44 23.05
    -7 -1 -1 804.41 24.23
    -7 -1 -1 762.69 24.62
    -7 1 -1 745.74 23.07
    7 -1 1 769.65 22.36
    -8 -1 -1 87.84 9.53
    -8 -1 -1 63.63 8.72
    -8 1 -1 81.99 9.15
    -9 -1 -1 86.86 10.93
    -9 1 -1 84.72 10.38
    -9 2 1 9.63 7.29
    -9 -2 1 3.44 6.93
    -8 -2 1 32.92 7.54
    -8 -2 1 29.67 7.91
    -8 2 1 32.79 6.33
    7 -2 -1 14.89 5.47
    -7 2 1 19.43 5.79
    -7 -2 1 8.30 2.48
    -7 -2 1 20.60 5.44
    -7 -2 1 -0.90 6.22
    7 2 -1 20.30 6.52
    -7 2 1 7.41 3.47
    6 2 -1 471.94 17.18
    -6 -2 1 460.56 17.29
    -6 -2 1 454.09 11.86
    -6 -2 1 423.21 17.17
    -6 2 1 461.50 13.18
    -6 2 1 459.09 15.92
    6 -2 -1 465.86 15.44
    -5 -2 1 232.35 10.87
    5 -2 -1 226.02 9.80
    -5 2 1 240.52 8.64
    -5 2 1 235.63 9.86
    5 2 -1 233.13 11.27
    -5 -2 1 232.71 11.73
    -4 -2 1 1257.51 27.40
    -4 2 1 1229.58 25.32
    4 2 -1 1247.39 27.31
    -4 -2 1 1246.66 27.86
    4 -2 -1 1268.99 25.21
    -4 2 1 1246.25 24.00
    3 -2 -1 316.63 9.17
    3 -2 -1 311.67 9.12
    -3 -2 1 321.37 11.19
    -3 2 1 318.72 9.09
    -3 2 1 325.83 9.42
    3 2 -1 319.48 10.87
    -2 2 1 3436.79 52.28
    -2 2 1 3396.74 52.58
    2 -2 -1 3403.60 52.51
    -2 -2 1 3330.86 54.53
    2 2 -1 3385.32 54.42
    2 -2 -1 3470.48 52.14
    -1 2 1 121.13 3.93
    -1 2 1 113.00 4.25
    1 -2 -1 118.31 4.42
    1 2 -1 127.17 4.88
    -1 -2 1 117.47 4.73
    -1 -2 1 123.55 4.73
    1 -2 -1 120.20 3.82
    0 2 1 55.80 2.91
    0 -2 1 62.32 2.36
    0 -2 -1 57.64 2.79
    0 2 1 58.99 1.57
    0 -2 1 59.55 2.43
    0 2 1 64.51 3.09
    0 -2 -1 57.89 2.95
    0 2 1 58.94 2.82
    0 2 -1 62.04 2.41
    0 -2 -1 57.39 2.83
    0 2 -1 69.26 2.55
    1 -2 1 86.41 2.22
    1 -2 1 85.30 3.50
    1 2 1 76.66 4.11
    -1 -2 -1 92.69 4.33
    -1 2 -1 83.56 2.21
    1 2 1 87.65 4.05
    -1 -2 -1 85.55 4.22
    2 2 1 36.52 3.97
    -2 2 -1 36.79 2.40
    2 -2 1 35.63 2.41
    -2 -2 -1 40.25 4.28
    2 -2 1 33.65 2.58
    2 2 1 29.29 3.96
    -2 -2 -1 31.56 3.25
    3 -2 1 1072.80 19.88
    -3 -2 -1 1076.15 22.70
    3 -2 1 1057.72 19.42
    -3 2 -1 1059.53 19.51
    3 2 1 1077.87 22.77
    -3 2 -1 1069.92 19.97
    -3 -2 -1 1042.73 22.87
    4 2 1 626.11 17.46
    -4 -2 -1 567.76 17.46
    -4 2 -1 598.83 14.89
    4 -2 1 595.44 14.53
    -4 2 -1 610.21 13.39
    -4 -2 -1 590.03 16.61
    -5 -2 -1 36.09 5.82
    5 -2 1 26.94 4.31
    -5 2 -1 32.20 3.30
    -5 2 -1 35.09 4.56
    5 2 1 31.13 4.68
    -5 -2 -1 32.09 5.32
    -5 -2 -1 31.18 2.31
    -6 -2 -1 1444.86 34.98
    6 2 1 1419.37 33.30
    -6 2 -1 1438.51 31.64
    -6 2 -1 1474.62 31.21
    6 -2 1 1423.83 30.77
    -6 -2 -1 1469.46 33.97
    -7 2 -1 72.83 7.40
    7 -2 1 92.62 7.71
    7 2 1 71.47 8.18
    -7 -2 -1 88.51 9.36
    -7 2 -1 88.30 8.11
    -7 -2 -1 76.46 8.67
    -8 -2 -1 33.91 7.01
    -8 2 -1 42.42 7.29
    -8 -2 -1 35.97 6.79
    -9 -3 1 74.23 11.45
    -9 3 1 52.75 8.75
    -8 3 1 -3.63 4.09
    -8 -3 1 6.14 7.49
    -7 3 1 688.01 17.98
    -7 3 1 684.78 20.86
    -7 -3 1 683.18 15.45
    -7 -3 1 634.66 22.82
    7 -3 -1 687.79 20.39
    -7 -3 1 706.40 23.61
    6 3 -1 24.61 6.49
    -6 3 1 16.11 4.82
    6 -3 -1 11.31 5.68
    -6 -3 1 11.84 6.24
    -6 3 1 17.76 4.11
    -5 -3 1 561.32 19.19
    5 -3 -1 567.25 15.61
    5 3 -1 566.32 18.60
    -5 -3 1 580.40 18.31
    -5 3 1 565.49 15.17
    -5 3 1 575.04 16.20
    -4 -3 1 103.60 7.05
    4 3 -1 102.79 7.08
    4 -3 -1 123.48 6.13
    -4 3 1 112.31 6.19
    -4 -3 1 111.44 8.26
    -4 3 1 106.15 5.83
    4 -3 -1 114.10 6.46
    -3 -3 1 1579.37 31.01
    -3 -3 1 1560.03 31.44
    3 -3 -1 1581.37 28.89
    -3 3 1 1573.22 28.03
    3 3 -1 1575.34 31.27
    3 -3 -1 1594.57 27.91
    -3 3 1 1594.13 28.90
    2 3 -1 1182.75 23.62
    -2 3 1 1195.00 20.98
    2 -3 -1 1197.60 22.45
    2 -3 -1 1182.78 20.72
    -2 -3 1 1157.15 23.64
    -2 -3 1 1193.74 23.50
    -2 3 1 1177.79 22.29
    -1 -3 1 844.09 16.83
    -1 -3 1 857.09 16.74
    1 3 -1 872.15 17.05
    1 3 -1 863.74 16.85
    1 -3 -1 832.29 16.82
    -1 3 1 844.39 15.36
    -1 3 1 845.42 16.75
    1 -3 -1 842.94 15.34
    0 3 1 11.98 2.53
    0 3 -1 5.79 1.83
    0 -3 -1 6.48 1.95
    0 3 -1 7.89 1.86
    0 3 1 13.54 2.63
    0 -3 1 6.10 1.67
    0 -3 1 6.87 1.67
    0 -3 -1 8.25 2.03
    0 -3 -1 9.60 2.29
    -1 -3 -1 1185.09 22.00
    1 -3 1 1146.58 18.30
    -1 3 -1 1123.84 18.27
    1 3 1 1190.96 21.94
    1 3 1 1153.09 21.70
    1 -3 1 1161.67 18.39
    -1 -3 -1 1193.74 21.80
    -2 -3 -1 133.84 6.59
    2 3 1 144.10 7.08
    -2 3 -1 146.37 4.28
    -2 -3 -1 149.21 6.93
    2 -3 1 142.81 4.23
    2 3 1 137.18 6.77
    2 -3 1 140.38 5.80
    3 3 1 2195.30 40.42
    -3 3 -1 2216.53 35.89
    3 -3 1 2230.57 37.22
    3 -3 1 2220.41 35.85
    -3 -3 -1 2201.00 40.25
    -3 -3 -1 2223.41 40.96
    -4 -3 -1 46.48 6.68
    4 -3 1 49.62 4.31
    4 -3 1 49.22 4.16
    -4 3 -1 49.91 4.14
    -4 -3 -1 45.07 5.47
    4 3 1 42.66 6.01
    -5 3 -1 277.88 10.27
    5 -3 1 292.90 10.33
    -5 -3 -1 291.08 12.53
    5 3 1 285.43 13.07
    -5 -3 -1 269.93 32.45
    -6 3 -1 24.32 4.96
    6 3 1 31.97 6.63
    -6 -3 -1 17.40 5.29
    -6 -3 -1 8.08 5.70
    -6 3 -1 23.54 4.84
    6 -3 1 21.30 4.49
    -7 -3 -1 450.68 18.50
    -7 3 -1 458.01 15.93
    -7 3 -1 444.75 16.06
    7 -3 1 450.15 15.64
    -8 3 -1 -7.12 5.24
    -8 -3 -1 8.19 7.54
    -8 -3 -1 5.39 5.12
    -8 -4 1 63.34 9.46
    -8 -4 1 72.35 9.16
    -8 4 1 79.64 8.47
    -7 -4 1 35.10 7.68
    7 -4 -1 58.21 6.72
    -7 -4 1 61.97 9.30
    -7 4 1 51.27 6.42
    -6 -4 1 171.55 11.52
    6 4 -1 166.07 11.26
    -6 -4 1 158.91 11.69
    -6 4 1 188.14 8.99
    6 -4 -1 184.19 9.24
    -6 4 1 182.72 9.50
    -5 4 1 5.18 3.46
    -5 4 1 4.84 3.62
    5 4 -1 -0.88 5.10
    -5 -4 1 2.14 5.50
    -5 -4 1 2.58 4.92
    5 -4 -1 -0.49 3.10
    5 -4 -1 5.64 3.11
    4 4 -1 182.99 10.10
    -4 4 1 163.63 7.28
    -4 4 1 163.70 8.13
    4 -4 -1 169.61 7.02
    -4 -4 1 191.29 10.30
    -4 -4 1 177.95 9.87
    4 -4 -1 173.78 8.19
    -3 4 1 229.77 8.85
    3 -4 -1 227.37 7.48
    -3 -4 1 215.53 9.72
    -3 -4 1 226.40 9.92
    3 4 -1 231.10 10.12
    3 -4 -1 225.07 8.79
    -3 4 1 223.35 7.61
    -2 4 1 2115.38 34.87
    -2 4 1 2180.45 37.43
    2 -4 -1 2142.98 37.25
    2 4 -1 2112.56 38.23
    -2 -4 1 2130.87 38.09
    -2 -4 1 2144.82 38.62
    2 -4 -1 2104.42 34.60
    -1 4 1 582.09 12.31
    1 4 -1 602.42 13.87
    1 4 -1 570.65 13.42
    1 -4 -1 586.76 12.20
    1 -4 -1 580.49 13.99
    -1 -4 1 585.52 13.52
    -1 -4 1 579.76 13.70
    0 -4 -1 0.97 2.15
    0 -4 1 1.83 2.01
    0 -4 1 -1.37 2.13
    0 4 1 0.51 2.65
    0 4 -1 -1.48 1.46
    0 4 1 3.76 2.57
    0 -4 -1 0.67 2.80
    0 -4 -1 -2.55 2.38
    -1 4 -1 270.71 6.45
    1 4 1 285.61 9.16
    1 -4 1 257.39 8.49
    -1 -4 -1 288.13 9.46
    1 -4 1 267.09 6.47
    1 -4 1 267.18 6.40
    -1 -4 -1 274.20 8.81
    1 4 1 281.36 9.11
    2 4 1 3464.70 57.77
    -2 -4 -1 3501.55 57.74
    2 4 1 3572.87 58.28
    -2 4 -1 3430.12 52.23
    2 -4 1 3480.21 52.15
    -2 -4 -1 3503.19 58.23
    2 -4 1 3520.68 56.24
    3 -4 1 83.59 3.92
    3 -4 1 81.96 5.39
    -3 4 -1 89.47 4.04
    -3 -4 -1 72.65 6.98
    3 4 1 88.63 6.83
    -3 -4 -1 78.86 6.31
    4 -4 1 57.82 5.13
    4 4 1 46.88 6.36
    -4 4 -1 50.03 4.12
    -4 -4 -1 61.34 7.77
    -4 -4 -1 54.09 6.54
    4 -4 1 63.58 4.23
    5 -4 1 22.41 3.77
    -5 -4 -1 37.32 6.47
    5 -4 1 30.66 4.61
    -5 4 -1 25.11 3.94
    -5 -4 -1 33.68 7.19
    5 4 1 20.08 5.92
    -6 4 -1 1340.84 28.52
    -6 -4 -1 1344.31 34.60
    6 4 1 1329.23 33.36
    -6 -4 -1 1298.86 32.77
    6 -4 1 1325.20 28.07
    -7 4 -1 35.25 5.51
    -7 -4 -1 28.26 7.98
    -7 4 -1 28.99 5.38
    7 -4 1 21.60 4.96
    -7 -4 -1 16.99 6.06
    -8 -4 -1 23.76 8.39
    -8 4 -1 24.23 5.82
    -8 -5 1 2.54 6.64
    -8 5 1 7.88 4.89
    -7 5 1 173.32 9.82
    -7 -5 1 183.25 12.83
    -7 -5 1 163.06 13.02
    7 -5 -1 181.38 9.86
    -6 5 1 24.76 4.77
    -6 -5 1 18.12 5.74
    6 -5 -1 14.29 3.63
    -6 -5 1 12.74 6.17
    6 5 -1 17.28 5.11
    -5 5 1 440.17 14.69
    5 5 -1 455.22 17.40
    5 -5 -1 470.00 15.02
    -5 5 1 460.89 13.67
    -5 -5 1 441.53 17.85
    5 -5 -1 462.69 13.49
    -5 -5 1 467.31 17.52
    -4 -5 1 420.92 16.17
    -4 5 1 414.52 11.93
    -4 5 1 423.72 13.51
    4 -5 -1 439.81 13.85
    -4 -5 1 413.94 15.38
    4 -5 -1 421.77 11.69
    4 5 -1 433.66 15.83
    -3 5 1 1788.39 34.13
    3 5 -1 1784.61 35.77
    3 -5 -1 1785.47 34.08
    -3 -5 1 1754.37 35.38
    3 -5 -1 1759.55 30.81
    -3 -5 1 1767.67 36.04
    -3 5 1 1763.98 31.16
    2 -5 -1 210.07 6.86
    2 -5 -1 204.77 8.56
    -2 5 1 204.82 6.79
    -2 -5 1 202.03 9.31
    -2 -5 1 213.08 8.76
    2 5 -1 213.03 9.27
    1 5 -1 683.13 11.17
    -1 5 1 692.04 14.64
    1 5 -1 661.73 15.66
    1 -5 -1 691.11 16.75
    -1 -5 1 687.37 15.86
    1 -5 -1 678.35 14.45
    1 5 -1 695.43 16.21
    1 -5 -1 659.88 14.31
    -1 -5 1 694.73 16.32
    0 -5 1 17.26 2.71
    0 -5 -1 19.59 3.89
    0 5 1 18.38 2.69
    0 -5 -1 21.18 3.29
    0 5 -1 16.91 2.95
    0 5 1 18.36 3.42
    0 -5 -1 14.90 2.79
    0 5 -1 24.66 3.08
    0 -5 1 19.36 3.10
    -1 5 -1 1660.62 27.65
    1 5 1 1642.10 31.10
    -1 -5 -1 1666.86 31.42
    1 5 1 1721.71 31.53
    -1 -5 -1 1671.09 31.06
    1 -5 1 1694.91 27.66
    1 -5 1 1682.30 27.78
    1 -5 1 1694.75 31.49
    -2 -5 -1 54.24 6.21
    2 -5 1 64.55 5.47
    2 5 1 61.02 5.32
    2 5 1 59.84 5.84
    -2 5 -1 57.85 3.11
    -2 -5 -1 52.05 4.85
    2 -5 1 58.21 3.04
    -3 -5 -1 105.09 7.60
    -3 -5 -1 105.79 8.36
    3 -5 1 125.36 7.11
    -3 5 -1 114.23 4.64
    3 5 1 120.07 8.13
    3 -5 1 112.10 4.45
    4 5 1 2.14 4.54
    -4 -5 -1 1.00 5.65
    4 -5 1 -0.01 2.20
    -4 -5 -1 -8.13 5.11
    -4 5 -1 -2.08 2.31
    -5 -5 -1 433.86 17.82
    5 -5 1 443.44 14.10
    -5 -5 -1 437.03 16.99
    -5 5 -1 442.52 12.54
    5 5 1 432.49 16.57
    5 -5 1 454.85 12.42
    -6 -5 -1 44.45 7.63
    -6 5 -1 50.34 5.07
    6 -5 1 49.80 4.79
    -6 -5 -1 42.74 8.50
    6 5 1 43.88 7.18
    7 -5 1 99.28 7.12
    -7 -5 -1 113.05 11.46
    -7 -5 -1 94.70 9.25
    -7 5 -1 101.39 7.34
    -8 -5 -1 14.57 6.84
    -8 5 -1 6.17 4.64
    -8 6 1 105.81 8.81
    -8 -6 1 107.42 11.53
    -7 6 1 24.25 5.13
    -7 -6 1 29.38 8.46
    -7 -6 1 21.82 7.72
    6 6 -1 611.38 22.33
    -6 6 1 610.24 17.36
    6 -6 -1 647.77 19.33
    -6 -6 1 603.61 22.48
    -6 -6 1 636.85 22.41
    6 -6 -1 633.31 17.25
    -5 -6 1 3.30 5.56
    5 -6 -1 -0.51 3.43
    -5 6 1 -0.62 3.21
    5 6 -1 -2.40 5.09
    5 -6 -1 -2.76 3.10
    4 -6 -1 87.76 7.44
    -4 6 1 86.76 5.52
    4 6 -1 107.03 8.84
    4 -6 -1 82.69 5.27
    -4 -6 1 76.33 7.54
    -4 -6 1 89.88 8.14
    3 6 -1 3.32 4.39
    -3 -6 1 12.29 4.64
    3 -6 -1 5.13 4.58
    -3 6 1 3.51 2.42
    3 -6 -1 5.27 2.44
    -3 -6 1 0.98 3.48
    2 6 -1 2373.24 43.61
    2 -6 -1 2369.31 39.25
    -2 -6 1 2309.23 43.55
    -2 6 1 2314.64 39.31
    -2 -6 1 2424.88 43.52
    2 -6 -1 2309.81 42.94
    -1 -6 1 57.81 5.11
    -1 -6 1 72.27 5.45
    1 -6 -1 69.11 4.65
    1 -6 -1 67.99 5.99
    -1 6 1 67.95 4.72
    1 6 -1 71.52 5.50
    1 -6 -1 64.32 4.06
    1 6 -1 57.81 5.39
    0 -6 -1 274.69 9.17
    0 6 1 291.75 9.79
    0 -6 1 289.71 9.07
    0 6 -1 305.07 9.25
    0 6 1 298.19 9.98
    0 -6 -1 277.13 9.69
    0 6 -1 294.31 9.21
    0 -6 1 302.90 9.14
    0 -6 -1 281.47 10.29
    1 6 1 1.86 2.47
    -1 6 -1 1.09 2.21
    1 -6 1 -1.09 1.91
    -1 -6 -1 -3.06 2.79
    -1 -6 -1 -1.34 4.04
    1 6 1 1.92 2.73
    1 -6 1 -0.26 3.60
    1 -6 1 3.51 2.24
    -1 -6 -1 -0.93 3.31
    -2 6 -1 6863.32 100.94
    2 -6 1 6837.76 100.80
    2 6 1 6697.92 107.32
    2 -6 1 6894.91 100.94
    -2 -6 -1 6851.28 108.12
    2 6 1 6947.66 107.95
    -2 -6 -1 6779.10 107.35
    2 -6 1 6984.06 106.81
    3 -6 1 90.33 6.84
    3 6 1 80.96 6.85
    -3 6 -1 90.57 4.24
    -3 -6 -1 82.06 8.03
    3 -6 1 89.66 4.10
    3 6 1 100.36 7.75
    -3 -6 -1 87.28 7.33
    -4 -6 -1 7.06 6.59
    4 6 1 -1.66 3.76
    4 -6 1 -7.09 4.56
    4 -6 1 7.26 2.24
    -4 -6 -1 6.30 5.21
    -4 6 -1 2.41 2.44
    5 -6 1 73.75 4.84
    5 -6 1 77.13 6.75
    -5 -6 -1 77.95 8.41
    -5 -6 -1 66.76 8.54
    5 6 1 77.72 8.47
    -5 6 -1 70.37 4.97
    6 6 1 48.96 7.94
    -6 -6 -1 42.89 8.64
    6 -6 1 41.90 5.99
    6 -6 1 42.50 4.46
    -6 -6 -1 39.54 7.37
    -6 6 -1 42.73 4.62
    -7 -6 -1 54.52 9.92
    7 -6 1 39.57 5.04
    -7 -6 -1 53.87 9.16
    -7 6 -1 42.67 5.26
    -7 -6 -1 49.03 3.80
    -8 6 -1 8.07 4.70
    -8 7 1 88.47 7.91
    7 -7 -1 156.88 8.94
    -7 -7 1 160.38 13.46
    -7 7 1 151.89 8.88
    -6 -7 1 16.29 7.08
    6 -7 -1 26.83 6.14
    6 -7 -1 17.06 4.02
    6 7 -1 15.65 5.62
    -6 7 1 25.97 4.52
    -5 -7 1 211.90 12.72
    5 7 -1 201.10 11.96
    -5 -7 1 194.88 12.29
    5 -7 -1 210.39 8.62
    5 -7 -1 214.49 11.42
    -5 7 1 216.28 8.88
    4 -7 -1 92.70 8.15
    -4 7 1 80.79 5.38
    4 7 -1 76.35 8.01
    -4 -7 1 88.80 9.24
    4 -7 -1 82.86 5.18
    -4 -7 1 94.40 8.51
    -3 -7 1 305.68 13.07
    -3 -7 1 338.35 14.16
    -3 7 1 313.18 9.93
    3 -7 -1 315.79 12.93
    3 -7 -1 325.50 9.84
    3 7 -1 324.91 13.73
    2 -7 -1 -0.75 2.37
    -2 -7 1 5.33 4.93
    -2 7 1 -1.36 2.74
    2 -7 -1 4.14 2.66
    -2 -7 1 -0.92 3.29
    2 -7 -1 -7.57 4.58
    -1 -7 1 1341.29 27.81
    -1 -7 1 1302.10 27.37
    -1 7 1 1301.73 25.76
    1 -7 -1 1372.87 26.38
    1 -7 -1 1354.20 29.22
    1 7 -1 1353.63 27.99
    1 -7 -1 1308.03 25.73
    1 7 -1 1335.25 27.67
    0 -7 -1 182.25 8.13
    0 -7 1 191.35 7.68
    0 7 -1 196.94 7.67
    0 -7 -1 191.83 9.43
    0 -7 -1 194.18 8.12
    0 -7 1 179.65 7.83
    0 7 -1 188.59 7.93
    0 7 1 174.52 8.23
    1 -7 1 2249.02 37.83
    -1 7 -1 2265.75 37.74
    1 7 1 2166.50 41.00
    -1 -7 -1 2237.51 41.45
    -1 -7 -1 2219.07 41.12
    1 7 1 2268.15 41.46
    -1 -7 -1 2189.54 41.34
    1 -7 1 2185.98 37.29
    1 -7 1 2212.47 42.13
    2 7 1 47.90 5.53
    -2 -7 -1 43.16 6.62
    2 -7 1 47.18 5.89
    2 7 1 43.49 6.23
    -2 -7 -1 46.56 6.08
    -2 7 -1 44.84 3.46
    2 -7 1 46.94 3.35
    2 -7 1 47.73 3.55
    3 7 1 221.17 11.67
    3 -7 1 211.22 6.84
    -3 7 -1 216.25 6.94
    3 -7 1 215.88 6.77
    -3 -7 -1 187.62 10.62
    3 -7 1 209.13 10.20
    3 7 1 218.25 10.92
    -3 -7 -1 224.34 11.31
    -4 -7 -1 -4.18 6.42
    -4 7 -1 -2.19 2.14
    -4 -7 -1 -1.05 4.65
    4 7 1 -4.93 5.19
    4 -7 1 1.01 4.53
    4 -7 1 0.22 1.91
    -5 7 -1 505.53 12.92
    5 7 1 485.91 22.57
    5 -7 1 488.65 16.48
    -5 -7 -1 525.46 19.72
    -5 -7 -1 486.85 20.03
    5 -7 1 507.18 12.68
    -6 -7 -1 0.10 5.75
    6 -7 1 1.54 4.82
    -6 7 -1 -4.54 2.96
    6 -7 1 2.63 2.81
    -7 -7 -1 128.26 12.14
    7 -7 1 123.05 7.21
    -7 7 -1 134.82 7.60
    -8 7 -1 50.45 5.70
    -8 -7 -1 51.11 10.99
    -7 8 1 126.48 7.98
    7 -8 -1 91.68 7.20
    -7 -8 1 111.10 12.37
    -6 8 1 653.07 17.52
    6 -8 -1 636.65 17.34
    6 -8 -1 666.18 21.58
    -6 -8 1 642.24 24.29
    -5 -8 1 7.37 7.05
    5 -8 -1 20.54 6.18
    5 8 -1 23.36 7.00
    4 -8 -1 48.20 4.43
    -4 -8 1 42.59 38.98
    -4 8 1 50.60 4.77
    4 -8 -1 41.76 7.40
    -4 -8 1 42.68 7.31
    4 8 -1 55.11 7.91
    3 -8 -1 -4.07 2.96
    -3 8 1 5.54 3.04
    3 -8 -1 3.28 2.48
    -3 -8 1 8.20 6.09
    3 8 -1 3.13 5.00
    3 -8 -1 3.74 3.77
    -2 -8 1 1688.55 35.78
    2 -8 -1 1724.05 36.26
    -2 -8 1 1655.06 34.93
    2 8 -1 1665.54 35.34
    2 -8 -1 1641.04 31.14
    2 -8 -1 1688.11 31.23
    -2 8 1 1648.67 31.30
    2 8 -1 1631.32 25.53
    -1 -8 1 12.66 4.59
    1 8 -1 10.02 3.64
    1 -8 -1 14.91 3.93
    1 -8 -1 13.41 3.44
    -1 -8 1 9.65 3.99
    1 -8 -1 13.14 5.33
    -1 8 1 6.50 3.71
    1 8 -1 3.81 4.07
    0 -8 -1 42.82 4.94
    0 -8 1 46.32 5.64
    0 8 1 45.83 5.54
    0 -8 1 42.93 4.92
    0 -8 1 32.14 4.38
    0 -8 -1 41.20 5.63
    0 -8 -1 36.82 5.82
    0 8 -1 40.93 4.80
    0 8 -1 47.17 5.29
    1 -8 1 159.70 6.86
    1 -8 1 168.05 9.65
    1 8 1 173.00 8.75
    1 -8 1 176.38 7.48
    -1 8 -1 163.83 7.16
    -1 -8 -1 172.20 9.56
    -1 -8 -1 168.59 9.04
    1 8 1 159.86 9.20
    -1 -8 -1 151.66 8.76
    2 8 1 941.55 24.71
    -2 -8 -1 978.42 25.41
    -2 -8 -1 976.27 23.99
    -2 -8 -1 967.43 24.72
    -2 8 -1 977.75 19.71
    2 -8 1 984.04 24.98
    2 8 1 963.28 24.71
    2 -8 1 977.57 19.70
    2 -8 1 984.50 19.56
    -3 -8 -1 988.21 26.32
    3 -8 1 1029.58 19.83
    3 -8 1 998.40 19.83
    -3 8 -1 1020.54 20.01
    3 -8 1 1066.68 26.52
    3 8 1 1073.72 27.67
    -3 -8 -1 1020.33 27.23
    3 8 1 1028.38 27.24
    4 8 1 4.34 5.11
    4 -8 1 -1.61 5.43
    -4 -8 -1 8.89 5.82
    4 -8 1 3.26 2.43
    -4 -8 -1 3.96 6.66
    4 -8 1 1.68 2.12
    -4 8 -1 4.22 2.39
    5 8 1 80.57 9.26
    -5 -8 -1 59.85 8.24
    -5 8 -1 62.69 4.39
    5 -8 1 81.83 7.24
    -5 -8 -1 74.79 6.19
    5 -8 1 68.24 4.49
    -5 -8 -1 70.18 8.91
    -6 8 -1 675.54 15.91
    6 -8 1 667.62 21.08
    -6 -8 -1 680.52 18.05
    6 -8 1 636.65 15.73
    -6 -8 -1 676.56 25.66
    -7 -8 -1 22.73 8.92
    7 -9 -1 242.34 13.98
    -7 -9 1 236.18 16.07
    -7 9 1 247.91 10.54
    6 -9 -1 25.04 7.10
    -6 -9 1 -1.94 7.92
    6 -9 -1 11.27 3.92
    -6 9 1 12.29 3.82
    5 -9 -1 289.21 14.67
    -5 9 1 294.30 10.60
    -5 -9 1 299.68 16.18
    -5 -9 1 283.86 16.42
    5 -9 -1 283.39 10.42
    5 9 -1 270.43 15.44
    -4 9 1 107.16 6.35
    4 9 -1 86.83 8.28
    4 -9 -1 102.47 6.03
    4 -9 -1 91.95 8.30
    -4 -9 1 94.43 9.36
    4 -9 -1 95.58 6.04
    -4 -9 1 93.38 9.99
    -3 -9 1 478.05 18.25
    3 9 -1 459.28 17.58
    -3 9 1 471.89 13.49
    -3 -9 1 484.65 17.80
    3 -9 -1 462.33 13.20
    3 -9 -1 472.05 13.44
    3 -9 -1 481.91 17.77
    -2 9 1 81.71 6.14
    2 -9 -1 99.93 8.87
    -2 -9 1 90.02 7.20
    2 -9 -1 84.61 6.19
    -2 -9 1 88.74 8.58
    2 -9 -1 86.86 5.81
    2 9 -1 94.87 8.13
    1 9 -1 827.81 21.51
    1 -9 -1 821.26 20.07
    -1 -9 1 826.10 21.87
    1 -9 -1 808.11 23.05
    -1 -9 1 806.11 21.30
    -1 9 1 845.12 20.40
    1 -9 -1 817.82 19.79
    1 9 -1 807.07 21.52
    0 9 1 74.99 6.91
    0 -9 -1 73.45 6.10
    0 -9 1 80.29 6.58
    0 9 -1 74.29 6.30
    0 -9 1 81.24 6.07
    0 -9 -1 76.63 7.44
    0 -9 -1 74.82 6.15
    0 -9 1 81.80 7.19
    1 9 1 398.23 14.75
    -1 -9 -1 398.29 14.89
    1 -9 1 373.07 15.28
    1 -9 1 392.35 12.25
    1 9 1 402.55 14.45
    1 -9 1 422.85 12.29
    -1 -9 -1 390.53 14.31
    -1 -9 -1 376.12 14.53
    -1 9 -1 379.92 12.00
    2 9 1 38.28 7.01
    2 -9 1 45.88 4.29
    -2 9 -1 43.21 4.22
    2 -9 1 43.13 3.89
    2 9 1 51.84 6.97
    -2 -9 -1 48.13 6.33
    2 -9 1 42.93 6.97
    -2 -9 -1 41.89 5.54
    -2 -9 -1 47.11 6.52
    3 -9 1 1052.87 27.42
    -3 9 -1 982.09 20.22
    3 9 1 989.08 27.22
    -3 -9 -1 994.45 27.27
    3 -9 1 1001.93 20.38
    -3 -9 -1 1054.57 28.61
    -3 -9 -1 1007.44 25.40
    3 9 1 1031.01 27.99
    3 -9 1 1000.61 20.19
    4 -9 1 0.88 2.02
    4 9 1 1.24 5.73
    -4 -9 -1 -4.80 4.42
    4 -9 1 2.24 5.40
    -4 -9 -1 3.79 5.09
    -4 -9 -1 2.24 4.21
    -4 9 -1 4.44 2.43
    4 -9 1 -1.67 2.14
    5 -9 1 118.51 5.63
    5 9 1 121.88 10.31
    -5 -9 -1 119.48 11.76
    -5 9 -1 125.04 5.83
    -5 -9 -1 123.54 8.47
    -5 -9 -1 124.53 11.32
    5 -9 1 133.69 5.84
    5 -9 1 126.36 10.42
    -6 -9 -1 116.77 12.76
    -6 9 -1 136.84 6.18
    -6 -9 -1 123.62 7.99
    6 -9 1 124.33 6.01
    6 -9 1 125.55 10.29
    -7 9 -1 265.90 8.98
    7 -9 1 250.86 13.27
    -7 -9 -1 276.71 17.71
    -7 -10 1 3.87 8.96
    7 -10 -1 8.32 7.31
    -7 10 1 2.58 3.58
    -6 10 1 126.70 7.18
    6 -10 -1 119.81 10.71
    -6 -10 1 126.71 13.10
    6 -10 -1 114.19 7.11
    5 10 -1 73.99 8.62
    5 -10 -1 67.48 5.49
    -5 -10 1 48.46 9.13
    5 -10 -1 68.39 5.74
    -5 10 1 70.51 5.69
    5 -10 -1 65.45 8.63
    -4 -10 1 19.22 7.64
    4 -10 -1 12.92 3.59
    -4 -10 1 23.05 5.66
    -4 10 1 25.66 4.34
    4 10 -1 10.20 6.95
    4 -10 -1 16.83 3.71
    -3 -10 1 48.82 8.01
    3 -10 -1 64.34 5.24
    -3 10 1 60.76 5.47
    3 -10 -1 42.77 7.53
    3 -10 -1 56.03 5.27
    3 10 -1 61.62 8.00
    3 10 -1 62.24 3.66
    -3 -10 1 69.00 8.24
    -2 10 1 1421.63 29.58
    2 -10 -1 1395.53 34.29
    2 -10 -1 1441.18 29.67
    -2 -10 1 1439.78 33.56
    -2 -10 1 1421.34 33.59
    2 -10 -1 1405.57 29.35
    2 10 -1 1472.22 33.95
    1 10 -1 318.05 13.32
    1 -10 -1 299.56 11.60
    1 -10 -1 323.02 14.80
    1 10 -1 325.15 13.35
    1 -10 -1 298.23 11.69
    -1 -10 1 306.06 14.37
    -1 -10 1 309.51 13.01
    -1 -10 1 320.10 13.48
    -1 10 1 315.62 12.22
    0 -10 -1 59.09 8.05
    0 -10 -1 82.09 7.51
    0 -10 1 73.34 6.89
    0 -10 1 80.69 6.56
    0 -10 -1 63.73 6.02
    0 10 1 80.52 6.96
    0 -10 1 75.78 8.76
    0 10 -1 66.91 6.68
    1 10 1 28.18 6.64
    1 -10 1 26.35 3.94
    1 -10 1 25.15 6.65
    1 10 1 25.54 5.52
    -1 -10 -1 23.52 4.45
    1 -10 1 26.30 4.24
    -1 10 -1 17.70 4.36
    -1 -10 -1 27.55 5.34
    -1 -10 -1 11.01 5.43
    -2 -10 -1 1004.22 27.41
    -2 10 -1 989.95 21.50
    2 -10 1 987.24 27.37
    -2 -10 -1 1013.18 26.81
    2 -10 1 975.13 21.45
    -2 -10 -1 963.98 26.39
    2 10 1 962.39 26.51
    2 10 1 939.86 26.54
    2 -10 1 987.70 21.34
    -3 -10 -1 163.66 12.08
    3 -10 1 168.55 6.97
    3 -10 1 162.07 7.13
    3 -10 1 184.38 11.47
    -3 10 -1 177.44 7.37
    -3 -10 -1 169.68 10.97
    -3 -10 -1 171.34 10.60
    3 10 1 188.40 11.91
    -4 10 -1 28.16 3.51
    4 -10 1 16.45 2.89
    4 10 1 15.83 7.53
    -4 -10 -1 28.13 8.12
    -4 -10 -1 29.23 6.10
    4 -10 1 27.53 7.68
    4 -10 1 20.23 3.03
    -4 -10 -1 26.91 8.61
    5 -10 1 5.38 4.58
    -5 -10 -1 -2.68 4.71
    -5 10 -1 2.77 2.34
    -6 -10 -1 470.00 16.35
    -6 -10 -1 432.39 21.76
    6 -10 1 494.86 19.33
    6 -11 -1 10.27 7.12
    -6 11 1 12.75 4.03
    -6 -11 1 28.92 9.79
    -6 -11 1 0.60 4.25
    5 -11 -1 132.33 7.29
    -5 11 1 140.57 7.57
    -5 -11 1 119.76 12.64
    5 -11 -1 127.56 11.12
    4 -11 -1 6.10 3.17
    4 -11 -1 6.48 3.41
    -4 11 1 -2.37 3.46
    4 -11 -1 -2.65 6.19
    4 11 -1 -10.65 6.97
    -4 -11 1 1.74 5.14
    -3 -11 1 171.04 12.14
    3 -11 -1 189.04 12.00
    3 -11 -1 182.86 8.86
    3 11 -1 190.94 11.87
    3 -11 -1 195.59 8.87
    -3 11 1 197.28 9.30
    -3 -11 1 202.97 12.88
    -2 -11 1 134.95 10.34
    -2 -11 1 117.79 9.50
    2 -11 -1 125.43 7.87
    2 11 -1 116.31 9.40
    -2 11 1 116.12 7.76
    2 -11 -1 115.66 7.47
    -2 -11 1 121.48 10.16
    2 -11 -1 132.20 10.99
    1 -11 -1 819.96 21.59
    1 -11 -1 855.04 26.10
    -1 11 1 825.77 22.10
    1 11 -1 817.01 22.96
    -1 -11 1 826.14 23.49
    -1 -11 1 804.17 23.28
    -1 -11 1 893.52 26.31
    1 11 -1 837.19 23.10
    1 -11 -1 858.81 22.38
    0 -11 1 49.02 6.16
    0 -11 -1 42.55 5.18
    0 -11 -1 49.51 8.06
    0 -11 -1 52.91 6.89
    0 11 -1 37.23 6.10
    0 11 1 34.89 6.16
    0 -11 1 44.95 5.69
    0 -11 1 40.15 7.50
    -1 -11 -1 449.39 17.57
    1 -11 1 450.99 18.53
    -1 -11 -1 426.75 16.40
    -1 -11 -1 410.37 16.69
    1 -11 1 447.88 14.60
    1 11 1 432.93 16.81
    1 -11 1 447.71 14.14
    -1 11 -1 415.77 14.07
    2 -11 1 191.10 12.58
    -2 -11 -1 186.23 11.17
    2 -11 1 193.14 8.51
    2 11 1 193.77 11.63
    2 11 1 181.94 11.60
    -2 -11 -1 188.94 11.19
    -2 11 -1 191.81 8.63
    -2 -11 -1 194.38 12.48
    2 -11 1 203.62 8.82
    -3 11 -1 691.68 16.90
    3 -11 1 719.30 16.94
    -3 -11 -1 708.67 22.73
    3 11 1 713.23 24.02
    -3 -11 -1 711.80 24.09
    3 -11 1 744.75 24.47
    -3 -11 -1 700.19 23.90
    3 -11 1 706.42 17.09
    -4 -11 -1 -4.99 7.61
    4 -11 1 -3.83 2.61
    -4 11 -1 1.03 2.59
    4 -11 1 6.07 6.67
    -4 -11 -1 7.84 5.61
    4 11 1 8.64 6.38
    -5 -11 -1 236.88 12.44
    -5 -11 -1 233.39 15.13
    -5 11 -1 230.25 7.56
    5 -11 1 209.30 13.39
    -6 -11 -1 20.63 6.18
    6 -11 1 27.10 7.85
    -6 -11 -1 0.49 8.64
    -5 -12 1 7.43 8.06
    5 -12 -1 15.78 7.75
    -5 -12 1 23.99 7.14
    4 -12 -1 6.09 6.08
    4 -12 -1 15.44 3.93
    -4 12 1 14.60 4.33
    -4 -12 1 6.77 8.48
    3 -12 -1 19.77 4.16
    3 12 -1 40.32 7.79
    -3 -12 1 38.99 7.74
    3 -12 -1 18.68 4.39
    -3 12 1 33.05 5.28
    -3 -12 1 23.53 7.27
    -2 12 1 239.93 11.00
    2 -12 -1 270.35 11.65
    2 -12 -1 242.29 14.13
    -2 -12 1 257.89 14.12
    -2 -12 1 253.49 13.71
    2 -12 -1 245.98 11.03
    2 12 -1 238.33 13.43
    -1 -12 1 27.61 6.03
    1 12 -1 27.71 6.58
    -1 12 1 17.45 5.52
    1 -12 -1 14.94 4.46
    -1 -12 1 24.63 5.17
    -1 -12 1 17.44 4.86
    1 -12 -1 26.66 5.55
    1 -12 -1 32.25 6.71
    0 12 1 7.49 5.65
    0 -12 1 7.45 5.04
    0 -12 1 11.24 4.17
    0 -12 -1 2.28 5.29
    0 -12 1 18.83 7.77
    0 12 -1 15.87 6.04
    0 -12 -1 16.81 7.58
    -1 -12 -1 34.22 6.39
    1 -12 1 52.09 5.57
    1 -12 1 46.79 8.94
    1 12 1 45.67 7.96
    -1 -12 -1 55.42 7.80
    1 -12 1 45.48 5.47
    -1 -12 -1 62.44 7.34
    -1 12 -1 55.76 6.17
    2 -12 1 685.67 18.36
    -2 -12 -1 657.64 22.97
    2 -12 1 703.77 24.79
    2 -12 1 704.38 18.66
    2 12 1 694.21 23.36
    -2 12 -1 702.06 18.50
    -2 -12 -1 741.38 23.84
    2 12 1 687.12 23.07
    -3 12 -1 0.20 3.10
    -3 -12 -1 5.44 6.28
    -3 -12 -1 5.87 6.96
    3 -12 1 9.28 3.17
    3 -12 1 5.99 5.01
    3 12 1 7.98 5.05
    4 -12 1 99.24 5.63
    4 12 1 74.50 10.34
    -4 -12 -1 76.63 9.08
    -4 -12 -1 89.40 9.76
    -4 12 -1 89.60 5.25
    4 -12 1 87.03 10.19
    -5 -12 -1 5.02 5.94
    5 -12 1 -6.24 5.94
    -5 13 1 3.45 3.78
    5 -13 -1 23.41 8.31
    -5 -13 1 1.48 5.61
    4 -13 -1 -11.64 7.23
    -4 13 1 5.35 3.96
    3 -13 -1 291.31 12.16
    3 13 -1 323.66 17.10
    -3 -13 1 315.82 16.79
    -3 13 1 305.22 12.45
    -3 -13 1 341.36 17.47
    3 -13 -1 334.69 18.04
    2 13 -1 11.88 5.24
    2 -13 -1 13.72 4.93
    -2 -13 1 14.69 7.07
    2 -13 -1 10.50 4.66
    -2 -13 1 4.78 5.97
    -2 13 1 21.78 5.38
    -1 -13 1 259.80 13.30
    1 -13 -1 236.64 12.10
    1 -13 -1 267.90 16.12
    1 -13 -1 280.81 13.21
    -1 13 1 262.88 12.87
    -1 -13 1 289.99 16.03
    0 -13 1 94.21 8.24
    0 13 1 113.32 9.72
    0 -13 -1 116.77 9.64
    0 -13 1 111.22 11.15
    0 -13 -1 107.36 10.11
    0 13 -1 93.04 7.81
    0 -13 1 103.51 8.64
    -1 -13 -1 193.09 12.98
    1 13 1 175.46 12.33
    1 -13 1 189.40 10.30
    -1 -13 -1 188.53 12.42
    -1 13 -1 178.23 10.18
    1 -13 1 180.92 10.06
    1 -13 1 176.89 13.20
    2 13 1 8.29 6.43
    2 -13 1 -3.67 6.51
    2 13 1 -4.25 7.25
    2 -13 1 -0.77 3.33
    -2 13 -1 -1.46 3.99
    -2 -13 -1 -3.04 5.71
    -2 -13 -1 6.98 5.03
    3 13 1 171.96 13.22
    3 -13 1 177.96 13.83
    -3 13 -1 191.09 8.80
    3 -13 1 203.42 8.88
    -3 -13 -1 186.51 13.84
    -3 -13 -1 198.27 13.49
    -4 -13 -1 -9.37 6.24
    4 -13 1 3.28 7.16
    -4 13 -1 -2.77 3.14
    -5 -13 -1 53.41 8.85
    -5 -13 -1 84.64 12.45
    5 -13 1 58.79 9.32
    -4 14 1 27.84 5.37
    -4 -14 1 41.87 10.08
    -4 -14 1 27.14 6.99
    -3 -14 1 3.39 5.20
    -3 14 1 -0.07 4.50
    3 -14 -1 -12.71 8.02
    -3 -14 1 -7.69 7.73
    2 -14 -1 447.85 20.89
    -2 14 1 469.03 16.81
    -2 -14 1 429.23 20.51
    -2 -14 1 461.71 19.66
    -1 -14 1 9.15 7.77
    -1 14 1 21.58 5.85
    -1 -14 1 19.98 5.54
    1 -14 -1 31.59 9.17
    0 -14 -1 1.13 4.25
    0 -14 1 -1.79 5.58
    0 -14 1 -8.66 7.94
    0 -14 -1 5.78 5.50
    -1 -14 -1 37.76 8.05
    -1 14 -1 16.77 5.04
    1 -14 1 23.64 6.97
    1 14 1 39.50 8.18
    -1 -14 -1 27.22 6.44
    2 -14 1 236.00 15.23
    -2 -14 -1 217.70 13.70
    -2 14 -1 238.90 11.00
    2 -14 1 214.40 10.81
    -2 -14 -1 244.77 15.53
    -3 -14 -1 5.86 6.38
    -3 14 -1 11.54 4.10
    3 -14 1 10.18 7.60
    -4 -14 -1 46.03 8.04
    -4 -14 -1 39.66 8.86
    4 -14 1 71.68 11.21
    2 -15 -1 25.19 9.23
    -2 -15 1 27.27 9.49
    -2 15 1 21.62 6.37
    1 -15 -1 47.86 10.01
    -1 15 1 35.72 7.38
    -1 -15 1 41.88 10.07
    0 15 1 47.88 8.35
    0 -15 -1 42.56 9.22
    0 -15 1 49.58 10.34
    1 15 1 48.78 7.92
    1 -15 1 42.01 8.63
    -1 -15 -1 55.60 9.40
    -2 -15 -1 -1.18 7.83
    -2 -15 -1 17.19 6.26
    2 -15 1 15.19 8.82
    -9 0 2 5.16 7.38
    -8 0 2 121.30 9.98
    -8 0 2 128.67 11.45
    -7 0 2 2.36 2.95
    7 0 -2 3.63 5.35
    -6 0 2 389.24 15.64
    -6 0 2 369.06 11.37
    6 0 -2 379.17 14.78
    5 0 -2 3.32 4.50
    -5 0 2 0.68 4.40
    -5 0 2 1.00 2.67
    -4 0 2 1429.33 26.21
    4 0 -2 1437.37 28.84
    -4 0 2 1378.85 28.95
    -3 0 2 0.97 2.24
    -2 0 2 733.38 15.05
    2 0 -2 709.79 14.73
    -1 0 2 1.84 1.63
    1 0 -2 1.45 1.06
    0 0 2 2784.04 40.73
    -1 0 -2 0.41 1.29
    -1 0 -2 0.70 1.24
    1 0 2 0.51 1.22
    1 0 2 0.30 1.23
    2 0 2 373.54 9.08
    -2 0 -2 360.27 8.81
    -2 0 -2 362.64 9.05
    -3 0 -2 2.42 2.97
    -3 0 -2 -1.40 1.88
    3 0 2 0.61 2.64
    -4 0 -2 2357.78 42.87
    4 0 2 2456.18 42.50
    -4 0 -2 2353.19 41.99
    -5 0 -2 3.18 3.93
    5 0 2 1.03 3.64
    -5 0 -2 -4.03 4.15
    -6 0 -2 209.38 10.37
    -6 0 -2 209.17 11.20
    6 0 2 226.81 11.15
    -7 0 -2 -0.56 5.51
    7 0 2 -8.20 5.16
    -7 0 -2 -4.24 5.31
    -8 0 -2 285.53 15.43
    -9 -1 2 85.19 11.06
    -9 1 2 113.34 11.40
    -8 1 2 10.95 6.30
    -8 -1 2 -7.43 6.83
    -8 1 2 4.75 5.23
    -7 -1 2 46.46 6.80
    -7 1 2 34.11 4.39
    7 -1 -2 42.13 6.21
    -7 -1 2 52.64 8.44
    -7 -1 2 40.56 4.20
    7 1 -2 33.71 7.34
    -7 1 2 33.65 7.13
    -6 1 2 179.36 7.89
    -6 -1 2 156.43 10.00
    6 1 -2 174.63 10.72
    -6 -1 2 175.78 7.43
    -6 1 2 150.96 9.75
    6 -1 -2 171.28 9.30
    -5 -1 2 81.99 5.20
    -5 1 2 78.02 5.30
    -5 -1 2 74.63 7.44
    5 -1 -2 77.35 6.02
    5 1 -2 84.73 7.37
    -5 1 2 70.39 6.82
    4 1 -2 78.01 6.30
    -4 -1 2 66.35 5.71
    -4 1 2 71.57 6.08
    4 -1 -2 77.45 5.95
    -4 1 2 73.20 4.86
    3 1 -2 1628.59 30.21
    -3 1 2 1614.32 28.25
    -3 -1 2 1615.39 30.68
    3 -1 -2 1593.28 29.13
    -3 1 2 1597.83 29.43
    -2 1 2 908.31 17.25
    2 1 -2 961.54 18.38
    2 -1 -2 923.81 17.53
    -2 -1 2 876.17 18.10
    -2 1 2 917.60 17.63
    -1 1 2 3419.29 51.01
    1 1 -2 3338.12 51.20
    -1 -1 2 3416.29 51.34
    1 -1 -2 3366.41 50.91
    -1 1 2 3404.53 50.97
    1 -1 -2 3433.01 50.94
    0 1 2 320.09 6.76
    0 -1 -2 311.91 6.46
    0 1 2 326.24 6.67
    0 -1 2 318.09 5.74
    0 -1 -2 318.42 6.71
    1 -1 2 2002.83 30.76
    1 1 2 2113.47 33.13
    1 1 2 2186.54 33.34
    -1 -1 -2 2033.30 30.56
    -1 -1 -2 2148.25 33.16
    1 1 2 2146.79 30.61
    -1 1 -2 2022.05 30.88
    -1 -1 -2 2154.67 33.41
    -2 -1 -2 18.29 3.03
    -2 1 -2 12.16 2.10
    -2 1 -2 18.75 2.13
    2 -1 2 14.50 1.82
    2 1 2 17.99 3.02
    2 1 2 19.73 3.19
    2 -1 2 17.07 1.58
    -2 -1 -2 17.01 3.43
    3 -1 2 741.21 15.47
    -3 1 -2 750.26 15.60
    -3 -1 -2 730.31 16.96
    -3 -1 -2 741.24 17.47
    -3 1 -2 734.75 15.76
    3 -1 2 726.24 13.16
    3 1 2 734.74 16.94
    4 1 2 19.48 4.41
    -4 1 -2 28.43 4.28
    -4 1 -2 26.19 3.33
    4 -1 2 32.97 4.13
    -4 -1 -2 31.85 4.75
    -4 -1 -2 27.77 4.45
    -5 1 -2 17.42 4.44
    -5 -1 -2 28.35 5.63
    -5 -1 -2 35.45 6.05
    -5 1 -2 22.68 4.36
    5 -1 2 18.59 3.49
    5 1 2 22.85 4.12
    -6 -1 -2 -0.53 4.56
    -6 -1 -2 5.55 5.10
    -6 1 -2 -2.28 4.12
    6 1 2 1.33 4.02
    6 -1 2 -3.04 4.25
    -6 1 -2 -5.81 4.53
    -7 1 -2 255.27 13.06
    7 1 2 240.17 12.73
    -7 -1 -2 222.95 13.36
    -7 1 -2 226.31 11.90
    7 -1 2 234.48 11.96
    -7 -1 -2 242.98 13.26
    -8 1 -2 0.26 5.50
    -8 -1 -2 -0.88 4.58
    -9 2 2 9.96 7.06
    -9 -2 2 8.02 6.33
    -8 -2 2 428.65 19.80
    -8 2 2 433.93 18.16
    -8 -2 2 404.92 18.89
    7 -2 -2 5.24 5.14
    -7 -2 2 4.48 2.71
    -7 -2 2 -8.86 6.47
    -7 2 2 3.11 3.39
    -7 -2 2 5.97 6.00
    -7 2 2 3.62 5.06
    7 2 -2 -0.50 5.49
    -6 -2 2 188.48 7.91
    -6 2 2 204.11 8.89
    6 -2 -2 208.40 10.58
    6 2 -2 197.66 11.56
    -6 2 2 203.35 10.78
    -6 -2 2 201.07 11.83
    -6 -2 2 204.53 12.04
    -5 2 2 23.58 5.09
    -5 -2 2 26.33 5.05
    5 -2 -2 22.67 4.66
    -5 2 2 24.13 3.81
    4 -2 -2 1565.50 30.02
    4 2 -2 1572.47 32.03
    -4 -2 2 1494.78 32.25
    -4 2 2 1601.39 30.53
    -4 2 2 1583.69 29.35
    -3 2 2 46.10 4.31
    -3 2 2 44.73 3.98
    3 2 -2 55.61 5.25
    -3 -2 2 43.22 5.39
    3 -2 -2 39.58 4.06
    2 2 -2 1024.65 20.21
    -2 -2 2 1036.74 20.64
    2 -2 -2 979.16 19.10
    2 -2 -2 988.09 18.63
    -2 2 2 987.54 19.11
    -2 2 2 989.16 18.71
    -1 2 2 501.25 10.81
    1 -2 -2 483.58 10.06
    1 2 -2 487.27 10.60
    1 -2 -2 475.50 10.65
    -1 2 2 461.55 10.04
    -1 -2 2 486.97 10.65
    0 -2 -2 4809.55 70.60
    0 2 2 4896.45 70.70
    0 2 -2 4422.79 68.79
    0 -2 2 4507.73 68.80
    0 -2 2 4887.32 69.00
    0 2 2 4963.99 70.30
    0 -2 -2 4803.08 70.21
    0 -2 -2 4859.80 70.77
    -1 -2 -2 1047.27 19.11
    1 2 2 1004.15 18.76
    1 2 2 997.76 18.60
    -1 -2 -2 998.82 16.75
    -1 -2 -2 983.15 18.60
    2 -2 2 543.77 10.10
    -2 -2 -2 544.40 13.58
    2 2 2 536.64 13.22
    -2 -2 -2 525.05 12.88
    2 -2 2 536.54 11.12
    2 2 2 537.88 13.28
    -2 2 -2 544.24 10.11
    3 2 2 38.02 4.60
    3 -2 2 40.73 3.07
    -3 -2 -2 50.74 4.93
    3 -2 2 44.61 3.27
    -3 2 -2 45.67 3.29
    -3 -2 -2 33.57 4.88
    4 2 2 1968.46 37.87
    4 -2 2 1938.29 34.43
    -4 -2 -2 1978.23 38.71
    -4 2 -2 1994.79 34.61
    -4 2 -2 1934.70 34.74
    -4 -2 -2 1966.98 37.72
    4 -2 2 2005.69 32.70
    -5 -2 -2 -6.54 4.56
    -5 -2 -2 -6.46 5.23
    5 2 2 6.95 4.64
    -5 2 -2 0.75 3.51
    5 -2 2 -0.59 3.31
    -5 2 -2 5.07 3.50
    -6 -2 -2 75.56 8.18
    -6 2 -2 72.28 6.56
    6 -2 2 58.19 5.96
    -6 2 -2 59.28 6.28
    6 2 2 67.67 6.89
    7 -2 2 2.09 4.40
    -7 -2 -2 16.17 6.94
    -7 2 -2 21.64 5.09
    -7 -2 -2 10.01 5.98
    -8 2 -2 421.43 17.38
    -8 -2 -2 449.86 20.13
    -8 3 2 34.94 6.99
    -8 -3 2 22.79 8.15
    -8 -3 2 22.91 8.19
    -7 -3 2 -10.22 8.80
    -7 3 2 0.35 4.80
    7 -3 -2 8.75 5.41
    -7 -3 2 -0.99 6.00
    -7 3 2 3.88 3.58
    -7 -3 2 4.11 2.93
    6 3 -2 67.26 7.02
    -6 -3 2 78.28 8.58
    -6 3 2 75.27 7.02
    -6 3 2 65.79 6.02
    6 -3 -2 74.49 6.75
    -6 -3 2 54.81 7.02
    -5 -3 2 1437.91 32.14
    -5 3 2 1353.73 29.07
    5 -3 -2 1419.11 29.18
    -5 3 2 1365.98 28.28
    5 3 -2 1432.58 32.36
    -5 -3 2 1352.00 32.47
    -4 -3 2 49.00 6.71
    -4 3 2 46.78 4.75
    -4 3 2 34.29 4.04
    -4 -3 2 43.62 5.07
    4 -3 -2 42.04 4.40
    4 3 -2 42.39 5.85
    -3 3 2 470.62 12.85
    3 -3 -2 477.48 11.95
    -3 3 2 468.50 22.99
    -3 -3 2 494.94 14.43
    3 3 -2 483.33 17.08
    -3 -3 2 486.34 14.84
    3 -3 -2 497.35 13.25
    2 -3 -2 144.83 6.48
    2 -3 -2 138.42 5.48
    2 3 -2 159.68 6.79
    -2 -3 2 153.18 6.90
    -2 3 2 148.18 6.39
    -2 -3 2 152.26 6.82
    -2 3 2 147.25 5.78
    1 -3 -2 108.77 4.56
    -1 -3 2 112.04 5.12
    -1 3 2 102.33 5.10
    -1 3 2 97.88 4.50
    -1 -3 2 111.01 5.09
    1 -3 -2 102.64 5.24
    1 3 -2 104.71 4.72
    0 -3 2 3240.66 48.19
    0 -3 -2 3259.83 50.12
    0 3 -2 3126.88 48.19
    0 -3 2 3268.66 48.36
    0 -3 -2 3253.62 50.05
    0 3 2 3236.01 49.94
    0 -3 -2 3283.98 49.97
    0 3 2 3201.93 49.93
    0 3 2 3021.63 44.21
    -1 -3 -2 257.40 8.52
    -1 -3 -2 252.20 7.04
    1 3 2 278.07 8.27
    1 3 2 265.88 8.46
    -1 -3 -2 261.64 8.22
    -2 -3 -2 -3.28 2.73
    2 3 2 -1.48 3.20
    -2 -3 -2 -3.50 2.34
    2 3 2 -5.36 3.56
    2 -3 2 -1.89 2.21
    -2 3 -2 -1.68 1.01
    2 -3 2 -0.18 0.91
    -3 -3 -2 2541.06 45.22
    3 -3 2 2544.43 40.04
    3 3 2 2567.57 45.48
    -3 3 -2 2542.30 40.04
    -3 -3 -2 2568.60 46.13
    3 -3 2 2549.30 41.64
    4 3 2 247.81 10.69
    -4 3 -2 239.03 8.05
    4 -3 2 251.00 8.05
    4 -3 2 235.85 7.99
    -4 -3 -2 252.56 11.01
    -4 -3 -2 249.83 11.10
    5 -3 2 1303.46 26.51
    5 3 2 1344.26 31.22
    -5 3 -2 1362.50 26.91
    -5 3 -2 1390.52 27.39
    -5 -3 -2 1330.39 32.11
    -5 -3 -2 1371.41 31.35
    -6 -3 -2 2.42 5.61
    6 -3 2 13.86 3.89
    -6 3 -2 22.05 4.35
    -6 -3 -2 5.02 5.29
    6 3 2 0.60 5.00
    -7 3 -2 39.79 6.09
    -7 3 -2 38.04 5.82
    -7 -3 -2 35.44 7.44
    7 -3 2 23.87 4.63
    -7 -3 -2 29.69 8.05
    -8 3 -2 129.31 9.53
    -8 -3 -2 136.45 12.45
    -8 -3 -2 115.77 11.58
    -8 -4 2 101.66 11.13
    -8 -4 2 120.91 11.32
    -8 4 2 110.35 9.18
    -7 -4 2 36.21 8.16
    -7 4 2 37.83 6.17
    -7 -4 2 56.21 8.71
    7 -4 -2 25.14 5.34
    -6 -4 2 121.40 9.87
    -6 4 2 136.32 8.57
    6 4 -2 123.19 10.00
    -6 4 2 133.84 8.05
    6 -4 -2 144.21 8.16
    -5 4 2 54.80 5.68
    -5 4 2 57.79 5.55
    5 -4 -2 49.49 5.33
    -5 -4 2 59.14 6.53
    -5 -4 2 62.65 8.02
    5 4 -2 59.45 7.41
    -4 -4 2 1318.13 30.17
    -4 -4 2 1320.87 29.67
    -4 4 2 1286.59 26.20
    4 -4 -2 1281.14 25.75
    -4 4 2 1308.95 27.26
    4 -4 -2 1284.56 27.05
    4 4 -2 1312.20 29.53
    -3 -4 2 131.57 7.83
    3 4 -2 130.54 7.40
    -3 4 2 122.11 6.04
    3 -4 -2 130.81 5.73
    -3 -4 2 131.19 8.17
    3 -4 -2 126.92 7.00
    -3 4 2 132.04 7.00
    -2 -4 2 44.11 4.54
    -2 -4 2 47.02 5.10
    -2 4 2 31.03 4.17
    -2 4 2 43.67 4.51
    2 4 -2 37.56 4.05
    2 -4 -2 34.34 4.60
    2 -4 -2 37.26 3.48
    1 4 -2 1546.79 27.98
    -1 4 2 1564.92 27.16
    -1 -4 2 1531.44 28.00
    1 -4 -2 1591.31 28.75
    1 -4 -2 1541.94 27.04
    -1 -4 2 1558.14 27.91
    -1 4 2 1590.73 28.69
    1 4 -2 1553.53 23.55
    0 4 -2 3226.61 49.66
    0 -4 -2 3270.85 51.90
    0 -4 -2 3275.55 51.54
    0 4 2 3312.82 51.69
    0 -4 2 3261.61 49.72
    0 4 -2 3205.64 49.69
    0 -4 -2 3188.42 51.51
    0 -4 2 3235.98 49.85
    1 4 2 512.55 13.37
    -1 -4 -2 528.79 12.32
    -1 -4 -2 535.37 13.26
    1 4 2 548.40 13.69
    1 -4 2 532.44 9.59
    -1 -4 -2 515.71 13.68
    1 -4 2 535.11 9.75
    -1 4 -2 535.92 9.67
    2 4 2 159.71 8.00
    2 4 2 139.22 7.19
    -2 -4 -2 154.62 8.26
    -2 -4 -2 147.48 7.45
    2 -4 2 150.67 6.82
    2 -4 2 143.27 3.75
    -2 4 -2 141.10 3.82
    -3 -4 -2 3.97 4.77
    3 -4 2 0.58 1.40
    3 4 2 -5.86 4.47
    3 4 2 8.73 3.56
    3 -4 2 -2.20 2.66
    -3 4 -2 0.94 1.36
    -3 -4 -2 -2.58 3.45
    -4 -4 -2 1709.87 36.05
    4 -4 2 1767.82 32.31
    4 -4 2 1755.39 30.19
    4 4 2 1778.09 36.77
    -4 4 -2 1762.27 30.38
    -4 -4 -2 1789.12 37.37
    -5 4 -2 226.68 8.54
    -5 -4 -2 223.50 12.70
    5 -4 2 228.43 8.49
    5 -4 2 242.30 9.21
    -5 -4 -2 221.04 11.72
    5 4 2 226.61 11.93
    -6 4 -2 8.48 3.73
    -6 -4 -2 -9.31 6.43
    6 -4 2 -1.29 3.18
    6 4 2 -1.82 6.31
    -6 -4 -2 -2.16 6.57
    7 -4 2 -1.68 3.79
    -7 4 -2 8.51 4.29
    -7 4 -2 6.58 3.94
    -7 -4 -2 2.12 6.86
    -7 -4 -2 -0.89 6.13
    -8 -4 -2 323.24 18.12
    -8 4 -2 338.28 14.24
    -8 5 2 59.55 7.57
    -7 -5 2 11.69 7.05
    -7 -5 2 39.37 9.13
    -7 5 2 25.32 5.61
    7 -5 -2 29.59 5.13
    6 -5 -2 257.86 11.03
    6 5 -2 259.25 14.21
    -6 5 2 262.32 11.34
    -6 5 2 271.98 11.95
    -5 5 2 309.81 11.53
    -5 -5 2 318.17 13.95
    5 -5 -2 342.25 13.07
    -5 -5 2 324.63 14.74
    5 5 -2 330.91 14.82
    -5 5 2 321.31 12.39
    5 -5 -2 321.74 11.26
    4 -5 -2 440.02 14.09
    -4 5 2 432.69 14.15
    4 5 -2 450.24 16.16
    -4 5 2 425.94 12.65
    4 -5 -2 417.11 12.33
    -4 -5 2 438.79 16.21
    -4 -5 2 405.73 15.29
    -3 -5 2 96.42 6.91
    -3 -5 2 85.09 6.30
    3 -5 -2 74.82 4.76
    -3 5 2 71.75 6.16
    3 -5 -2 72.43 5.95
    -3 5 2 75.57 5.18
    -2 -5 2 12.79 4.01
    2 -5 -2 15.68 2.72
    -2 5 2 13.66 3.98
    -2 -5 2 16.98 4.33
    2 -5 -2 17.18 4.34
    2 5 -2 9.46 3.94
    -2 5 2 13.76 3.10
    -1 5 2 3055.97 49.34
    -1 -5 2 3029.87 50.31
    -1 5 2 3010.20 50.99
    -1 -5 2 3056.62 50.09
    1 -5 -2 3084.60 49.22
    1 -5 -2 3060.70 51.35
    1 -5 -2 3019.49 49.32
    1 5 -2 3114.42 50.46
    1 5 -2 3061.78 43.26
    0 5 -2 114.30 5.03
    0 -5 -2 115.25 5.91
    0 -5 2 117.66 5.12
    0 5 2 107.30 5.54
    0 5 -2 120.25 5.12
    0 -5 2 123.15 5.04
    0 -5 -2 116.21 6.13
    0 -5 2 111.64 3.17
    0 -5 -2 118.15 6.21
    -1 -5 -2 2542.52 62.56
    -1 -5 -2 2474.82 43.44
    -1 5 -2 2467.55 38.34
    -1 -5 -2 2425.96 41.94
    1 5 2 2420.49 42.87
    1 -5 2 2495.25 38.27
    1 5 2 2527.77 43.28
    1 -5 2 2518.57 38.52
    2 -5 2 16.42 3.95
    -2 5 -2 20.84 1.75
    2 -5 2 22.31 1.69
    2 5 2 10.66 4.64
    -2 -5 -2 17.51 3.31
    2 5 2 28.71 4.66
    -2 -5 -2 17.31 4.60
    -2 -5 -2 22.83 4.27
    2 -5 2 19.31 1.78
    3 -5 2 577.25 11.36
    3 5 2 593.40 17.56
    -3 -5 -2 566.40 17.79
    3 -5 2 601.95 15.58
    -3 5 -2 579.05 11.44
    3 5 2 570.43 17.33
    -3 -5 -2 598.08 17.48
    4 -5 2 101.32 6.54
    -4 -5 -2 106.28 8.39
    -4 5 -2 113.28 4.88
    4 5 2 109.34 8.46
    4 -5 2 108.28 4.79
    -4 -5 -2 113.12 9.53
    -5 5 -2 1912.82 34.23
    5 5 2 1964.68 42.32
    5 -5 2 1966.84 36.85
    -5 -5 -2 1933.10 41.68
    -5 -5 -2 1939.89 43.01
    5 -5 2 1916.43 33.98
    -6 5 -2 5.75 3.21
    6 -5 2 -2.30 2.76
    6 5 2 13.51 6.06
    6 -5 2 -4.76 3.88
    -6 -5 -2 -0.39 1.63
    -6 -5 -2 4.61 6.76
    -6 5 -2 -4.12 3.06
    -6 -5 -2 0.49 3.92
    -7 5 -2 193.78 9.40
    7 -5 2 172.47 8.75
    -7 -5 -2 183.78 13.17
    -8 5 -2 14.22 5.00
    -8 -5 -2 25.34 8.86
    -8 6 2 37.41 6.80
    -7 -6 2 8.13 7.59
    7 -6 -2 18.26 4.56
    -7 6 2 10.08 4.59
    6 -6 -2 26.38 5.77
    6 6 -2 21.45 7.48
    -6 6 2 30.28 5.20
    5 -6 -2 1.74 5.03
    -5 6 2 -2.00 3.46
    -5 -6 2 -1.50 3.79
    -5 -6 2 -3.23 4.68
    5 6 -2 -4.13 5.46
    5 -6 -2 5.33 3.28
    -4 -6 2 252.09 11.89
    -4 6 2 262.82 11.18
    4 -6 -2 263.61 9.45
    4 -6 -2 292.51 12.05
    4 6 -2 264.90 12.86
    -4 6 2 261.77 9.73
    -4 -6 2 247.35 13.01
    3 -6 -2 78.93 5.01
    3 -6 -2 79.72 6.96
    -3 6 2 72.20 4.79
    -3 -6 2 83.94 6.88
    -3 -6 2 80.01 7.00
    -3 6 2 77.39 6.58
    3 6 -2 76.18 7.08
    2 6 -2 120.29 7.20
    2 -6 -2 110.99 8.98
    2 -6 -2 112.12 7.68
    -2 -6 2 133.55 8.19
    -2 6 2 108.17 5.90
    -2 -6 2 117.06 7.41
    1 6 -2 378.99 11.77
    1 -6 -2 374.69 11.00
    -1 6 2 357.88 10.69
    1 -6 -2 355.62 10.49
    -1 -6 2 396.19 11.88
    1 6 -2 385.19 11.49
    1 -6 -2 378.30 12.37
    -1 -6 2 375.51 11.35
    0 -6 -2 1064.68 22.53
    0 6 -2 1054.29 20.78
    0 -6 2 1094.95 20.95
    0 -6 -2 1094.95 22.35
    0 -6 2 1088.99 21.16
    0 -6 -2 1058.02 23.22
    0 6 2 1074.81 22.51
    0 -6 2 1027.61 16.04
    0 6 -2 1063.75 20.85
    -1 6 -2 0.53 1.91
    1 6 2 1.93 2.69
    -1 -6 -2 -3.53 3.46
    1 -6 2 -0.36 1.66
    -1 -6 -2 1.49 3.42
    -1 -6 -2 2.46 3.44
    1 6 2 3.47 3.90
    2 6 2 35.59 19.79
    -2 6 -2 31.61 2.40
    2 -6 2 34.68 2.55
    -2 -6 -2 38.88 4.50
    2 6 2 23.55 6.04
    2 -6 2 45.21 5.84
    2 -6 2 29.07 8.17
    -2 -6 -2 41.12 9.90
    -2 -6 -2 26.14 7.36
    3 -6 2 9.76 4.34
    3 6 2 2.39 5.41
    3 -6 2 11.07 1.80
    -3 -6 -2 1.91 5.78
    3 6 2 13.29 4.50
    -3 -6 -2 5.58 2.99
    -3 -6 -2 16.37 5.08
    -3 6 -2 9.88 1.79
    -4 -6 -2 1163.34 23.63
    -4 -6 -2 1172.62 28.95
    4 -6 2 1154.21 20.83
    4 6 2 1170.86 29.27
    -4 -6 -2 1124.10 29.61
    -4 6 -2 1186.79 21.08
    4 -6 2 1191.79 26.43
    -5 -6 -2 2.19 6.57
    5 6 2 8.81 4.29
    -5 6 -2 2.11 2.36
    5 -6 2 11.28 3.62
    5 -6 2 7.40 2.38
    -5 -6 -2 6.43 2.66
    -5 -6 -2 8.96 5.64
    6 -6 2 15.23 3.22
    -6 -6 -2 14.20 2.85
    -6 -6 -2 23.63 7.27
    6 -6 2 14.23 4.92
    6 6 2 6.87 4.81
    -6 -6 -2 26.02 8.44
    -6 6 -2 13.96 3.21
    -6 6 -2 17.33 3.45
    -7 6 -2 -3.80 3.27
    7 -6 2 1.28 3.19
    -7 -6 -2 -4.47 6.97
    -7 -6 -2 6.78 7.47
    -8 6 -2 130.28 8.22
    -8 -6 -2 151.29 14.35
    -8 -7 2 43.14 10.16
    -8 7 2 57.26 7.19
    -7 7 2 27.16 5.52
    7 -7 -2 26.12 5.28
    -7 -7 2 22.86 6.96
    6 7 -2 78.21 9.60
    -6 7 2 70.57 6.29
    -6 -7 2 74.53 8.33
    6 -7 -2 75.54 7.95
    6 -7 -2 66.45 6.07
    5 -7 -2 328.07 14.04
    5 -7 -2 338.99 11.64
    -5 -7 2 320.05 15.32
    5 7 -2 329.11 15.77
    -5 7 2 329.37 11.78
    -4 7 2 27.29 4.00
    4 -7 -2 30.27 3.97
    4 7 -2 27.43 6.29
    4 -7 -2 21.86 5.10
    -4 -7 2 36.90 5.61
    -4 -7 2 23.61 5.51
    3 7 -2 135.29 9.15
    3 -7 -2 136.77 9.10
    -3 -7 2 124.97 8.15
    -3 7 2 118.51 6.53
    3 -7 -2 134.21 6.56
    -3 -7 2 135.35 9.72
    2 7 -2 28.36 5.28
    -2 7 2 25.90 4.09
    2 -7 -2 32.20 3.62
    2 -7 -2 32.06 3.82
    -2 -7 2 30.94 5.50
    2 -7 -2 19.34 4.65
    -2 -7 2 36.29 4.75
    -1 -7 2 1347.74 27.74
    -1 7 2 1349.09 27.04
    -1 -7 2 1378.67 28.07
    1 7 -2 1344.83 27.64
    1 -7 -2 1362.46 26.80
    1 -7 -2 1353.81 26.95
    1 7 -2 1376.91 27.95
    1 -7 -2 1361.44 29.57
    0 7 -2 69.13 4.68
    0 -7 -2 65.74 5.56
    0 -7 -2 67.38 5.72
    0 -7 -2 71.31 5.86
    0 7 2 73.47 6.06
    0 -7 2 74.06 4.87
    0 -7 2 78.89 5.27
    0 7 -2 68.87 4.76
    1 -7 2 3817.48 58.13
    -1 7 -2 3632.10 57.89
    -1 -7 -2 3674.34 63.26
    -1 -7 -2 3737.00 62.78
    1 7 2 3776.76 63.45
    1 -7 2 3741.15 63.77
    1 -7 2 3726.22 58.20
    -1 -7 -2 3705.23 62.88
    1 7 2 3624.40 62.89
    2 -7 2 142.89 8.39
    2 -7 2 149.05 5.36
    2 -7 2 153.32 5.24
    -2 -7 -2 155.14 9.13
    2 7 2 138.82 9.01
    -2 -7 -2 153.14 9.69
    -2 7 -2 161.42 5.47
    -2 -7 -2 158.55 8.27
    2 7 2 153.86 9.26
    3 -7 2 155.80 9.06
    3 -7 2 156.14 5.13
    -3 -7 -2 173.14 9.69
    -3 -7 -2 161.75 10.98
    -3 -7 -2 158.17 8.11
    3 7 2 163.80 10.32
    3 -7 2 159.65 5.25
    -3 7 -2 164.46 5.29
    3 7 2 154.77 9.88
    -4 -7 -2 173.37 11.01
    -4 -7 -2 198.12 11.51
    -4 -7 -2 177.86 8.31
    4 -7 2 198.78 10.20
    -4 7 -2 186.51 5.94
    4 7 2 194.64 11.48
    4 -7 2 185.23 5.96
    5 -7 2 692.01 19.97
    -5 -7 -2 718.56 23.76
    -5 7 -2 658.09 14.47
    5 -7 2 664.03 14.42
    5 7 2 665.72 22.73
    -5 -7 -2 663.17 22.56
    -5 -7 -2 662.53 16.89
    6 -7 2 43.81 6.24
    6 -7 2 53.80 4.27
    -6 -7 -2 56.25 8.79
    -6 7 -2 53.19 4.32
    -6 -7 -2 58.11 4.62
    -6 -7 -2 54.51 8.66
    -7 7 -2 270.80 9.83
    7 -7 2 233.02 9.18
    -7 -7 -2 276.35 16.34
    -8 7 -2 80.97 6.20
    -8 -7 -2 59.21 11.61
    -7 8 2 3.25 4.19
    7 -8 -2 -2.71 4.31
    -7 -8 2 1.21 7.62
    6 -8 -2 145.64 8.31
    -6 -8 2 141.09 11.85
    6 -8 -2 147.42 10.88
    -6 8 2 149.59 8.66
    5 -8 -2 90.90 8.71
    5 -8 -2 86.76 6.15
    -5 -8 2 103.63 10.12
    5 8 -2 78.07 8.95
    -5 -8 2 94.38 9.39
    -5 8 2 76.21 6.15
    -4 -8 2 803.67 24.95
    4 -8 -2 796.37 22.93
    -4 8 2 810.67 19.37
    4 -8 -2 790.07 18.97
    4 8 -2 825.79 24.68
    -4 -8 2 775.43 23.51
    -3 8 2 80.26 5.84
    -3 -8 2 62.69 7.00
    -3 -8 2 89.91 7.85
    3 -8 -2 79.68 8.28
    3 8 -2 83.41 7.60
    3 -8 -2 79.06 5.42
    2 8 -2 128.95 8.12
    -2 8 2 140.96 7.43
    2 -8 -2 114.75 9.00
    -2 -8 2 127.07 8.71
    2 -8 -2 122.12 6.77
    2 8 -2 121.32 4.40
    2 -8 -2 125.45 7.09
    -2 -8 2 137.35 9.20
    -1 -8 2 404.10 13.07
    -1 -8 2 392.79 13.35
    1 -8 -2 411.66 12.65
    -1 8 2 392.54 12.79
    1 -8 -2 401.16 14.95
    1 -8 -2 394.35 12.92
    1 8 -2 388.00 13.20
    1 8 -2 414.97 13.58
    0 -8 -2 963.49 24.09
    0 -8 2 929.46 20.97
    0 -8 -2 950.99 22.77
    0 8 2 919.78 22.36
    0 -8 2 958.43 20.82
    0 8 -2 930.14 20.84
    0 8 -2 946.51 20.66
    0 -8 -2 931.89 22.08
    1 -8 2 14.82 3.20
    -1 -8 -2 14.23 5.09
    1 8 2 7.63 5.20
    1 -8 2 5.16 3.72
    -1 8 -2 10.93 2.92
    -1 -8 -2 11.78 4.36
    -1 -8 -2 6.00 4.76
    1 8 2 2.12 4.46
    2 8 2 264.57 12.40
    -2 -8 -2 241.27 11.36
    -2 -8 -2 245.46 12.24
    2 -8 2 258.96 7.79
    2 -8 2 256.64 7.84
    2 8 2 277.20 13.00
    -2 8 -2 252.38 7.79
    2 -8 2 265.83 12.35
    -2 -8 -2 246.90 26.76
    3 -8 2 5.80 1.88
    3 8 2 -3.01 5.16
    -3 8 -2 8.53 2.22
    3 8 2 8.73 6.32
    -3 -8 -2 -1.03 6.38
    -3 -8 -2 5.99 4.32
    -3 -8 -2 -3.03 5.06
    3 -8 2 8.22 1.89
    4 -8 2 143.27 5.18
    4 -8 2 174.34 10.22
    -4 8 -2 154.50 5.41
    4 -8 2 150.85 5.26
    -4 -8 -2 138.95 9.73
    -4 -8 -2 145.98 8.28
    4 8 2 143.07 10.68
    -4 -8 -2 147.71 11.43
    5 -8 2 142.73 5.39
    5 -8 2 124.89 9.21
    -5 -8 -2 141.41 10.65
    5 8 2 132.49 10.96
    -5 -8 -2 151.01 11.94
    -5 8 -2 142.65 5.45
    -5 -8 -2 124.05 7.52
    6 -8 2 128.55 5.61
    -6 -8 -2 115.69 12.32
    -6 8 -2 135.82 5.71
    6 -8 2 137.20 9.95
    -6 -8 -2 134.46 7.32
    -7 8 -2 19.98 3.21
    7 -8 2 27.66 6.23
    -7 -9 2 56.07 9.29
    -7 9 2 52.04 6.28
    6 -9 -2 6.07 3.84
    -6 -9 2 12.82 8.06
    -6 9 2 5.72 4.01
    -5 -9 2 818.19 27.16
    -5 -9 2 802.16 26.55
    -5 9 2 847.16 20.71
    5 -9 -2 810.17 20.22
    5 9 -2 817.83 26.45
    5 -9 -2 844.99 25.31
    -4 9 2 118.10 7.13
    4 -9 -2 133.60 7.21
    -4 -9 2 132.91 11.02
    4 -9 -2 144.14 10.65
    -4 -9 2 118.79 9.29
    4 9 -2 137.42 10.83
    3 9 -2 481.14 17.77
    -3 -9 2 511.44 18.39
    -3 -9 2 513.68 18.55
    3 -9 -2 522.36 14.70
    3 -9 -2 535.16 19.27
    3 -9 -2 535.34 15.15
    -3 9 2 525.03 14.93
    2 -9 -2 7.54 4.03
    -2 -9 2 17.28 5.13
    -2 -9 2 17.89 5.89
    2 9 -2 16.88 5.17
    -2 9 2 25.85 4.90
    2 -9 -2 15.19 3.73
    2 -9 -2 21.61 6.43
    1 -9 -2 19.77 4.32
    -1 -9 2 22.01 5.25
    -1 9 2 13.65 4.77
    1 -9 -2 14.74 4.17
    1 9 -2 35.63 15.59
    -1 -9 2 30.83 5.23
    1 9 -2 21.13 4.88
    1 -9 -2 22.72 5.04
    0 -9 2 1.59 4.06
    0 9 -2 3.79 3.56
    0 -9 -2 -1.11 3.30
    0 9 2 -3.32 4.70
    0 -9 -2 -3.20 5.35
    0 -9 -2 -3.48 2.85
    0 9 -2 -0.11 3.77
    0 -9 2 2.27 2.48
    -1 -9 -2 98.67 7.79
    -1 -9 -2 98.65 7.88
    1 -9 2 95.14 7.71
    1 -9 2 86.00 5.39
    1 -9 2 85.71 5.61
    -1 9 -2 95.83 5.87
    1 9 2 90.98 7.59
    -1 -9 -2 98.56 7.25
    1 9 2 104.09 8.51
    -2 -9 -2 108.04 8.74
    -2 9 -2 114.94 5.67
    -2 -9 -2 111.16 9.64
    2 -9 2 118.01 5.52
    2 -9 2 117.17 8.55
    2 9 2 112.30 8.69
    2 9 2 126.06 9.66
    2 -9 2 112.44 5.54
    -2 -9 -2 131.86 8.35
    3 -9 2 118.00 4.99
    -3 9 -2 114.27 5.06
    3 9 2 137.58 10.30
    -3 -9 -2 107.99 10.31
    -3 -9 -2 115.66 9.66
    3 -9 2 128.47 10.12
    -3 -9 -2 134.19 8.95
    3 9 2 124.69 10.48
    3 -9 2 122.73 5.21
    4 -9 2 271.09 7.39
    -4 -9 -2 255.10 11.51
    -4 9 -2 263.40 7.35
    -4 -9 -2 260.80 14.12
    4 9 2 269.60 14.22
    4 -9 2 270.25 13.21
    4 -9 2 268.69 7.30
    -4 -9 -2 249.26 14.58
    -5 -9 -2 446.65 19.77
    5 9 2 482.80 20.50
    -5 -9 -2 503.12 21.53
    -5 -9 -2 519.92 16.24
    5 -9 2 512.56 18.61
    -6 -9 -2 -0.42 7.98
    6 -9 2 10.24 6.09
    7 -9 2 42.91 7.72
    -7 -10 2 1.18 8.54
    7 -10 -2 7.76 7.50
    -7 10 2 12.96 4.43
    6 -10 -2 115.33 10.93
    6 -10 -2 98.98 7.01
    -6 10 2 100.16 7.19
    -5 -10 2 -2.70 6.94
    5 -10 -2 0.95 3.45
    5 10 -2 1.13 5.72
    5 -10 -2 5.33 3.76
    -5 10 2 9.44 4.07
    -4 10 2 557.04 16.14
    4 -10 -2 583.48 16.15
    -4 -10 2 559.63 21.72
    4 10 -2 584.23 21.69
    4 -10 -2 589.96 20.78
    4 -10 -2 602.49 16.71
    -4 -10 2 578.67 21.36
    -3 10 2 28.94 4.98
    -3 -10 2 13.99 5.84
    3 10 -2 25.97 2.78
    3 -10 -2 23.71 4.15
    3 -10 -2 34.09 4.93
    3 10 -2 31.65 5.61
    3 -10 -2 15.26 6.57
    -3 -10 2 26.17 5.86
    -2 10 2 -0.89 4.05
    -2 -10 2 2.50 5.05
    2 -10 -2 4.66 4.29
    -2 -10 2 1.18 5.15
    2 10 -2 8.27 5.48
    2 -10 -2 4.72 3.93
    1 -10 -2 12.74 3.33
    1 10 -2 14.63 3.89
    -1 10 2 16.81 5.26
    1 -10 -2 4.88 5.90
    -1 -10 2 24.64 5.54
    1 -10 -2 19.57 4.10
    0 10 -2 689.91 18.60
    0 -10 -2 724.35 22.34
    0 -10 -2 684.76 19.59
    0 -10 2 717.52 19.15
    0 -10 -2 687.59 20.26
    0 -10 2 702.98 18.74
    0 -10 2 696.02 22.38
    0 10 2 712.96 20.46
    -1 -10 -2 21.78 5.37
    1 10 2 14.30 6.35
    1 -10 2 22.81 5.36
    -1 -10 -2 25.82 5.98
    1 10 2 32.97 5.20
    -1 -10 -2 24.09 12.65
    1 -10 2 23.27 3.78
    1 -10 2 26.99 4.05
    -2 -10 -2 156.39 10.19
    2 -10 2 134.43 6.41
    2 10 2 116.78 9.67
    -2 -10 -2 141.67 10.09
    2 10 2 130.00 9.69
    -2 10 -2 144.19 6.72
    2 -10 2 145.82 6.64
    2 -10 2 142.94 10.97
    -2 -10 -2 144.95 10.76
    3 10 2 -2.74 5.05
    3 -10 2 -0.02 2.02
    -3 -10 -2 -0.22 4.78
    3 -10 2 0.09 2.02
    3 10 2 2.85 4.86
    -3 -10 -2 -9.49 6.64
    -3 10 -2 2.50 2.26
    3 -10 2 7.50 5.80
    -4 -10 -2 1086.20 31.33
    4 -10 2 1096.72 29.78
    4 10 2 1072.09 31.39
    -4 10 -2 1073.96 19.78
    -4 -10 -2 1071.54 31.38
    4 -10 2 1100.60 20.02
    -4 -10 -2 1091.18 27.48
    4 -10 2 1098.97 19.94
    -5 -10 -2 6.47 7.43
    5 -10 2 5.84 4.48
    -6 -10 -2 62.36 6.59
    6 -10 2 73.27 8.02
    -6 -10 -2 81.25 11.92
    6 -11 -2 6.17 5.94
    -6 11 2 2.10 4.01
    -5 -11 2 189.82 14.46
    5 -11 -2 209.65 13.49
    5 -11 -2 190.62 9.22
    -5 11 2 203.90 9.63
    -4 11 2 -0.47 3.78
    4 -11 -2 -7.72 5.12
    4 -11 -2 5.92 3.67
    4 -11 -2 4.19 3.60
    3 11 -2 263.73 13.95
    -3 -11 2 271.51 14.67
    3 -11 -2 271.21 11.35
    3 -11 -2 271.70 11.19
    3 -11 -2 271.67 15.07
    -3 11 2 270.83 11.41
    -3 -11 2 289.49 14.70
    2 -11 -2 83.45 6.74
    -2 -11 2 64.51 7.88
    2 11 -2 78.70 8.24
    -2 -11 2 89.64 8.55
    2 -11 -2 80.20 6.96
    2 -11 -2 99.16 9.72
    -2 11 2 89.08 7.32
    1 -11 -2 232.65 13.66
    -1 11 2 226.92 11.43
    -1 -11 2 213.33 11.17
    -1 -11 2 248.45 22.83
    1 -11 -2 235.89 11.12
    1 -11 -2 218.64 10.66
    1 11 -2 234.44 11.53
    -1 -11 2 242.42 12.16
    0 -11 2 56.25 6.26
    0 -11 -2 67.29 7.57
    0 11 -2 51.32 5.48
    0 -11 -2 56.05 5.99
    0 -11 -2 51.70 6.18
    0 11 2 65.81 7.63
    0 -11 2 69.40 7.65
    0 -11 2 53.93 5.89
    1 -11 2 224.93 9.92
    -1 11 -2 214.64 9.58
    1 11 2 221.95 12.57
    1 -11 2 241.75 9.94
    -1 -11 -2 251.35 13.71
    1 -11 2 256.33 13.60
    -1 -11 -2 209.20 11.66
    -1 -11 -2 211.75 11.89
    2 -11 2 419.02 12.55
    -2 -11 -2 410.66 17.16
    2 11 2 394.36 17.28
    2 -11 2 434.03 18.41
    -2 -11 -2 430.09 17.45
    -2 11 -2 425.46 12.52
    2 11 2 418.46 16.89
    2 -11 2 415.69 12.36
    -2 -11 -2 413.26 17.06
    3 -11 2 118.43 5.87
    3 -11 2 133.63 11.19
    3 11 2 118.64 11.27
    -3 11 -2 104.19 5.49
    3 11 2 114.20 10.64
    3 -11 2 109.21 5.56
    -3 -11 -2 116.53 9.68
    -3 -11 -2 113.59 11.20
    -4 -11 -2 29.37 6.52
    4 -11 2 8.75 6.44
    4 11 2 18.92 5.75
    -4 -11 -2 20.58 8.41
    -5 -11 -2 160.73 10.56
    -5 -11 -2 174.95 13.41
    5 -11 2 157.18 11.42
    6 -11 2 -8.50 7.11
    -6 -11 -2 -1.96 9.46
    -5 -12 2 8.98 7.86
    -5 12 2 -1.50 4.12
    5 -12 -2 -0.14 6.64
    4 -12 -2 500.75 15.92
    -4 -12 2 506.84 21.62
    4 -12 -2 514.16 20.95
    4 12 -2 477.64 20.89
    -4 12 2 550.08 16.45
    3 -12 -2 42.36 5.68
    3 -12 -2 30.32 8.24
    -3 -12 2 44.07 8.46
    3 12 -2 56.37 8.40
    3 -12 -2 37.80 5.44
    -3 12 2 44.85 5.89
    2 -12 -2 5.45 4.12
    2 12 -2 4.45 5.55
    2 -12 -2 22.19 7.99
    -2 -12 2 6.77 6.04
    2 -12 -2 6.44 4.66
    -2 12 2 5.12 4.16
    -2 -12 2 2.18 6.16
    1 -12 -2 8.02 4.60
    1 -12 -2 9.96 4.55
    -1 -12 2 8.66 3.89
    1 -12 -2 -0.96 6.17
    -1 -12 2 0.84 3.64
    -1 12 2 6.16 5.51
    1 12 -2 0.19 4.61
    -1 -12 2 -1.22 6.10
    0 -12 -2 399.59 15.75
    0 -12 2 469.12 19.28
    0 -12 -2 434.25 18.86
    0 12 2 441.18 17.10
    0 -12 -2 447.00 17.27
    0 -12 2 427.93 15.44
    0 -12 2 460.86 16.07
    -1 12 -2 1.75 3.88
    -1 -12 -2 -9.31 5.98
    1 -12 2 2.35 3.58
    1 12 2 2.29 4.94
    -1 -12 -2 9.31 6.36
    1 -12 2 2.57 5.20
    1 -12 2 1.69 3.61
    -1 -12 -2 14.86 5.70
    -2 -12 -2 -3.78 6.35
    2 -12 2 3.38 3.18
    -2 -12 -2 6.93 6.47
    2 12 2 -11.69 7.48
    2 12 2 14.98 6.61
    2 -12 2 11.07 3.53
    -3 -12 -2 5.09 5.92
    3 -12 2 -1.68 2.51
    3 -12 2 -3.93 5.84
    -3 12 -2 -0.84 2.72
    3 12 2 -3.56 4.84
    -3 -12 -2 -5.94 7.21
    -4 -12 -2 259.04 13.96
    -4 -12 -2 268.46 16.34
    4 -12 2 246.51 14.97
    -5 -12 -2 10.21 6.10
    -5 -12 -2 -2.07 8.83
    5 -12 2 -6.59 5.53
    -5 13 2 99.23 7.33
    5 -13 -2 70.28 10.88
    -5 -13 2 90.80 11.54
    -5 -13 2 90.42 10.56
    4 -13 -2 2.07 7.08
    -4 -13 2 1.91 5.17
    -4 -13 2 -7.46 5.71
    -4 13 2 3.70 4.46
    -3 -13 2 2.27 6.59
    3 -13 -2 -1.54 4.32
    3 13 -2 7.18 6.81
    -3 13 2 -3.71 4.61
    3 -13 -2 4.43 7.56
    -3 -13 2 -6.49 6.92
    -2 -13 2 62.71 8.52
    2 -13 -2 77.61 7.69
    -2 13 2 63.41 7.28
    2 -13 -2 91.43 10.64
    -2 -13 2 79.78 9.73
    2 -13 -2 61.26 7.03
    2 13 -2 62.51 7.34
    1 -13 -2 680.43 24.57
    -1 13 2 666.80 21.23
    1 -13 -2 697.44 21.70
    -1 -13 2 677.20 22.08
    -1 -13 2 677.78 24.89
    0 -13 2 56.61 6.90
    0 -13 -2 55.71 6.86
    0 -13 2 55.24 6.78
    0 -13 -2 55.65 9.12
    0 13 2 59.34 8.27
    0 -13 2 58.70 9.45
    -1 -13 -2 252.81 14.30
    1 13 2 262.48 14.37
    -1 -13 -2 240.00 14.85
    1 -13 2 251.16 11.32
    1 -13 2 259.47 11.50
    1 -13 2 258.46 15.08
    -1 13 -2 251.90 11.29
    -2 -13 -2 -3.45 6.46
    2 -13 2 3.11 3.48
    -2 13 -2 3.44 3.40
    -2 -13 -2 0.06 6.76
    2 -13 2 4.92 5.14
    3 13 2 187.06 13.89
    -3 -13 -2 208.27 13.60
    3 -13 2 184.21 7.96
    -3 -13 -2 191.17 13.34
    -3 13 -2 193.07 8.08
    3 -13 2 212.34 14.83
    4 -13 2 17.77 8.04
    -4 -13 -2 28.36 7.47
    -4 -13 -2 21.83 8.86
    -4 14 2 15.86 5.14
    -4 -14 2 -8.36 8.48
    3 -14 -2 -0.99 7.66
    -3 14 2 6.49 4.96
    -2 -14 2 1.73 7.58
    -2 -14 2 -4.91 6.80
    2 -14 -2 -11.95 8.45
    -2 14 2 3.06 5.58
    1 -14 -2 1.05 5.41
    -1 -14 2 -0.73 6.20
    -1 -14 2 8.40 5.87
    1 -14 -2 -5.17 7.69
    -1 14 2 17.00 6.34
    0 14 2 576.96 21.20
    0 -14 -2 589.30 21.43
    0 -14 2 560.13 23.83
    0 -14 -2 580.77 23.74
    -1 -14 -2 31.51 8.91
    1 -14 2 36.28 7.68
    1 14 2 41.60 8.80
    -1 -14 -2 42.22 8.46
    2 14 2 -1.93 7.91
    2 -14 2 9.06 5.96
    -2 -14 -2 -1.45 7.15
    -3 -14 -2 10.91 7.46
    -3 -14 -2 6.51 7.25
    -2 -15 2 12.53 8.54
    -2 15 2 -1.92 5.92
    2 -15 -2 -4.69 7.59
    -1 -15 2 130.86 13.50
    1 -15 -2 121.69 13.01
    -1 15 2 117.85 9.86
    0 15 2 6.65 7.00
    0 -15 2 1.73 8.35
    0 -15 -2 15.01 6.80
    -1 -15 -2 98.99 10.56
    1 15 2 127.03 11.95
    1 -15 2 115.72 11.83
    -1 -15 -2 103.04 11.73
    -2 -15 -2 7.27 7.85
    -2 -15 -2 6.23 8.01
    2 -15 2 14.07 8.38
    -9 0 3 3.68 7.39
    -8 0 3 172.51 12.80
    -8 0 3 152.48 11.88
    -7 0 3 -7.81 5.66
    -7 0 3 4.99 3.58
    7 0 -3 -9.63 5.91
    6 0 -3 64.35 6.40
    -6 0 3 53.60 4.90
    -6 0 3 58.18 7.05
    5 0 -3 -1.58 3.35
    -5 0 3 0.48 3.17
    -5 0 3 -2.60 2.95
    4 0 -3 181.11 8.30
    -4 0 3 176.98 7.26
    -4 0 3 185.79 9.02
    3 0 -3 -1.75 2.23
    -3 0 3 0.40 2.99
    -2 0 3 44.32 3.53
    2 0 -3 41.12 3.81
    -1 0 3 5.05 1.98
    1 0 -3 -0.80 1.76
    0 0 3 14.45 15.42
    0 0 -3 18.69 13.25
    1 0 3 -0.61 1.43
    1 0 3 3.83 1.53
    -1 0 -3 3.53 1.75
    -1 0 -3 2.53 1.16
    -2 0 -3 2193.65 35.63
    2 0 3 2113.49 35.20
    -2 0 -3 2199.26 35.26
    2 0 3 2206.07 35.39
    3 0 3 0.67 2.50
    -3 0 -3 4.09 3.08
    -3 0 -3 -0.17 2.63
    -4 0 -3 0.63 3.22
    -4 0 -3 1.13 3.06
    4 0 3 3.44 3.11
    5 0 3 3.36 3.85
    -5 0 -3 -4.03 3.93
    -5 0 -3 -1.96 4.10
    6 0 3 814.92 22.09
    -6 0 -3 835.74 22.36
    -6 0 -3 834.84 23.23
    -7 0 -3 1.35 5.50
    -7 0 -3 2.56 5.19
    7 0 3 -4.75 4.71
    -8 0 -3 31.55 7.55
    -9 -1 3 -5.95 8.12
    -8 -1 3 1.25 6.78
    -8 1 3 5.20 6.43
    -7 -1 3 607.20 21.11
    7 -1 -3 581.04 19.57
    -7 1 3 589.03 16.34
    -7 1 3 579.55 20.62
    7 1 -3 566.81 19.82
    -7 -1 3 563.55 20.61
    -7 -1 3 575.55 15.78
    6 -1 -3 55.65 6.25
    6 1 -3 59.09 7.48
    -6 1 3 50.41 4.91
    -6 -1 3 56.10 7.84
    -6 -1 3 55.70 5.06
    -6 1 3 45.70 6.67
    -5 1 3 212.16 10.39
    -5 1 3 198.42 8.58
    5 -1 -3 220.85 10.26
    -5 -1 3 185.19 9.92
    5 1 -3 217.70 10.68
    -4 1 3 670.86 17.55
    -4 1 3 689.01 16.18
    4 1 -3 665.56 17.70
    -4 -1 3 681.53 18.30
    4 -1 -3 687.97 17.40
    -3 1 3 216.33 8.16
    -3 1 3 222.79 7.97
    3 1 -3 219.08 8.33
    3 -1 -3 198.20 7.88
    -3 -1 3 222.51 8.95
    2 1 -3 708.11 15.47
    -2 1 3 715.79 15.11
    2 -1 -3 739.98 15.19
    -2 1 3 716.09 15.17
    -2 -1 3 684.09 15.33
    1 1 -3 41.11 2.95
    -1 -1 3 38.37 2.93
    -1 1 3 46.15 2.96
    1 -1 -3 37.80 5.77
    -1 1 3 40.76 8.19
    0 1 -3 128.42 3.48
    0 1 3 134.52 4.31
    0 -1 -3 126.80 4.44
    0 -1 3 128.69 3.52
    0 1 3 132.65 4.52
    -1 1 -3 1995.66 29.86
    -1 -1 -3 2022.29 32.13
    1 1 3 2001.28 32.14
    1 1 3 2026.72 29.70
    1 1 3 1996.93 32.11
    1 -1 3 1970.67 29.73
    -1 -1 -3 1972.00 32.22
    -2 1 -3 313.91 7.39
    -2 -1 -3 308.37 8.91
    2 -1 3 314.18 6.57
    2 1 3 320.09 9.07
    -2 -1 -3 322.53 9.18
    2 1 3 305.78 9.01
    -2 1 -3 318.60 7.61
    2 -1 3 319.62 7.46
    -3 -1 -3 1578.36 29.46
    3 1 3 1608.52 29.72
    -3 1 -3 1607.78 27.75
    -3 1 -3 1570.35 28.10
    -3 -1 -3 1586.96 32.52
    3 -1 3 1564.16 27.74
    3 -1 3 1572.78 24.69
    4 -1 3 25.92 3.70
    -4 1 -3 19.94 3.75
    4 1 3 29.78 4.48
    -4 -1 -3 19.33 3.81
    -4 -1 -3 24.52 3.66
    -4 1 -3 22.36 2.98
    5 1 3 37.34 5.42
    -5 1 -3 50.74 5.43
    5 -1 3 41.31 4.89
    -5 1 -3 37.75 4.89
    -5 -1 -3 43.90 5.46
    -5 -1 -3 56.72 6.03
    -6 -1 -3 -0.89 4.99
    -6 1 -3 13.35 4.76
    6 -1 3 10.24 4.19
    -6 1 -3 13.10 4.13
    -6 -1 -3 4.92 4.74
    6 1 3 -0.71 4.17
    -7 -1 -3 490.31 18.18
    -7 -1 -3 512.48 19.47
    7 -1 3 472.24 16.70
    7 1 3 467.04 17.64
    -7 1 -3 490.08 16.83
    -7 1 -3 482.40 17.90
    -8 1 -3 6.55 4.74
    -8 -1 -3 1.56 6.30
    -9 2 3 -2.77 6.29
    -9 -2 3 0.05 7.66
    -8 -2 3 24.57 7.74
    -8 2 3 31.56 7.75
    -8 -2 3 52.46 9.03
    7 -2 -3 137.66 9.71
    7 2 -3 148.08 11.14
    -7 -2 3 133.40 7.34
    -7 2 3 138.83 8.02
    -7 2 3 148.39 10.27
    -7 -2 3 129.52 10.71
    -7 -2 3 129.07 10.23
    6 2 -3 580.77 19.67
    6 -2 -3 613.81 18.56
    -6 -2 3 597.16 20.71
    -6 2 3 602.16 16.57
    -6 2 3 542.99 17.94
    -5 2 3 39.73 4.82
    -5 -2 3 41.29 6.68
    -5 2 3 44.35 4.81
    5 2 -3 47.06 6.61
    5 -2 -3 43.42 5.51
    -4 2 3 20.13 3.57
    -4 2 3 24.63 4.35
    -4 -2 3 27.71 5.54
    4 -2 -3 14.25 3.98
    4 2 -3 29.63 5.44
    -3 2 3 1851.54 32.73
    3 2 -3 1828.87 34.20
    -3 -2 3 1804.85 34.37
    3 -2 -3 1849.42 32.79
    -3 2 3 1812.09 32.83
    -2 -2 3 1567.57 29.02
    -2 2 3 1597.69 28.31
    -2 2 3 1594.11 27.95
    2 -2 -3 1591.53 28.22
    2 -2 -3 1601.78 27.77
    2 2 -3 1614.39 28.91
    1 -2 -3 19.20 2.54
    -1 2 3 23.83 3.12
    1 2 -3 20.68 2.67
    1 -2 -3 14.45 2.49
    -1 2 3 23.73 2.67
    1 2 -3 22.46 2.77
    -1 -2 3 21.82 2.46
    0 2 3 3.39 53.92
    0 2 -3 3.78 1.34
    0 -2 -3 1.47 1.57
    0 2 3 2.85 2.05
    0 -2 -3 0.28 1.99
    -1 -2 -3 1860.63 30.98
    1 2 3 1836.37 30.97
    1 2 3 1826.19 30.95
    1 2 3 1805.31 28.53
    -1 -2 -3 1814.98 31.07
    -1 -2 -3 1867.95 28.71
    2 -2 3 127.41 3.70
    -2 2 -3 134.30 3.80
    -2 -2 -3 130.49 6.55
    -2 -2 -3 132.08 5.92
    2 2 3 128.07 5.95
    2 -2 3 129.35 4.59
    2 2 3 130.62 6.22
    -2 -2 -3 131.74 3.52
    3 -2 3 366.95 8.67
    -3 2 -3 361.66 9.02
    3 2 3 372.90 11.87
    -3 2 -3 365.24 8.95
    3 -2 3 365.33 9.02
    3 2 3 355.11 11.67
    -3 -2 -3 382.64 11.82
    -3 -2 -3 351.98 11.65
    -4 -2 -3 7.46 4.19
    -4 2 -3 3.00 2.71
    4 2 3 15.05 3.54
    4 -2 3 10.04 2.72
    -4 -2 -3 -0.81 4.79
    -5 -2 -3 6.36 3.37
    -5 2 -3 10.12 3.56
    5 -2 3 7.22 3.03
    -5 2 -3 8.31 3.57
    5 2 3 7.99 4.65
    -6 2 -3 699.03 19.34
    6 2 3 681.90 20.96
    -6 -2 -3 688.20 22.20
    6 -2 3 693.94 18.74
    -6 2 -3 711.42 18.85
    -6 -2 -3 702.12 21.29
    -7 2 -3 66.85 7.11
    -7 2 -3 83.24 7.38
    7 -2 3 83.90 7.22
    -7 -2 -3 76.66 8.48
    -8 2 -3 51.64 7.10
    -8 -2 -3 59.94 9.57
    -9 -3 3 -2.62 8.06
    -9 3 3 9.09 7.36
    -8 3 3 18.24 6.75
    -8 -3 3 21.80 8.13
    -8 -3 3 8.26 6.74
    -7 -3 3 197.53 8.92
    -7 3 3 198.44 10.00
    -7 -3 3 199.89 13.44
    7 -3 -3 204.09 11.43
    -7 3 3 199.69 11.61
    -6 3 3 -2.12 3.55
    -6 -3 3 4.43 6.02
    -6 -3 3 -7.06 6.06
    -6 3 3 9.92 4.84
    6 -3 -3 -4.06 4.45
    -5 3 3 61.66 5.73
    -5 3 3 65.00 5.87
    -5 -3 3 84.49 8.71
    5 -3 -3 77.05 6.43
    -5 -3 3 68.96 6.82
    5 3 -3 65.95 6.80
    -4 3 3 135.85 7.42
    4 -3 -3 153.41 7.53
    -4 3 3 126.01 7.20
    -4 -3 3 140.52 8.82
    4 3 -3 133.48 8.47
    -3 -3 3 4150.96 69.35
    3 -3 -3 4234.75 67.18
    -3 3 3 4204.94 67.19
    -3 3 3 4146.43 66.63
    3 -3 -3 4246.44 66.39
    3 3 -3 4245.05 69.11
    -2 -3 3 181.04 7.74
    2 -3 -3 166.56 7.21
    2 3 -3 169.92 7.03
    2 -3 -3 161.09 6.30
    -2 3 3 171.53 6.81
    -2 3 3 171.03 6.67
    -1 3 3 33.30 3.27
    1 3 -3 37.64 2.79
    1 3 -3 30.35 3.28
    1 -3 -3 35.26 3.62
    -1 -3 3 28.69 3.38
    -1 3 3 34.65 3.49
    1 -3 -3 34.70 12.35
    0 -3 -3 139.92 5.38
    0 3 3 133.38 3.90
    0 3 3 134.07 5.76
    0 -3 -3 135.61 5.63
    0 -3 3 140.76 4.26
    0 -3 -3 133.12 5.30
    0 3 -3 139.61 4.26
    0 -3 3 141.14 4.26
    0 3 3 133.45 5.19
    -1 -3 -3 175.94 7.32
    1 3 3 180.74 7.23
    1 3 3 190.25 7.03
    -1 -3 -3 162.05 6.43
    -1 -3 -3 171.64 5.68
    2 3 3 137.37 7.08
    2 3 3 135.88 6.49
    -2 -3 -3 138.60 4.62
    -2 -3 -3 137.04 7.32
    -2 -3 -3 138.21 6.82
    -3 -3 -3 109.48 6.89
    3 -3 3 109.48 4.06
    -3 -3 -3 114.81 7.71
    3 3 3 113.38 6.67
    3 3 3 116.71 7.44
    -3 -3 -3 111.97 3.80
    3 -3 3 113.20 5.19
    -3 3 -3 115.56 4.19
    4 -3 3 215.96 7.35
    -4 -3 -3 218.49 10.31
    4 3 3 198.87 10.18
    -4 -3 -3 204.08 10.66
    -4 3 -3 202.57 7.04
    4 -3 3 205.36 7.05
    -4 3 -3 202.87 7.14
    5 -3 3 1476.67 27.02
    -5 -3 -3 1459.69 34.13
    5 -3 3 1516.66 28.56
    -5 3 -3 1500.52 28.51
    5 3 3 1464.37 33.08
    -5 3 -3 1459.99 28.67
    -5 -3 -3 1486.85 33.35
    6 3 3 90.95 8.45
    -6 -3 -3 82.92 9.25
    -6 3 -3 91.82 6.39
    -6 -3 -3 107.80 9.11
    -6 3 -3 91.74 6.65
    6 -3 3 91.63 6.29
    -7 -3 -3 440.12 18.25
    -7 3 -3 424.52 14.64
    -7 -3 -3 416.37 18.66
    -7 3 -3 434.36 15.37
    7 -3 3 415.10 14.48
    -8 3 -3 15.09 5.40
    -8 -3 -3 32.55 8.46
    -8 -4 3 52.57 9.79
    -8 -4 3 73.74 9.40
    -8 4 3 58.20 7.97
    7 -4 -3 7.49 4.66
    -7 -4 3 3.24 5.23
    -7 -4 3 0.02 4.70
    6 -4 -3 489.43 15.88
    -6 -4 3 459.58 18.49
    -6 4 3 490.52 15.90
    -6 4 3 460.92 15.93
    -6 -4 3 479.66 18.58
    -5 4 3 3.85 3.49
    5 -4 -3 5.10 3.25
    -5 -4 3 -1.17 3.99
    -5 4 3 3.92 3.88
    -5 -4 3 -4.30 5.47
    5 4 -3 4.48 3.96
    4 4 -3 620.69 18.70
    -4 4 3 610.79 16.82
    -4 -4 3 619.18 18.62
    4 -4 -3 662.31 16.34
    4 -4 -3 639.27 17.36
    -4 -4 3 619.06 18.91
    -4 4 3 613.95 16.38
    -3 4 3 113.06 6.69
    3 -4 -3 94.77 6.64
    -3 -4 3 113.17 7.12
    -3 4 3 110.87 5.73
    -3 -4 3 115.82 6.91
    3 4 -3 121.59 7.72
    3 -4 -3 115.81 5.66
    2 -4 -3 1612.07 30.47
    2 -4 -3 1615.87 28.85
    2 4 -3 1623.36 30.69
    -2 -4 3 1623.49 30.57
    -2 4 3 1613.53 30.49
    -2 4 3 1641.38 29.37
    -2 -4 3 1589.30 30.65
    1 4 -3 230.21 5.94
    1 -4 -3 221.63 7.40
    1 4 -3 232.47 7.83
    -1 -4 3 231.63 7.77
    -1 4 3 220.81 8.28
    -1 4 3 219.96 7.77
    -1 -4 3 227.23 7.80
    1 -4 -3 225.13 8.65
    0 4 -3 10.80 1.92
    0 -4 -3 6.71 2.38
    0 4 3 13.86 3.16
    0 -4 3 11.73 1.84
    0 4 3 2.38 3.00
    0 -4 3 10.05 1.88
    0 4 3 10.62 1.51
    0 -4 -3 9.20 2.47
    0 -4 -3 8.77 3.41
    1 4 3 725.95 16.79
    -1 -4 -3 730.90 16.64
    1 4 3 706.37 16.51
    -1 -4 -3 700.07 16.79
    -1 -4 -3 729.18 15.32
    2 4 3 3105.30 53.33
    -2 -4 -3 3143.87 53.38
    -2 -4 -3 3144.10 49.55
    2 -4 3 3127.98 51.32
    -2 -4 -3 3147.90 53.87
    2 4 3 3273.70 54.15
    3 4 3 209.92 9.91
    3 -4 3 213.19 5.35
    -3 -4 -3 223.32 10.57
    -3 -4 -3 203.05 9.56
    3 -4 3 209.27 7.99
    -3 4 -3 214.45 5.36
    -3 -4 -3 214.22 6.52
    3 4 3 213.71 9.92
    -4 -4 -3 530.24 17.48
    -4 4 -3 519.44 12.04
    4 -4 3 537.37 13.87
    -4 -4 -3 531.26 11.13
    -4 -4 -3 508.84 16.54
    4 4 3 539.05 17.42
    -4 4 -3 526.92 11.96
    4 -4 3 530.74 11.81
    5 -4 3 81.78 5.60
    5 4 3 89.69 8.23
    -5 -4 -3 82.32 8.03
    -5 4 -3 82.90 5.13
    -5 -4 -3 86.61 8.18
    -5 4 -3 73.31 4.91
    5 -4 3 83.18 4.94
    6 -4 3 927.79 20.87
    -6 -4 -3 900.39 27.21
    -6 -4 -3 920.67 26.59
    -6 4 -3 921.84 21.19
    6 4 3 884.32 26.19
    -6 4 -3 928.78 20.98
    -7 -4 -3 10.27 6.45
    -7 -4 -3 19.58 7.84
    -7 4 -3 7.44 3.94
    7 -4 3 0.74 3.39
    -8 4 -3 93.25 7.98
    -8 -4 -3 83.34 11.14
    -8 -5 3 7.16 7.71
    -8 5 3 -3.01 5.14
    7 -5 -3 528.55 17.80
    -7 5 3 558.91 18.29
    -7 5 3 588.86 19.12
    -7 -5 3 532.17 22.07
    -7 -5 3 552.76 21.84
    6 -5 -3 76.69 6.87
    -6 5 3 64.85 6.84
    6 5 -3 76.51 8.03
    -6 5 3 77.93 7.01
    -6 -5 3 74.13 8.85
    5 -5 -3 14.23 5.57
    -5 5 3 11.73 4.08
    -5 -5 3 12.55 6.66
    5 -5 -3 9.02 3.90
    5 5 -3 9.10 24.69
    -5 -5 3 0.84 5.66
    -5 5 3 6.17 4.19
    -4 -5 3 46.67 6.33
    4 -5 -3 48.66 4.76
    -4 5 3 46.11 4.94
    4 -5 -3 45.32 6.47
    -4 5 3 55.16 5.87
    -4 -5 3 53.02 7.45
    4 5 -3 52.04 6.88
    3 -5 -3 277.62 9.28
    3 5 -3 272.10 11.44
    3 -5 -3 250.74 10.16
    -3 -5 3 282.50 11.74
    -3 5 3 252.70 10.49
    -3 5 3 263.08 9.50
    -3 -5 3 282.82 11.11
    2 -5 -3 499.27 14.48
    -2 -5 3 484.42 13.84
    -2 5 3 470.25 13.82
    -2 5 3 487.75 12.72
    2 5 -3 510.05 14.50
    2 -5 -3 469.26 12.34
    -2 -5 3 483.24 14.32
    -1 -5 3 1298.54 25.37
    1 -5 -3 1355.47 26.99
    1 -5 -3 1352.47 25.33
    1 5 -3 1312.84 21.19
    -1 5 3 1340.86 25.68
    -1 -5 3 1351.04 25.55
    -1 5 3 1313.32 26.59
    1 5 -3 1372.47 25.88
    1 -5 -3 1338.26 21.10
    0 -5 -3 317.07 10.47
    0 -5 -3 313.13 9.97
    0 5 3 310.86 10.22
    0 -5 3 324.49 8.43
    0 -5 3 320.96 8.53
    0 5 -3 308.59 8.34
    0 -5 -3 306.88 9.92
    0 -5 3 319.36 7.03
    1 -5 3 2456.01 37.65
    -1 5 -3 2428.94 37.51
    1 5 3 2443.02 43.32
    -1 -5 -3 2507.32 43.87
    1 5 3 2537.37 43.79
    1 -5 3 2484.88 37.49
    -1 -5 -3 2464.88 43.26
    -1 -5 -3 2452.17 41.88
    2 5 3 494.43 14.96
    -2 -5 -3 496.76 14.81
    2 5 3 490.04 15.00
    2 -5 3 507.79 14.03
    -2 -5 -3 509.96 15.24
    -2 -5 -3 486.46 12.42
    -3 -5 -3 195.37 7.08
    -3 -5 -3 201.44 9.58
    3 5 3 198.39 10.09
    3 5 3 203.21 10.54
    3 -5 3 212.75 8.90
    -3 -5 -3 193.29 10.01
    4 -5 3 52.63 4.63
    -4 -5 -3 51.49 3.62
    -4 -5 -3 61.10 7.10
    4 -5 3 53.01 3.11
    -4 5 -3 54.27 3.28
    4 5 3 60.52 6.82
    -4 -5 -3 46.61 7.61
    5 -5 3 143.42 5.92
    -5 -5 -3 131.43 10.06
    5 5 3 138.99 10.23
    -5 5 -3 132.95 6.08
    5 -5 3 138.35 7.84
    -5 -5 -3 138.75 5.22
    -5 5 -3 144.13 6.40
    -5 -5 -3 137.77 10.48
    -6 5 -3 17.33 3.56
    6 5 3 15.38 6.31
    -6 -5 -3 20.97 7.70
    -6 5 -3 16.95 3.27
    6 -5 3 15.50 3.07
    6 -5 3 24.48 4.48
    -6 -5 -3 20.86 6.64
    7 -5 3 96.24 6.31
    -7 -5 -3 100.45 11.27
    -7 5 -3 95.65 6.66
    -7 -5 -3 84.27 9.87
    -8 -5 -3 44.81 10.00
    -8 5 -3 51.68 6.08
    -8 -6 3 273.99 17.29
    -8 6 3 252.73 13.31
    -7 -6 3 1.68 7.07
    7 -6 -3 -4.05 4.36
    -7 -6 3 -3.51 5.07
    -7 6 3 0.39 4.44
    6 6 -3 287.53 15.33
    -6 6 3 296.38 13.55
    6 -6 -3 309.48 12.26
    -6 -6 3 296.25 14.88
    -6 6 3 290.45 12.33
    -5 -6 3 5.03 5.32
    -5 6 3 3.26 4.80
    5 -6 -3 3.49 3.03
    5 6 -3 -5.10 5.29
    -5 -6 3 -2.27 6.11
    5 -6 -3 -6.43 5.69
    -5 6 3 -1.56 3.67
    -4 6 3 173.80 9.65
    4 -6 -3 156.95 9.54
    -4 6 3 156.65 7.99
    4 -6 -3 146.19 7.42
    -4 -6 3 158.64 10.16
    4 6 -3 155.36 9.58
    -4 -6 3 164.70 10.76
    3 -6 -3 10.39 3.17
    -3 6 3 8.23 3.45
    -3 -6 3 9.75 5.20
    3 6 -3 14.45 4.90
    -3 -6 3 6.15 4.57
    3 -6 -3 9.63 4.79
    -2 -6 3 2063.39 39.17
    2 -6 -3 2030.63 36.55
    -2 6 3 2042.67 39.21
    2 6 -3 2138.29 39.37
    2 -6 -3 2108.69 39.73
    -2 6 3 2051.92 36.99
    -2 -6 3 2045.24 38.77
    -1 -6 3 496.95 13.59
    1 6 -3 498.49 13.62
    -1 6 3 488.01 13.44
    1 -6 -3 506.29 14.96
    -1 -6 3 509.75 13.59
    -1 6 3 482.19 14.28
    1 -6 -3 475.56 13.27
    1 -6 -3 507.77 9.56
    1 -6 -3 498.28 13.20
    0 -6 -3 11.31 33.77
    0 -6 3 11.47 2.87
    0 6 -3 13.80 2.86
    0 -6 -3 14.85 4.18
    0 -6 -3 12.44 3.74
    0 -6 3 19.29 3.07
    0 -6 3 14.42 2.17
    0 6 3 20.68 4.63
    1 -6 3 161.10 5.09
    -1 -6 -3 164.66 8.22
    -1 -6 -3 152.37 7.70
    -1 6 -3 158.99 5.24
    1 6 3 171.10 8.20
    -1 -6 -3 154.15 8.43
    1 -6 3 158.40 5.19
    1 6 3 147.27 7.84
    2 6 3 2069.71 40.31
    2 -6 3 2076.20 39.39
    -2 -6 -3 2143.13 41.33
    -2 -6 -3 2036.74 37.42
    -2 -6 -3 2119.91 40.45
    2 6 3 2176.74 41.04
    3 -6 3 40.34 5.33
    -3 -6 -3 29.33 6.11
    3 6 3 32.56 5.03
    -3 -6 -3 27.49 5.50
    3 6 3 33.26 6.42
    -3 -6 -3 32.12 3.91
    -4 -6 -3 24.84 6.20
    4 -6 3 19.15 4.59
    4 -6 3 22.56 2.01
    -4 6 -3 21.14 2.06
    4 6 3 15.24 5.71
    -4 -6 -3 19.80 3.23
    -4 -6 -3 5.71 6.53
    5 -6 3 179.60 6.24
    -5 -6 -3 182.03 10.98
    -5 -6 -3 184.42 7.04
    5 6 3 195.42 11.96
    5 -6 3 185.22 9.37
    -5 -6 -3 186.95 12.57
    -5 6 -3 189.28 6.40
    -6 -6 -3 565.96 12.47
    -6 6 -3 588.13 14.19
    -6 -6 -3 589.54 22.69
    -6 -6 -3 564.49 21.10
    6 -6 3 577.50 17.04
    6 -6 3 577.00 13.96
    -7 -6 -3 -4.22 7.66
    -7 6 -3 6.94 3.24
    -7 -6 -3 10.65 7.13
    7 -6 3 15.20 3.36
    -8 6 -3 27.64 4.61
    -8 -6 -3 11.24 8.97
    -8 7 3 5.72 5.37
    -8 -7 3 10.51 7.75
    -7 -7 3 415.81 19.70
    7 -7 -3 391.33 14.75
    -7 7 3 390.87 15.24
    -6 -7 3 27.18 7.07
    -6 7 3 30.31 5.14
    6 -7 -3 29.85 6.65
    -6 -7 3 18.00 7.25
    6 7 -3 17.59 7.34
    6 -7 -3 17.21 4.65
    -5 -7 3 9.58 7.03
    -5 7 3 23.63 6.12
    5 -7 -3 20.58 4.17
    -5 -7 3 25.76 6.98
    5 -7 -3 20.80 5.28
    5 7 -3 9.23 5.01
    -5 7 3 11.61 3.90
    -4 -7 3 140.11 9.96
    4 -7 -3 130.33 7.13
    -4 7 3 141.06 9.26
    -4 -7 3 125.56 10.14
    4 -7 -3 140.83 9.61
    -4 7 3 145.17 7.85
    4 7 -3 139.10 9.90
    -3 7 3 90.35 7.71
    3 7 -3 105.36 7.64
    3 -7 -3 96.29 6.02
    -3 7 3 92.13 6.25
    3 -7 -3 101.74 7.52
    -3 -7 3 98.94 8.54
    -3 -7 3 106.34 8.21
    -2 7 3 217.11 8.99
    -2 -7 3 212.89 9.63
    2 7 -3 212.12 10.06
    -2 -7 3 205.49 10.11
    2 7 -3 206.12 6.36
    2 -7 -3 222.50 8.75
    2 -7 -3 212.84 10.15
    1 7 -3 516.30 14.60
    -1 -7 3 524.58 14.67
    1 -7 -3 512.82 9.44
    1 -7 -3 501.74 15.66
    -1 7 3 489.81 14.09
    -1 -7 3 517.69 14.48
    1 -7 -3 544.94 14.61
    1 -7 -3 498.90 14.32
    0 -7 3 236.50 8.31
    0 7 3 239.41 10.04
    0 -7 -3 252.00 10.77
    0 -7 3 239.03 5.61
    0 -7 3 241.79 8.59
    0 -7 -3 241.15 9.80
    0 -7 -3 250.24 9.67
    0 7 -3 246.10 8.37
    1 -7 3 1764.00 29.33
    1 7 3 1731.29 34.72
    -1 -7 -3 1740.57 34.84
    1 7 3 1687.41 34.54
    -1 -7 -3 1697.61 35.05
    1 -7 3 1729.92 29.54
    -1 -7 -3 1783.23 34.51
    -1 7 -3 1714.09 29.38
    2 7 3 276.25 12.43
    2 -7 3 281.12 11.42
    -2 -7 -3 284.56 12.29
    2 -7 3 290.60 6.82
    -2 -7 -3 268.95 12.54
    2 -7 3 280.50 6.91
    -2 7 -3 282.99 6.91
    2 7 3 282.72 11.81
    -2 -7 -3 271.78 10.68
    -3 -7 -3 1255.75 30.55
    3 -7 3 1297.59 28.78
    3 7 3 1240.58 30.26
    -3 -7 -3 1207.85 29.61
    -3 -7 -3 1225.16 26.14
    3 7 3 1283.51 30.61
    4 7 3 37.34 6.53
    -4 -7 -3 32.24 5.54
    4 -7 3 34.06 5.81
    -4 -7 -3 32.51 4.16
    -4 -7 -3 21.55 7.68
    5 7 3 14.42 8.39
    -5 -7 -3 18.78 6.57
    -5 -7 -3 13.92 5.60
    -6 7 -3 9.15 2.35
    -6 -7 -3 -2.59 6.61
    6 -7 3 4.79 2.14
    -6 7 -3 6.45 2.36
    -6 -7 -3 9.06 2.59
    6 -7 3 -2.71 4.28
    -7 -7 -3 27.16 7.61
    -7 7 -3 42.08 3.92
    7 -7 3 44.52 6.20
    -7 8 3 10.19 4.68
    -7 -8 3 13.31 8.35
    -6 -8 3 408.34 19.79
    -6 8 3 392.31 14.33
    6 -8 -3 424.52 17.47
    6 -8 -3 388.91 14.08
    -5 -8 3 -4.02 6.51
    -5 8 3 5.34 4.07
    -5 -8 3 12.51 6.29
    5 -8 -3 0.81 3.43
    5 -8 -3 1.47 5.66
    -4 -8 3 132.34 10.46
    -4 -8 3 143.47 10.41
    4 -8 -3 142.79 10.59
    -4 8 3 128.77 7.83
    4 8 -3 143.14 10.62
    4 -8 -3 127.93 7.34
    -3 -8 3 35.50 6.05
    3 8 -3 29.92 6.20
    3 -8 -3 38.88 4.38
    -3 -8 3 24.48 5.27
    -3 8 3 34.91 4.70
    3 -8 -3 37.28 6.91
    2 -8 -3 911.90 21.25
    2 8 -3 951.03 23.92
    -2 -8 3 928.01 23.58
    -2 8 3 917.59 21.55
    2 -8 -3 885.08 21.12
    -2 -8 3 926.57 23.55
    2 8 -3 912.25 16.43
    2 -8 -3 961.85 24.87
    -1 -8 3 42.09 4.99
    1 -8 -3 43.46 6.46
    1 -8 -3 41.78 5.16
    -1 -8 3 29.80 4.84
    1 -8 -3 25.87 4.32
    -1 8 3 27.25 5.15
    1 8 -3 29.29 4.08
    0 -8 -3 11.08 5.10
    0 -8 3 1.99 2.76
    0 -8 -3 2.65 4.89
    0 -8 3 3.80 3.17
    0 8 3 10.57 5.05
    0 8 -3 -4.56 3.15
    0 -8 -3 5.50 4.30
    -1 -8 -3 322.88 13.37
    1 -8 3 341.82 9.82
    1 -8 3 369.55 9.88
    -1 8 -3 348.36 9.87
    1 8 3 361.30 13.34
    1 8 3 339.69 13.04
    -1 -8 -3 357.51 13.60
    -1 -8 -3 357.42 13.21
    2 -8 3 1801.77 30.01
    2 -8 3 1849.54 38.31
    -2 -8 -3 1799.45 38.89
    -2 -8 -3 1807.35 38.06
    2 8 3 1797.29 38.31
    2 8 3 1773.59 38.07
    2 -8 3 1854.30 29.85
    -2 8 -3 1740.18 29.72
    -2 -8 -3 1827.38 36.46
    -3 -8 -3 17.88 5.45
    3 -8 3 24.88 5.69
    3 8 3 8.65 4.75
    -3 -8 -3 21.30 4.86
    -3 -8 -3 12.97 4.14
    3 8 3 9.06 5.40
    4 -8 3 61.80 6.34
    4 8 3 68.99 8.19
    -4 -8 -3 62.31 7.82
    -4 -8 -3 64.61 5.82
    -4 -8 -3 66.95 9.35
    5 -8 3 19.11 5.80
    -5 -8 -3 11.76 7.58
    5 8 3 23.47 7.45
    -5 -8 -3 24.83 4.25
    -5 -8 -3 12.59 6.55
    -6 -8 -3 203.29 8.57
    6 -8 3 209.47 11.47
    -6 -8 -3 220.82 15.31
    -7 -8 -3 12.67 8.72
    7 -8 3 7.50 5.07
    -7 -9 3 15.96 7.04
    -7 9 3 11.40 4.77
    6 -9 -3 9.50 4.28
    -6 -9 3 10.80 5.99
    -6 9 3 20.02 4.96
    5 -9 -3 22.57 4.66
    -5 -9 3 42.79 8.43
    5 9 -3 36.13 7.34
    5 -9 -3 22.94 6.39
    -5 9 3 23.83 4.99
    4 9 -3 44.42 7.63
    4 -9 -3 36.08 4.37
    -4 9 3 40.82 5.29
    -4 -9 3 41.42 7.48
    -4 -9 3 28.44 7.07
    4 -9 -3 42.55 7.60
    -3 9 3 1445.12 30.30
    3 9 -3 1408.37 25.19
    -3 -9 3 1452.25 34.15
    -3 -9 3 1470.98 34.65
    3 -9 -3 1478.16 34.71
    3 -9 -3 1389.74 29.52
    3 9 -3 1455.06 34.44
    3 -9 -3 1438.60 30.05
    2 -9 -3 44.53 5.14
    2 -9 -3 59.07 7.21
    2 9 -3 45.21 6.28
    -2 -9 3 51.10 5.64
    -2 -9 3 46.67 6.61
    2 -9 -3 64.50 5.74
    2 -9 -3 59.35 3.48
    -2 9 3 54.41 6.00
    1 -9 -3 296.30 12.11
    -1 -9 3 313.11 12.11
    1 -9 -3 306.11 13.91
    -1 9 3 296.09 11.61
    1 9 -3 285.14 11.72
    1 -9 -3 302.13 11.77
    -1 -9 3 315.05 12.37
    0 9 3 62.06 6.66
    0 -9 -3 88.48 8.07
    0 -9 3 87.79 6.21
    0 9 -3 78.14 5.79
    0 -9 -3 74.52 6.52
    0 -9 -3 80.41 7.59
    0 -9 3 81.85 5.84
    1 -9 3 164.69 6.84
    -1 -9 -3 178.20 10.23
    -1 -9 -3 155.00 9.40
    1 -9 3 162.79 7.08
    1 9 3 159.55 9.49
    -1 9 -3 162.29 7.02
    -1 -9 -3 150.86 10.07
    1 -9 3 161.49 10.48
    -2 -9 -3 274.13 12.30
    2 -9 3 278.53 8.18
    2 -9 3 278.18 8.06
    -2 9 -3 265.63 8.00
    2 -9 3 291.53 13.62
    2 9 3 260.69 13.31
    -2 -9 -3 272.53 13.10
    -2 -9 -3 267.69 12.74
    2 9 3 281.52 13.41
    3 -9 3 212.12 11.56
    -3 -9 -3 209.00 12.36
    -3 -9 -3 197.45 12.90
    3 9 3 214.75 12.94
    -3 -9 -3 230.63 10.96
    3 9 3 225.01 12.20
    -4 -9 -3 2.59 7.44
    -4 -9 -3 6.77 4.11
    -4 -9 -3 23.38 7.11
    4 9 3 1.30 5.87
    4 -9 3 6.46 4.13
    -5 -9 -3 333.90 17.87
    -5 -9 -3 348.48 12.88
    5 -9 3 329.95 14.93
    -6 -9 -3 18.44 4.16
    6 -9 3 19.59 6.18
    -6 -9 -3 17.41 8.94
    7 -9 3 300.23 14.65
    -7 -9 -3 288.64 18.68
    -7 -10 3 14.73 9.64
    6 -10 -3 165.46 12.42
    -6 -10 3 149.49 13.77
    -6 10 3 147.58 8.89
    6 -10 -3 142.04 8.70
    5 -10 -3 36.33 8.08
    5 10 -3 32.94 8.15
    -5 10 3 25.28 4.82
    -5 -10 3 24.57 8.21
    5 -10 -3 22.75 4.78
    4 -10 -3 21.23 7.02
    4 10 -3 15.80 3.54
    -4 10 3 9.05 4.54
    -4 -10 3 11.56 7.09
    4 10 -3 14.80 7.10
    -4 -10 3 10.07 6.43
    -3 -10 3 183.89 10.98
    3 10 -3 194.82 11.81
    3 -10 -3 176.72 12.00
    3 10 -3 184.96 6.36
    -3 10 3 193.67 9.61
    -3 -10 3 179.62 11.84
    3 -10 -3 181.64 9.11
    3 -10 -3 168.82 8.97
    -2 -10 3 483.03 17.27
    2 -10 -3 467.95 9.50
    2 -10 -3 457.71 15.09
    2 -10 -3 465.01 17.87
    -2 -10 3 471.49 16.95
    2 -10 -3 481.95 15.58
    2 10 -3 460.41 16.68
    -2 10 3 485.15 15.65
    1 -10 -3 51.59 6.52
    1 -10 -3 35.13 5.94
    -1 -10 3 36.44 5.01
    -1 -10 3 40.15 5.21
    1 10 -3 49.31 6.04
    -1 10 3 33.88 5.50
    1 -10 -3 36.98 5.40
    0 -10 3 262.43 10.60
    0 -10 -3 276.31 13.55
    0 -10 -3 269.21 12.11
    0 -10 3 247.38 10.47
    0 -10 -3 274.78 11.85
    0 10 -3 259.55 10.52
    0 10 3 278.46 12.76
    -1 -10 -3 622.49 20.29
    1 -10 3 626.60 21.19
    1 -10 3 610.36 15.67
    -1 -10 -3 586.42 19.35
    1 -10 3 622.91 15.61
    1 10 3 603.45 19.80
    -1 10 -3 600.05 15.50
    -1 -10 -3 618.18 20.11
    -2 -10 -3 678.58 21.60
    2 10 3 676.99 22.21
    -2 10 -3 675.06 15.23
    -2 -10 -3 665.19 22.35
    2 10 3 673.54 21.65
    2 -10 3 678.17 15.14
    2 -10 3 666.30 15.29
    -2 -10 -3 685.06 20.82
    2 -10 3 689.01 22.44
    -3 -10 -3 9.19 5.72
    3 -10 3 5.55 1.83
    3 10 3 9.84 7.46
    3 10 3 6.09 6.22
    -3 -10 -3 2.04 4.86
    3 -10 3 12.04 2.00
    3 -10 3 -0.83 5.75
    -3 -10 -3 3.27 4.83
    -3 10 -3 8.16 2.05
    -4 -10 -3 -3.83 4.52
    -4 -10 -3 11.08 6.09
    4 10 3 5.32 6.67
    -5 -10 -3 13.20 4.38
    5 -10 3 5.67 4.40
    -6 -10 -3 428.02 21.90
    6 -10 3 409.75 17.68
    -6 11 3 23.62 5.22
    -6 -11 3 -5.38 8.45
    6 -11 -3 24.77 6.61
    5 11 -3 99.58 11.11
    5 -11 -3 78.85 6.77
    5 -11 -3 96.58 9.68
    -5 11 3 90.80 7.42
    -4 11 3 24.49 5.15
    4 -11 -3 19.27 4.63
    4 -11 -3 14.30 6.69
    -4 -11 3 5.45 6.78
    4 11 -3 16.76 7.00
    4 -11 -3 14.72 4.36
    4 11 -3 16.75 3.27
    3 -11 -3 63.67 9.30
    -3 -11 3 71.49 7.70
    3 -11 -3 70.63 4.29
    3 -11 -3 79.08 6.59
    3 11 -3 72.53 8.59
    3 -11 -3 71.28 6.78
    -3 11 3 71.95 6.83
    -3 -11 3 65.24 7.53
    2 -11 -3 18.91 4.70
    2 11 -3 18.39 5.47
    2 -11 -3 27.38 5.45
    -2 11 3 29.04 5.09
    -2 -11 3 18.22 5.71
    -2 -11 3 28.56 6.05
    2 -11 -3 25.56 7.49
    -1 -11 3 542.86 17.73
    -1 -11 3 546.44 18.00
    -1 11 3 539.72 17.96
    1 -11 -3 566.12 20.74
    1 -11 -3 539.79 17.57
    1 -11 -3 546.14 18.18
    1 11 -3 570.77 18.16
    0 -11 -3 251.61 13.78
    0 -11 3 245.81 10.85
    0 11 3 253.59 12.79
    0 -11 3 241.68 10.69
    0 -11 3 266.76 14.52
    0 -11 -3 230.56 12.22
    0 -11 -3 236.80 11.86
    1 -11 3 541.14 15.00
    -1 -11 -3 480.13 18.04
    1 -11 3 541.24 20.62
    1 11 3 518.72 19.01
    -1 -11 -3 492.79 18.90
    -1 -11 -3 522.40 19.50
    1 -11 3 518.69 14.96
    -2 -11 -3 95.87 10.09
    -2 -11 -3 88.12 9.05
    2 11 3 83.23 8.47
    2 -11 3 123.79 10.64
    2 -11 3 105.38 5.60
    2 11 3 95.55 10.13
    -2 -11 -3 103.50 9.35
    2 -11 3 102.03 5.62
    -2 11 -3 102.85 5.68
    3 11 3 514.18 20.69
    -3 -11 -3 501.89 18.46
    3 -11 3 502.03 19.94
    3 11 3 475.88 19.92
    3 -11 3 511.78 11.46
    3 -11 3 494.52 11.53
    -3 -11 -3 507.94 20.99
    4 11 3 49.25 8.33
    4 -11 3 72.66 9.03
    -4 -11 -3 59.71 7.41
    -4 -11 -3 61.52 10.42
    -5 -11 -3 182.10 13.84
    5 -11 3 172.44 11.74
    -5 -11 -3 186.99 10.98
    -6 -11 -3 13.96 10.10
    6 -11 3 -7.95 6.06
    -5 -12 3 26.24 8.64
    5 -12 -3 22.22 8.21
    -5 12 3 25.07 5.50
    4 -12 -3 3.61 4.03
    -4 12 3 2.49 4.78
    4 12 -3 2.92 6.26
    -4 -12 3 4.89 5.45
    -3 -12 3 121.01 10.88
    3 -12 -3 125.40 8.34
    -3 12 3 126.21 8.72
    3 -12 -3 111.52 8.14
    3 -12 -3 143.45 12.23
    3 12 -3 112.27 10.60
    2 12 -3 584.06 20.49
    2 -12 -3 631.37 23.38
    -2 12 3 621.72 19.48
    -2 -12 3 576.45 20.86
    -2 -12 3 596.87 20.91
    2 -12 -3 579.95 18.81
    2 -12 -3 562.62 18.37
    1 -12 -3 5.64 4.41
    1 -12 -3 5.13 5.09
    1 12 -3 8.02 4.92
    1 -12 -3 -1.61 6.30
    -1 -12 3 3.68 3.64
    0 -12 3 281.63 15.58
    0 -12 3 249.20 11.44
    0 -12 -3 248.16 14.53
    0 12 3 229.89 12.89
    0 -12 -3 235.28 12.54
    0 -12 -3 260.32 13.12
    0 -12 3 260.37 11.84
    1 -12 3 16.84 7.33
    1 -12 3 23.29 4.32
    1 12 3 26.77 7.47
    1 -12 3 18.22 4.14
    -1 -12 -3 25.71 6.53
    -1 -12 -3 6.67 5.70
    2 -12 3 433.18 12.66
    2 12 3 441.50 19.17
    -2 -12 -3 444.36 18.44
    -2 -12 -3 442.59 19.13
    2 -12 3 445.15 12.89
    2 -12 3 445.77 19.48
    -3 -12 -3 22.83 7.92
    3 -12 3 28.76 2.97
    -3 -12 -3 34.31 6.94
    3 -12 3 37.36 8.12
    3 12 3 33.64 7.10
    3 12 3 30.07 6.76
    -4 -12 -3 24.24 8.17
    -4 -12 -3 22.71 6.52
    4 -12 3 18.87 7.15
    -5 -12 -3 13.13 6.11
    -5 -12 -3 8.22 9.20
    5 -12 3 13.35 7.12
    -5 13 3 311.34 13.09
    -5 -13 3 306.47 17.80
    5 -13 -3 330.18 18.53
    -4 13 3 40.72 6.30
    -4 -13 3 49.44 9.26
    4 -13 -3 35.40 9.17
    3 13 -3 113.08 10.82
    -3 13 3 99.81 8.55
    -3 -13 3 101.20 10.71
    3 -13 -3 115.18 10.89
    -2 13 3 0.69 5.31
    -2 -13 3 -7.74 7.05
    2 -13 -3 6.41 4.88
    2 13 -3 7.47 5.24
    1 -13 -3 330.62 17.50
    -1 -13 3 371.40 15.59
    -1 -13 3 358.59 18.37
    1 13 -3 346.36 15.36
    -1 13 3 357.41 15.43
    1 -13 -3 355.78 15.65
    0 -13 -3 20.62 6.69
    0 -13 3 16.36 4.99
    0 -13 -3 4.74 5.75
    0 13 3 12.48 6.60
    0 -13 3 15.74 4.57
    -1 -13 -3 138.23 11.63
    1 -13 3 140.43 8.49
    1 -13 3 150.60 8.54
    1 13 3 155.11 11.90
    -1 -13 -3 153.15 11.06
    1 -13 3 163.29 12.43
    2 13 3 9.03 7.90
    2 -13 3 20.53 6.18
    -2 -13 -3 19.97 7.36
    -2 -13 -3 -2.09 7.18
    2 -13 3 11.79 3.55
    -3 -13 -3 344.97 17.75
    3 13 3 342.62 18.40
    -3 -13 -3 346.94 16.68
    3 -13 3 364.56 18.83
    3 13 3 310.76 17.66
    -4 -13 -3 54.67 8.38
    4 -13 3 59.18 9.78
    -4 -13 -3 55.61 10.58
    -4 -14 3 38.31 9.68
    -4 14 3 43.00 6.82
    -3 14 3 12.08 5.19
    -3 -14 3 5.70 7.29
    -3 -14 3 19.52 8.70
    -2 14 3 278.75 13.84
    -2 -14 3 282.40 16.52
    2 -14 -3 254.68 16.90
    -2 -14 3 292.99 15.28
    -1 -14 3 11.50 6.37
    1 -14 -3 6.86 4.64
    -1 -14 3 5.93 5.63
    -1 14 3 10.01 6.33
    1 -14 -3 29.91 8.55
    0 14 3 -1.86 6.55
    0 -14 3 21.21 8.71
    0 -14 -3 -4.14 6.14
    0 -14 -3 0.87 7.86
    1 14 3 -4.01 6.43
    -1 -14 -3 -12.83 7.94
    -1 -14 -3 0.10 6.62
    1 -14 3 -3.52 5.56
    2 -14 3 219.04 14.80
    -2 -14 -3 217.84 15.01
    -2 -14 -3 194.85 13.68
    2 14 3 189.43 14.46
    -3 -14 -3 10.11 5.61
    3 -14 3 11.18 8.12
    -3 -14 -3 6.03 7.33
    -2 -15 3 19.66 9.21
    -2 15 3 5.56 5.66
    2 -15 -3 2.95 6.31
    -1 -15 3 107.30 12.90
    -1 15 3 113.93 10.80
    1 -15 -3 111.26 12.82
    0 -15 3 -10.08 8.78
    -1 -15 -3 16.44 8.07
    -1 -15 -3 22.49 9.04
    1 15 3 40.39 9.43
    1 -15 3 33.54 8.21
    -2 -15 -3 -5.51 5.81
    2 -15 3 -6.34 6.31
    2 15 3 -0.67 8.14
    -9 0 4 -7.65 6.76
    -8 0 4 392.13 13.66
    -8 0 4 407.88 18.95
    7 0 -4 -0.04 3.88
    -7 0 4 -2.41 3.21
    -7 0 4 1.39 5.75
    -6 0 4 170.62 8.49
    6 0 -4 179.83 10.71
    -6 0 4 169.00 11.06
    5 0 -4 6.22 4.43
    -5 0 4 2.16 3.20
    -4 0 4 34.55 5.35
    4 0 -4 42.85 5.42
    3 0 -4 3.55 3.28
    -3 0 4 0.07 3.51
    -2 0 4 13.89 3.44
    2 0 -4 11.66 3.30
    -1 0 4 -2.30 2.27
    1 0 -4 -6.98 2.06
    0 0 4 756.37 13.99
    0 0 -4 764.78 14.04
    -1 0 -4 1.41 1.25
    -1 0 -4 -0.57 1.82
    1 0 4 3.94 1.31
    2 0 4 52.34 3.68
    2 0 4 53.57 3.62
    -2 0 -4 56.27 3.54
    -2 0 -4 51.39 3.48
    3 0 4 2.48 2.75
    -3 0 -4 -3.22 3.05
    -3 0 -4 0.62 2.62
    -4 0 -4 1318.78 26.52
    4 0 4 1317.11 26.69
    -4 0 -4 1344.07 27.47
    5 0 4 0.34 3.55
    -5 0 -4 6.18 3.73
    -6 0 -4 -0.49 4.51
    -6 0 -4 1.64 15.26
    6 0 4 3.96 4.23
    -7 0 -4 8.50 5.56
    -7 0 -4 -0.18 3.49
    7 0 4 2.35 4.71
    -8 0 -4 371.14 17.11
    -9 1 4 207.45 14.76
    -9 -1 4 218.97 15.70
    -8 1 4 20.18 6.64
    -8 1 4 14.69 4.75
    -8 -1 4 21.51 4.39
    -8 -1 4 32.33 8.38
    -7 1 4 6.44 3.96
    -7 -1 4 9.35 3.96
    -7 -1 4 4.65 4.54
    7 -1 -4 7.39 6.13
    7 1 -4 -10.13 6.28
    -6 -1 4 84.87 8.60
    6 1 -4 76.00 7.11
    -6 1 4 75.73 6.13
    -6 1 4 76.75 7.15
    -6 -1 4 70.28 6.06
    6 -1 -4 74.24 7.50
    -5 1 4 201.44 10.39
    5 1 -4 198.36 10.54
    -5 -1 4 199.05 11.17
    5 -1 -4 212.51 10.38
    -5 1 4 198.19 9.04
    4 1 -4 523.57 15.54
    -4 1 4 491.94 15.00
    4 -1 -4 531.24 15.04
    -4 1 4 505.84 14.00
    -4 -1 4 522.36 15.99
    -3 1 4 170.58 7.40
    3 -1 -4 153.01 7.27
    -3 1 4 152.08 7.13
    -3 -1 4 145.36 7.60
    3 1 -4 152.73 7.63
    -2 1 4 181.68 7.15
    2 1 -4 190.72 7.37
    2 -1 -4 194.04 6.87
    -2 -1 4 186.36 7.38
    1 -1 -4 1821.69 30.47
    -1 -1 4 1862.04 30.33
    1 -1 -4 1858.50 28.75
    -1 1 4 1839.92 30.57
    1 1 -4 1809.06 28.68
    1 1 -4 1857.13 30.35
    0 1 4 1700.58 27.99
    0 -1 -4 1685.41 27.88
    0 1 -4 1739.33 26.71
    0 -1 4 1672.40 26.55
    -1 -1 -4 393.13 9.58
    -1 -1 -4 410.84 9.69
    -1 1 -4 396.86 7.84
    1 -1 4 388.50 7.74
    1 1 4 414.22 9.72
    1 1 4 405.22 7.97
    1 1 4 410.97 9.75
    -1 1 -4 420.62 8.02
    -2 -1 -4 183.01 7.10
    2 -1 4 191.39 5.55
    -2 -1 -4 178.10 6.50
    2 -1 4 175.78 5.45
    2 1 4 181.45 6.90
    -2 1 -4 168.15 5.19
    -2 1 -4 189.97 5.72
    2 1 4 183.03 6.98
    3 1 4 1683.61 31.34
    3 -1 4 1727.31 29.47
    -3 -1 -4 1747.39 31.56
    3 -1 4 1715.36 26.17
    3 1 4 1654.85 31.45
    -3 1 -4 1694.39 29.80
    -3 -1 -4 1686.82 31.86
    -3 1 -4 1678.13 29.22
    -4 1 -4 22.88 3.72
    4 1 4 17.67 4.01
    -4 1 -4 12.89 2.74
    4 -1 4 17.78 3.33
    -4 -1 -4 13.03 3.25
    -4 -1 -4 8.96 3.43
    5 -1 4 65.00 5.43
    -5 1 -4 56.90 5.60
    -5 1 -4 64.05 5.56
    -5 -1 -4 57.44 6.03
    -5 -1 -4 73.72 7.07
    5 1 4 69.43 6.42
    -6 1 -4 60.06 6.51
    6 -1 4 60.32 5.86
    -6 -1 -4 55.13 6.44
    -6 1 -4 58.49 5.93
    6 1 4 50.69 6.41
    -6 -1 -4 55.89 6.73
    -7 1 -4 102.09 8.35
    -7 -1 -4 117.48 9.74
    -7 1 -4 133.58 9.60
    7 -1 4 115.37 8.42
    -7 -1 -4 117.23 10.28
    -8 1 -4 39.18 7.07
    -8 -1 -4 31.11 8.01
    -9 2 4 10.86 7.04
    -9 -2 4 -12.88 8.79
    -8 -2 4 74.22 9.97
    -8 2 4 105.89 10.45
    -8 -2 4 104.43 11.09
    -8 2 4 110.66 7.77
    7 2 -4 185.40 11.60
    -7 2 4 192.42 9.79
    -7 -2 4 187.11 12.76
    7 -2 -4 182.71 10.63
    -7 -2 4 184.19 9.19
    -7 -2 4 182.02 12.23
    -7 2 4 207.22 12.19
    6 2 -4 43.10 6.23
    -6 2 4 52.76 5.91
    -6 -2 4 54.06 8.29
    -6 2 4 60.67 6.77
    6 -2 -4 55.91 6.91
    5 2 -4 332.32 13.41
    -5 2 4 301.99 12.38
    -5 2 4 308.93 11.35
    5 -2 -4 308.17 12.17
    -5 -2 4 318.45 13.99
    -4 2 4 1020.02 22.40
    -4 2 4 986.94 22.74
    -4 -2 4 999.34 24.44
    4 -2 -4 991.15 22.39
    4 2 -4 1028.09 24.14
    3 2 -4 10.21 4.23
    -3 2 4 7.96 3.70
    -3 -2 4 10.12 4.12
    -2 2 4 349.10 10.33
    2 -2 -4 337.41 9.57
    2 2 -4 346.69 10.12
    -2 2 4 343.92 10.05
    -2 -2 4 344.47 10.21
    1 -2 -4 83.08 4.98
    1 -2 -4 85.30 4.18
    -1 -2 4 82.36 4.31
    -1 2 4 83.35 4.54
    -1 2 4 87.01 4.90
    1 2 -4 87.94 4.29
    1 -2 -4 93.16 4.61
    1 2 -4 85.13 4.22
    0 2 4 651.15 13.78
    0 -2 -4 645.71 13.70
    0 -2 -4 660.25 13.47
    0 2 4 664.03 13.26
    0 -2 4 647.07 11.63
    0 2 -4 655.89 11.71
    1 2 4 566.47 13.01
    -1 -2 -4 574.30 13.10
    -1 -2 -4 574.79 11.16
    1 2 4 553.54 10.93
    -1 -2 -4 567.40 12.99
    1 2 4 553.15 12.89
    -2 -2 -4 72.27 5.48
    -2 2 -4 79.22 2.95
    2 2 4 72.78 5.29
    -2 -2 -4 70.68 4.87
    2 2 4 71.56 5.09
    -2 -2 -4 71.23 2.66
    2 -2 4 73.34 2.70
    -3 2 -4 589.18 12.60
    -3 -2 -4 629.08 15.87
    -3 2 -4 587.61 12.28
    3 2 4 617.65 15.87
    3 2 4 552.16 15.46
    -3 -2 -4 600.74 16.25
    3 -2 4 590.00 12.04
    3 -2 4 574.09 12.24
    -4 2 -4 516.09 12.65
    4 2 4 502.05 15.38
    4 -2 4 502.83 10.83
    4 -2 4 508.95 12.59
    -4 -2 -4 497.24 15.63
    -4 -2 -4 520.35 15.32
    -4 2 -4 515.10 12.99
    -5 2 -4 146.28 7.21
    -5 -2 -4 151.07 9.17
    -5 2 -4 136.04 7.17
    5 2 4 158.29 9.16
    5 -2 4 141.56 7.06
    -5 -2 -4 137.61 9.59
    -6 -2 -4 31.96 6.36
    6 -2 4 29.38 4.55
    6 2 4 16.79 5.72
    -6 -2 -4 27.72 5.59
    -6 2 -4 25.14 5.01
    -6 2 -4 29.55 4.56
    7 -2 4 21.46 4.53
    -7 -2 -4 9.60 6.15
    -7 2 -4 20.59 4.79
    -7 2 -4 12.72 4.44
    -7 -2 -4 23.36 7.33
    -8 -2 -4 97.61 10.76
    -8 2 -4 78.61 8.34
    -9 3 4 146.52 11.84
    -9 -3 4 158.12 14.13
    -8 3 4 3.24 4.70
    -8 3 4 3.50 5.16
    -8 -3 4 -3.80 6.83
    -8 -3 4 -1.04 6.80
    -7 3 4 42.92 7.31
    7 -3 -4 41.65 7.04
    -7 -3 4 40.92 8.46
    -7 -3 4 46.01 7.23
    -7 3 4 26.57 5.69
    -6 -3 4 297.75 13.90
    -6 3 4 287.67 11.93
    6 3 -4 297.84 14.01
    -6 3 4 299.35 13.24
    -6 -3 4 250.77 13.91
    6 -3 -4 291.09 12.66
    -5 3 4 731.97 20.07
    -5 -3 4 752.37 22.53
    -5 3 4 733.47 19.57
    5 3 -4 792.45 22.26
    5 -3 -4 764.70 19.78
    -4 -3 4 424.41 14.80
    4 -3 -4 419.70 13.03
    -4 3 4 439.06 13.66
    -4 3 4 426.14 13.15
    4 3 -4 432.40 14.74
    -3 -3 4 115.08 9.09
    3 -3 -4 117.27 6.37
    3 -3 -4 116.90 6.66
    -3 3 4 107.33 6.56
    -3 3 4 116.97 6.92
    3 3 -4 116.96 6.86
    -2 3 4 199.28 7.94
    2 -3 -4 194.99 8.18
    -2 -3 4 190.15 8.03
    2 3 -4 198.52 7.76
    -2 3 4 189.82 7.48
    2 -3 -4 192.14 7.22
    1 -3 -4 5190.76 78.24
    -1 3 4 5166.26 78.14
    -1 3 4 5092.63 77.78
    1 3 -4 5002.01 71.90
    1 -3 -4 5100.62 71.80
    1 -3 -4 5165.87 77.77
    1 3 -4 4915.16 76.92
    -1 -3 4 5131.57 77.07
    0 3 4 105.33 5.09
    0 -3 4 109.91 3.78
    0 -3 -4 108.65 5.35
    0 -3 -4 111.71 5.42
    0 3 4 103.15 5.26
    0 3 4 103.47 4.09
    0 3 -4 110.14 3.81
    0 -3 -4 104.25 5.23
    1 3 4 1461.75 27.19
    1 3 4 1462.96 25.07
    -1 -3 -4 1482.56 27.32
    -1 -3 -4 1474.21 27.54
    -1 -3 -4 1487.04 25.28
    1 3 4 1477.45 27.35
    2 3 4 3.98 2.89
    2 3 4 7.72 2.81
    -2 -3 -4 4.06 3.23
    -2 -3 -4 0.48 1.61
    -2 -3 -4 8.44 4.35
    3 3 4 111.69 7.15
    -3 -3 -4 114.25 7.84
    -3 3 -4 118.88 4.06
    -3 -3 -4 115.51 3.63
    -3 -3 -4 115.87 6.62
    3 -3 4 119.67 3.99
    3 3 4 104.09 7.21
    3 -3 4 115.92 5.24
    4 -3 4 511.86 12.22
    4 3 4 522.95 16.27
    -4 3 -4 512.87 11.96
    4 -3 4 532.88 12.12
    -4 -3 -4 498.18 16.02
    -4 -3 -4 544.50 17.31
    -4 3 -4 500.70 11.99
    5 -3 4 945.53 18.85
    5 3 4 952.70 24.98
    -5 3 -4 974.99 20.38
    -5 -3 -4 931.25 25.90
    -5 3 -4 936.39 20.69
    5 -3 4 939.29 20.20
    -5 -3 -4 987.25 25.36
    -6 -3 -4 47.21 7.69
    6 3 4 37.47 6.48
    6 -3 4 43.28 4.65
    -6 -3 -4 41.27 6.93
    -6 3 -4 47.80 5.03
    -6 3 -4 41.99 4.76
    -7 -3 -4 267.08 13.91
    -7 -3 -4 257.03 14.75
    7 -3 4 260.44 11.00
    -7 3 -4 269.74 11.78
    -8 -3 -4 0.29 5.21
    -8 3 -4 -1.61 4.10
    -8 -4 4 85.18 9.73
    -8 4 4 78.65 8.41
    -7 4 4 1.76 4.60
    -7 -4 4 -3.48 5.01
    -7 -4 4 -5.66 7.02
    -7 4 4 -8.26 5.36
    6 4 -4 415.08 17.32
    6 -4 -4 389.07 14.19
    -6 -4 4 392.09 16.41
    -6 4 4 402.59 14.90
    -6 4 4 404.31 14.77
    -5 -4 4 9.66 5.53
    5 4 -4 11.83 5.62
    5 -4 -4 7.92 3.19
    -5 4 4 21.17 4.84
    -5 -4 4 3.17 5.96
    -5 4 4 15.33 3.66
    -4 4 4 769.49 19.83
    4 4 -4 816.00 21.97
    4 -4 -4 767.12 18.65
    -4 -4 4 769.34 21.64
    -4 4 4 775.74 19.36
    4 -4 -4 789.13 19.94
    -3 4 4 141.15 7.24
    3 4 -4 141.74 8.24
    3 -4 -4 146.85 6.93
    -3 4 4 156.20 8.14
    3 -4 -4 142.42 8.13
    -3 -4 4 151.85 8.63
    2 -4 -4 4.63 7.59
    -2 4 4 6.81 3.38
    -2 4 4 6.51 2.83
    2 4 -4 -0.95 3.38
    -2 -4 4 5.37 3.90
    2 -4 -4 3.13 3.10
    1 -4 -4 2151.30 37.18
    1 -4 -4 2165.84 38.04
    1 4 -4 2203.09 37.00
    -1 4 4 2175.95 37.54
    -1 4 4 2178.14 38.09
    -1 -4 4 2184.16 36.88
    1 4 -4 2213.44 33.41
    1 -4 -4 2172.94 33.10
    0 4 4 5.31 1.84
    0 -4 4 7.42 1.87
    0 4 4 4.34 3.28
    0 -4 -4 4.19 2.53
    0 4 4 2.41 2.93
    0 -4 -4 6.68 2.54
    0 -4 -4 2.45 2.27
    0 -4 4 11.14 1.97
    0 4 -4 6.59 1.80
    1 4 4 195.87 6.70
    1 4 4 194.99 7.79
    -1 -4 -4 178.96 7.82
    -1 -4 -4 192.34 6.99
    1 4 4 182.68 7.69
    -1 -4 -4 179.88 8.17
    -2 -4 -4 18.06 4.43
    -2 -4 -4 12.13 4.76
    2 4 4 16.70 3.45
    2 4 4 18.26 4.31
    -3 -4 -4 51.41 5.08
    3 -4 4 52.47 4.31
    3 4 4 50.79 6.11
    -3 -4 -4 55.62 6.57
    3 4 4 50.10 5.85
    -3 -4 -4 50.48 3.16
    -4 -4 -4 904.47 23.56
    -4 -4 -4 880.20 24.16
    -4 4 -4 911.63 16.95
    4 -4 4 900.14 16.80
    -4 -4 -4 902.50 15.97
    4 -4 4 901.90 19.38
    4 4 4 895.72 23.26
    5 -4 4 120.32 6.25
    -5 -4 -4 107.01 9.70
    -5 -4 -4 118.78 9.13
    5 4 4 127.42 9.31
    -5 4 -4 121.15 5.82
    -5 4 -4 117.16 5.57
    5 -4 4 114.16 5.47
    6 4 4 1.88 5.27
    6 -4 4 2.14 2.56
    -6 4 -4 0.75 3.21
    -6 -4 -4 4.74 6.08
    -6 -4 -4 11.77 7.08
    -6 4 -4 4.50 2.97
    -7 -4 -4 -1.75 6.97
    -7 4 -4 17.46 4.18
    7 -4 4 13.84 3.77
    -7 -4 -4 10.89 6.39
    -8 4 -4 149.06 9.37
    -8 -4 -4 128.56 13.04
    -8 -5 4 40.47 9.60
    -8 5 4 50.01 7.58
    -7 5 4 4.96 5.10
    -7 -5 4 9.73 6.59
    7 -5 -4 10.54 4.51
    -7 -5 4 7.75 6.17
    -7 5 4 2.59 4.69
    -6 5 4 19.68 4.86
    6 5 -4 2.80 6.15
    6 -5 -4 21.86 5.15
    -6 -5 4 21.67 6.04
    -6 5 4 14.33 5.11
    -6 -5 4 17.41 6.29
    -5 5 4 808.72 21.86
    -5 -5 4 813.60 23.94
    5 5 -4 818.32 24.04
    -5 -5 4 765.31 24.10
    -5 5 4 829.92 21.36
    5 -5 -4 831.84 20.72
    -4 5 4 91.13 6.61
    4 -5 -4 89.00 7.80
    -4 -5 4 81.43 8.15
    -4 5 4 91.34 7.03
    4 5 -4 95.69 7.51
    4 -5 -4 104.52 6.60
    -4 -5 4 87.87 7.17
    -3 -5 4 522.56 15.79
    -3 -5 4 524.13 16.43
    3 -5 -4 527.79 14.14
    -3 5 4 522.68 14.52
    -3 5 4 512.90 15.40
    3 -5 -4 521.32 15.51
    3 5 -4 532.44 16.37
    -2 -5 4 462.79 13.94
    -2 -5 4 491.07 14.15
    -2 5 4 469.09 14.21
    2 5 -4 487.28 11.31
    2 -5 -4 467.11 12.82
    2 5 -4 469.52 13.96
    -2 5 4 460.11 13.07
    2 -5 -4 474.25 14.39
    1 -5 -4 2662.76 39.26
    1 -5 -4 2652.54 46.13
    -1 5 4 2599.34 45.79
    -1 5 4 2597.16 44.91
    1 -5 -4 2648.85 44.87
    1 5 -4 2757.65 44.79
    -1 -5 4 2689.59 44.45
    -1 -5 4 2581.35 44.16
    0 5 4 118.95 3.97
    0 -5 -4 119.49 6.26
    0 5 -4 123.00 4.92
    0 -5 -4 125.04 6.65
    0 -5 4 126.92 4.91
    0 -5 4 133.51 5.10
    0 5 4 124.78 6.41
    0 5 4 119.05 6.46
    0 -5 -4 114.11 6.73
    1 -5 4 2323.95 35.09
    -1 -5 -4 2382.47 42.48
    1 -5 4 2321.23 35.22
    -1 -5 -4 2345.74 42.00
    1 5 4 2381.53 42.22
    1 5 4 2331.08 41.99
    -1 -5 -4 2340.57 40.31
    -2 -5 -4 753.43 19.91
    -2 -5 -4 705.72 16.20
    -2 -5 -4 746.22 19.08
    2 5 4 766.97 19.43
    2 5 4 724.58 18.98
    3 5 4 827.43 21.94
    -3 -5 -4 796.26 17.02
    3 5 4 871.05 22.16
    -3 -5 -4 845.48 22.69
    -3 -5 -4 811.24 21.34
    3 -5 4 801.69 19.16
    -4 -5 -4 191.36 6.49
    4 5 4 194.97 10.75
    -4 -5 -4 193.37 10.91
    -4 -5 -4 198.73 10.83
    4 5 4 211.38 11.50
    4 -5 4 195.64 8.50
    5 -5 4 661.03 16.93
    5 -5 4 657.59 13.97
    5 5 4 662.31 21.35
    -5 -5 -4 629.56 21.84
    -5 5 -4 673.06 14.19
    -5 -5 -4 656.88 21.26
    6 5 4 4.12 5.35
    -6 -5 -4 4.14 6.88
    -6 -5 -4 3.23 5.78
    6 -5 4 2.41 2.25
    6 -5 4 3.18 3.50
    -6 5 -4 2.66 2.71
    7 -5 4 -4.74 3.02
    -7 5 -4 0.96 3.17
    -7 -5 -4 -1.56 7.28
    -7 -5 -4 14.08 7.14
    -8 5 -4 21.01 4.56
    -8 -6 4 46.31 9.74
    -8 6 4 56.51 7.87
    -7 6 4 3.32 5.18
    -7 6 4 5.42 4.64
    6 -6 -4 379.06 14.00
    -6 -6 4 383.34 17.63
    -6 6 4 367.94 15.39
    6 6 -4 366.57 17.38
    -6 6 4 401.41 14.96
    -6 -6 4 405.23 18.04
    5 -6 -4 1.55 3.47
    5 -6 -4 -5.78 5.15
    5 6 -4 -5.59 5.54
    -5 -6 4 -3.07 4.83
    -5 -6 4 -4.58 4.11
    -5 6 4 7.40 4.36
    -5 6 4 2.23 4.82
    4 -6 -4 65.50 5.59
    -4 6 4 64.99 5.93
    -4 6 4 59.00 6.07
    -4 -6 4 69.80 8.07
    4 6 -4 49.22 7.02
    4 -6 -4 64.64 7.34
    -4 -6 4 59.53 7.35
    -3 -6 4 20.59 5.51
    3 6 -4 6.41 4.61
    3 -6 -4 16.71 4.33
    -3 6 4 7.47 3.41
    -3 6 4 15.06 3.19
    3 -6 -4 15.35 3.49
    2 6 -4 874.28 21.00
    2 -6 -4 817.95 20.86
    -2 -6 4 831.67 20.28
    2 6 -4 847.08 16.32
    -2 6 4 818.37 20.77
    -2 -6 4 827.61 20.52
    -2 6 4 845.56 19.63
    2 -6 -4 818.64 19.06
    -1 6 4 101.91 7.09
    1 -6 -4 112.24 6.42
    -1 -6 4 119.12 6.03
    -1 -6 4 116.04 6.42
    1 -6 -4 118.71 7.81
    -1 6 4 118.10 6.88
    1 -6 -4 106.64 5.96
    1 -6 -4 112.10 4.17
    1 6 -4 103.56 6.13
    0 -6 4 4755.96 68.79
    0 6 -4 4764.10 74.41
    0 -6 4 4891.81 74.59
    0 -6 -4 4870.76 78.29
    0 -6 -4 4974.04 78.12
    0 -6 4 4901.12 74.59
    0 6 4 5003.77 78.57
    0 -6 -4 4901.42 78.49
    1 6 4 44.52 4.78
    1 -6 4 47.68 2.62
    1 6 4 44.26 5.82
    -1 -6 -4 34.72 4.45
    -1 -6 -4 47.79 6.12
    -1 -6 -4 46.75 5.43
    1 -6 4 41.49 2.55
    -2 -6 -4 44.77 7.38
    2 6 4 35.95 5.74
    2 6 4 41.42 6.86
    -2 -6 -4 45.82 4.65
    -2 -6 -4 44.11 5.32
    3 6 4 46.08 6.37
    -3 -6 -4 48.49 4.40
    -3 -6 -4 50.59 6.72
    3 6 4 44.50 5.59
    3 -6 4 53.51 5.72
    -3 -6 -4 47.44 7.29
    -4 -6 -4 348.32 14.75
    4 -6 4 358.34 12.65
    -4 -6 -4 350.73 10.33
    4 6 4 370.33 15.61
    -4 -6 -4 344.75 15.63
    4 6 4 338.84 14.85
    -5 -6 -4 -0.03 6.87
    5 6 4 -2.71 5.36
    5 -6 4 -1.96 3.94
    -5 -6 -4 8.95 5.63
    -5 -6 -4 2.13 2.03
    -6 -6 -4 -8.81 7.96
    -6 -6 -4 1.03 6.45
    -7 6 -4 55.97 4.59
    -7 -6 -4 52.18 8.90
    -7 -6 -4 46.53 9.06
    -8 -6 -4 158.43 13.62
    -8 -7 4 6.63 6.27
    -8 7 4 5.31 5.62
    -7 7 4 6.70 5.07
    -7 -7 4 15.21 6.59
    -6 7 4 0.29 5.41
    6 7 -4 5.02 6.85
    -6 7 4 8.94 4.67
    -6 -7 4 10.34 6.86
    -6 -7 4 -4.72 6.58
    5 -7 -4 761.30 20.04
    -5 7 4 767.31 22.94
    5 7 -4 796.64 24.75
    -5 7 4 737.50 20.48
    5 -7 -4 821.05 23.44
    -5 -7 4 730.06 23.49
    -5 -7 4 766.81 25.14
    -4 -7 4 32.99 5.35
    4 -7 -4 29.84 5.62
    -4 7 4 35.54 4.44
    4 7 -4 27.79 6.24
    4 -7 -4 30.89 4.66
    -4 7 4 34.71 6.16
    -4 -7 4 26.99 7.09
    -3 7 4 155.08 9.78
    3 -7 -4 151.02 9.70
    -3 7 4 153.36 8.08
    -3 -7 4 159.60 9.67
    -3 -7 4 164.56 9.98
    3 -7 -4 143.68 7.57
    3 7 -4 160.98 9.88
    -2 7 4 38.92 5.99
    2 -7 -4 50.01 5.63
    -2 -7 4 37.06 4.98
    2 7 -4 48.39 3.55
    -2 -7 4 42.55 5.38
    2 -7 -4 38.38 4.67
    -2 7 4 45.17 5.20
    2 7 -4 39.55 5.16
    1 7 -4 497.68 14.25
    1 -7 -4 491.56 14.37
    1 -7 -4 496.01 15.99
    1 -7 -4 466.71 14.17
    -1 -7 4 507.51 14.29
    -1 7 4 491.17 14.72
    -1 -7 4 505.70 14.23
    0 -7 4 94.47 5.27
    0 -7 -4 100.02 7.40
    0 -7 4 106.02 5.32
    0 7 -4 93.95 5.31
    0 7 4 110.45 7.54
    0 -7 -4 99.35 6.86
    0 -7 -4 107.40 7.49
    0 -7 4 99.92 3.97
    -1 -7 -4 472.15 15.99
    1 7 4 500.03 16.02
    1 -7 4 465.19 10.57
    1 -7 4 496.55 10.78
    1 7 4 461.44 15.49
    -1 -7 -4 475.99 15.02
    -1 -7 -4 492.60 15.05
    2 -7 4 1.04 4.29
    -2 -7 -4 0.17 3.10
    2 7 4 1.82 3.93
    2 7 4 -0.15 4.46
    -2 -7 -4 -2.62 3.71
    -2 -7 -4 -7.15 5.84
    -3 -7 -4 91.12 8.41
    3 -7 4 102.28 7.84
    3 7 4 108.74 8.64
    -3 -7 -4 99.87 6.16
    -3 -7 -4 104.66 9.50
    3 7 4 107.83 9.34
    -4 -7 -4 187.87 8.10
    4 7 4 174.19 11.59
    4 -7 4 190.86 9.91
    -4 -7 -4 166.41 10.89
    -4 -7 -4 181.10 12.24
    4 7 4 169.87 11.20
    5 -7 4 581.65 17.75
    -5 -7 -4 599.95 21.73
    -5 -7 -4 563.68 14.34
    -5 -7 -4 544.41 20.39
    5 7 4 551.20 20.83
    -6 -7 -4 4.12 7.70
    -6 -7 -4 2.02 6.25
    6 -7 4 15.00 4.63
    7 -7 4 36.06 5.44
    -7 -7 -4 47.61 9.86
    -7 -8 4 -6.18 7.95
    -7 8 4 -1.36 4.75
    6 8 -4 45.25 7.43
    -6 -8 4 65.48 10.00
    6 -8 -4 68.05 8.80
    -6 8 4 64.85 6.79
    6 -8 -4 64.21 6.63
    5 -8 -4 5.42 3.74
    -5 8 4 3.15 3.51
    -5 8 4 2.88 7.38
    -5 -8 4 -2.33 4.22
    5 -8 -4 5.05 4.45
    -5 -8 4 9.28 6.85
    5 8 -4 10.58 6.29
    -4 8 4 592.90 17.05
    -4 -8 4 575.99 20.01
    -4 8 4 550.45 19.31
    4 -8 -4 617.27 20.25
    4 -8 -4 547.12 16.04
    -4 -8 4 595.08 20.91
    4 8 -4 549.76 19.50
    -3 8 4 168.13 8.59
    -3 -8 4 167.41 9.67
    3 8 -4 184.12 10.67
    3 -8 -4 172.43 10.17
    -3 8 4 159.15 9.69
    -3 -8 4 185.80 10.36
    3 8 -4 179.01 7.14
    3 -8 -4 183.11 8.65
    2 -8 -4 248.61 10.29
    -2 -8 4 264.25 11.84
    2 -8 -4 239.19 7.30
    2 8 -4 256.50 11.71
    2 -8 -4 235.29 12.23
    2 -8 -4 236.44 10.43
    -2 -8 4 246.79 10.93
    -2 8 4 248.29 10.89
    -1 -8 4 155.27 8.28
    1 -8 -4 165.86 8.20
    1 -8 -4 172.06 9.69
    -1 -8 4 169.44 8.50
    -1 8 4 154.22 8.83
    1 8 -4 157.21 8.28
    1 -8 -4 164.39 8.92
    0 8 -4 472.59 12.78
    0 -8 4 444.27 12.56
    0 -8 4 467.57 12.81
    0 -8 -4 456.51 15.35
    0 -8 -4 459.33 15.53
    0 8 4 467.94 15.08
    0 -8 4 464.17 9.42
    0 -8 -4 460.67 15.02
    -1 -8 -4 38.22 5.90
    -1 -8 -4 47.12 5.85
    1 -8 4 53.37 3.66
    -1 -8 -4 58.42 7.14
    1 8 4 55.43 7.12
    1 -8 4 53.25 3.60
    2 8 4 138.72 10.07
    -2 -8 -4 131.76 8.37
    -2 -8 -4 146.82 9.69
    2 -8 4 131.19 9.19
    -2 -8 -4 116.27 8.94
    2 8 4 119.06 23.00
    -3 -8 -4 57.72 7.41
    3 8 4 48.01 7.29
    3 8 4 45.05 7.81
    -3 -8 -4 45.09 5.36
    3 -8 4 61.58 6.97
    -3 -8 -4 48.84 7.48
    -4 -8 -4 296.83 14.19
    4 -8 4 286.07 13.01
    4 8 4 290.13 15.08
    -4 -8 -4 311.43 11.38
    -4 -8 -4 293.87 15.63
    4 8 4 287.67 14.69
    -5 -8 -4 101.39 11.15
    5 8 4 110.62 10.43
    5 -8 4 115.30 8.95
    -5 -8 -4 93.90 8.93
    -5 -8 -4 104.20 6.46
    -6 -8 -4 34.77 4.06
    -6 -8 -4 26.87 7.15
    7 -8 4 6.98 5.47
    -7 9 4 4.90 4.96
    -7 -9 4 5.22 5.96
    -6 -9 4 5.74 6.74
    -6 9 4 7.77 4.47
    -5 -9 4 360.63 17.93
    -5 9 4 401.15 14.32
    5 9 -4 416.10 18.53
    5 -9 -4 371.82 13.55
    5 -9 -4 357.88 16.02
    -4 -9 4 14.93 6.85
    4 9 -4 11.47 4.89
    -4 9 4 5.80 4.12
    -4 -9 4 15.18 6.34
    4 -9 -4 12.66 4.86
    -3 9 4 35.39 5.82
    3 -9 -4 34.13 5.06
    3 -9 -4 37.30 5.73
    -3 -9 4 32.47 6.39
    3 -9 -4 39.55 7.38
    3 9 -4 39.16 4.00
    3 9 -4 42.92 6.98
    -3 -9 4 42.91 7.52
    2 -9 -4 0.96 2.93
    -2 -9 4 -1.83 4.36
    2 9 -4 4.32 4.44
    -2 -9 4 -3.32 3.64
    -2 9 4 5.58 4.56
    2 -9 -4 -1.01 2.16
    2 -9 -4 -5.08 4.39
    2 -9 -4 -6.22 5.55
    -1 9 4 892.80 22.71
    1 -9 -4 874.26 22.71
    -1 -9 4 882.18 22.04
    1 -9 -4 852.37 24.29
    1 -9 -4 886.67 22.27
    1 9 -4 909.03 22.20
    -1 -9 4 892.21 22.13
    0 9 4 153.14 9.70
    0 -9 -4 151.42 8.96
    0 9 -4 159.95 7.45
    0 -9 -4 142.95 9.27
    0 -9 4 145.61 7.23
    0 -9 -4 141.04 8.85
    0 -9 4 158.25 7.56
    1 -9 4 80.10 4.78
    1 9 4 69.83 8.20
    -1 -9 -4 83.83 7.59
    -1 -9 -4 78.22 7.51
    -1 -9 -4 75.87 7.18
    1 -9 4 70.18 4.53
    -2 -9 -4 240.86 11.57
    2 -9 4 245.08 6.73
    -2 -9 -4 238.05 13.38
    2 -9 4 233.67 6.67
    2 9 4 238.41 12.05
    2 9 4 258.17 13.36
    -2 -9 -4 243.07 12.47
    2 -9 4 225.05 12.23
    3 9 4 8.31 5.12
    3 9 4 11.18 5.86
    -3 -9 -4 10.70 7.14
    3 -9 4 14.79 5.67
    -4 -9 -4 230.54 14.46
    4 9 4 212.64 13.72
    -4 -9 -4 224.64 13.29
    -4 -9 -4 233.91 10.60
    4 9 4 237.19 13.46
    4 -9 4 261.84 13.04
    -5 -9 -4 460.60 14.77
    -5 -9 -4 465.79 21.08
    5 -9 4 473.32 17.80
    -6 -9 -4 -9.99 8.51
    6 -9 4 12.32 5.20
    -7 -9 -4 182.50 15.94
    -7 -10 4 13.46 9.06
    -7 10 4 0.42 5.21
    6 -10 -4 144.16 12.12
    -6 10 4 134.84 9.08
    -6 -10 4 132.02 12.54
    5 -10 -4 132.79 8.47
    5 10 -4 122.26 11.52
    5 -10 -4 129.38 11.37
    -5 10 4 134.24 8.74
    -5 -10 4 110.15 10.46
    4 -10 -4 270.09 11.33
    -4 10 4 265.38 11.86
    -4 -10 4 247.61 14.23
    -4 -10 4 278.49 15.29
    4 10 -4 274.24 9.73
    4 -10 -4 257.98 14.74
    4 10 -4 260.42 14.71
    4 -10 -4 266.56 11.86
    3 10 -4 2.30 2.13
    3 -10 -4 -1.00 4.26
    -3 -10 4 -3.29 5.99
    3 -10 -4 3.46 4.27
    -3 -10 4 3.50 4.93
    -3 10 4 -0.86 4.53
    3 -10 -4 0.49 3.62
    3 10 -4 -1.58 5.22
    2 -10 -4 5.34 4.84
    2 -10 -4 8.58 6.47
    2 -10 -4 8.48 1.83
    2 -10 -4 3.16 3.98
    -2 -10 4 5.72 3.88
    -2 -10 4 10.23 3.92
    1 10 -4 22.65 5.09
    1 -10 -4 23.48 6.87
    1 -10 -4 21.77 4.52
    -1 10 4 19.04 5.65
    -1 -10 4 17.74 5.04
    1 -10 -4 24.30 5.21
    -1 -10 4 20.93 4.91
    0 -10 -4 26.54 4.54
    0 -10 4 33.69 4.64
    0 -10 -4 28.85 6.50
    0 -10 4 38.15 4.68
    0 10 4 37.36 6.75
    0 -10 -4 33.68 5.59
    0 10 -4 41.08 4.70
    1 10 4 23.45 5.45
    -1 -10 -4 21.91 5.74
    -1 -10 -4 18.49 6.47
    1 -10 4 31.80 3.76
    1 -10 4 25.29 3.53
    1 -10 4 35.76 7.31
    -1 -10 -4 34.13 7.05
    1 -10 4 27.13 2.41
    2 -10 4 37.48 3.13
    2 10 4 37.20 8.15
    -2 -10 -4 21.81 6.37
    -2 -10 -4 34.73 5.66
    -2 -10 -4 36.40 7.95
    2 10 4 36.54 6.28
    2 -10 4 33.48 6.94
    2 -10 4 29.27 2.88
    -3 -10 -4 16.40 6.97
    3 10 4 1.04 6.86
    -3 -10 -4 2.17 4.12
    3 10 4 1.50 5.67
    3 -10 4 10.89 6.02
    -3 -10 -4 10.60 4.58
    4 -10 4 754.21 23.55
    -4 -10 -4 738.62 25.55
    4 10 4 704.06 24.54
    4 10 4 724.26 25.47
    -4 -10 -4 740.42 21.26
    -5 -10 -4 -1.84 4.26
    -5 -10 -4 -0.10 5.71
    5 -10 4 -2.38 4.75
    6 -10 4 129.90 11.00
    -6 -10 -4 113.57 13.50
    -6 11 4 23.99 5.59
    6 -11 -4 22.63 7.24
    -5 -11 4 323.17 17.36
    -5 11 4 368.19 14.33
    5 -11 -4 352.66 17.08
    5 -11 -4 345.26 13.76
    5 11 -4 315.46 17.39
    -4 11 4 20.17 5.55
    4 11 -4 26.25 3.68
    4 -11 -4 18.18 4.89
    4 -11 -4 8.14 7.45
    4 -11 -4 20.56 4.55
    4 11 -4 18.21 7.02
    3 -11 -4 6.52 2.79
    -3 -11 4 5.85 6.76
    -3 11 4 13.11 5.55
    3 -11 -4 14.73 5.00
    3 -11 -4 2.34 6.34
    -3 -11 4 6.79 5.17
    3 -11 -4 18.24 4.92
    -2 11 4 349.06 14.16
    2 -11 -4 346.73 16.79
    2 -11 -4 341.56 14.04
    2 -11 -4 339.89 13.68
    2 11 -4 341.64 14.53
    -2 -11 4 332.41 14.63
    -2 -11 4 358.66 15.23
    1 11 -4 -0.12 4.20
    -1 -11 4 8.23 3.98
    1 -11 -4 2.41 4.20
    -1 -11 4 2.89 4.46
    1 -11 -4 13.11 6.10
    1 -11 -4 7.59 4.00
    -1 11 4 6.54 5.70
    0 -11 -4 28.26 5.88
    0 11 4 33.86 5.86
    0 -11 -4 24.46 6.92
    0 -11 4 34.96 4.94
    0 -11 4 36.30 5.00
    0 -11 -4 31.59 6.88
    -1 -11 -4 103.58 9.60
    1 -11 4 114.40 6.44
    1 -11 4 104.45 10.24
    -1 -11 -4 99.34 9.84
    1 11 4 105.58 9.47
    1 -11 4 103.87 6.21
    -1 -11 -4 123.91 9.80
    2 -11 4 16.30 5.65
    2 -11 4 15.01 2.66
    2 -11 4 22.84 2.87
    -2 -11 -4 18.52 6.03
    -2 -11 -4 31.97 7.83
    -2 -11 -4 24.86 6.85
    2 11 4 25.96 7.50
    3 11 4 421.31 18.28
    -3 -11 -4 465.93 20.37
    3 -11 4 420.47 18.17
    3 11 4 473.38 20.17
    -3 -11 -4 475.31 17.72
    4 -11 4 37.57 7.79
    -4 -11 -4 42.71 9.63
    -4 -11 -4 49.25 6.34
    -5 -11 -4 264.74 12.82
    -5 -11 -4 328.19 19.13
    5 -11 4 280.27 15.24
    6 -11 4 44.43 8.61
    -6 -11 -4 45.98 9.36
    -5 -12 4 -0.14 5.47
    5 -12 -4 -1.43 7.45
    -5 12 4 6.97 4.67
    4 12 -4 414.07 19.21
    -4 -12 4 410.29 19.54
    -4 12 4 435.50 15.83
    4 -12 -4 434.70 20.03
    3 -12 -4 8.85 5.78
    3 -12 -4 24.23 5.49
    -3 12 4 12.25 5.40
    -3 -12 4 -1.02 5.71
    3 12 -4 14.04 6.70
    3 -12 -4 20.02 5.66
    -2 12 4 5.98 5.12
    -2 -12 4 5.88 5.79
    2 -12 -4 -3.03 7.22
    2 -12 -4 -3.56 5.03
    -1 12 4 10.43 6.19
    -1 -12 4 5.92 4.20
    1 -12 -4 11.03 6.63
    1 12 -4 -0.47 4.33
    1 -12 -4 16.75 5.55
    1 -12 -4 -1.24 3.81
    0 -12 4 548.24 17.16
    0 -12 4 510.82 16.58
    0 -12 -4 546.49 19.42
    0 -12 -4 536.25 20.91
    0 -12 -4 536.91 19.63
    0 -12 4 551.13 22.07
    0 12 4 535.87 19.66
    1 -12 4 -0.72 2.84
    -1 -12 -4 1.81 6.38
    1 -12 4 0.85 3.05
    1 12 4 4.86 6.55
    -2 -12 -4 -4.41 5.95
    -2 -12 -4 3.98 7.08
    2 12 4 -1.11 7.38
    2 -12 4 -0.67 1.83
    -3 -12 -4 -1.03 5.27
    -3 -12 -4 -10.18 7.62
    3 12 4 -2.21 5.56
    3 -12 4 6.97 6.65
    3 12 4 9.10 6.47
    -4 -12 -4 372.74 16.25
    -4 -12 -4 384.02 19.20
    4 -12 4 336.97 16.96
    -5 -12 -4 -6.92 9.56
    5 -12 4 5.68 7.13
    -5 -12 -4 10.08 5.55
    5 -13 -4 90.99 11.85
    -5 -13 4 72.26 11.31
    -5 13 4 70.22 7.60
    -4 13 4 -1.66 4.46
    4 -13 -4 -3.28 7.85
    -4 -13 4 -0.22 7.32
    3 -13 -4 22.67 6.95
    3 13 -4 34.46 7.96
    -3 -13 4 26.10 7.59
    -3 13 4 25.43 6.03
    2 -13 -4 -6.50 5.33
    -2 -13 4 -4.55 4.19
    2 13 -4 0.98 5.33
    2 -13 -4 4.47 7.23
    1 13 -4 258.84 13.07
    1 -13 -4 261.21 15.99
    1 -13 -4 277.76 14.03
    -1 -13 4 276.48 13.20
    -1 13 4 284.20 14.45
    -1 -13 4 280.89 16.54
    0 -13 4 17.21 6.07
    0 -13 -4 17.79 6.80
    0 13 4 4.16 5.73
    0 -13 4 9.36 4.94
    1 -13 4 179.19 9.09
    1 -13 4 203.18 14.37
    1 13 4 206.43 13.69
    -1 -13 -4 195.32 13.52
    -1 -13 -4 192.69 12.61
    2 -13 4 6.98 5.39
    -2 -13 -4 -11.76 7.65
    2 -13 4 1.54 2.68
    2 13 4 9.63 7.76
    -3 -13 -4 221.72 14.52
    3 -13 4 214.61 15.06
    -3 -13 -4 214.87 13.36
    3 13 4 211.67 15.14
    -4 -13 -4 81.37 9.49
    -4 -13 -4 85.50 11.98
    4 -13 4 86.31 10.84
    -4 -14 4 256.44 16.22
    4 -14 -4 312.72 18.79
    -4 14 4 251.03 12.90
    -4 -14 4 253.73 15.63
    3 -14 -4 7.53 8.92
    -3 14 4 -1.43 5.83
    -3 -14 4 2.72 6.39
    -3 -14 4 1.54 7.46
    2 -14 -4 76.17 11.13
    -2 14 4 84.08 9.12
    -2 -14 4 95.79 11.74
    -2 -14 4 66.79 8.77
    1 -14 -4 2.08 5.73
    1 -14 -4 3.47 6.07
    -1 14 4 11.24 6.88
    0 14 4 608.00 22.84
    0 -14 -4 652.47 24.64
    0 -14 4 672.60 26.47
    0 -14 -4 625.61 22.79
    1 -14 4 -2.29 5.41
    -1 -14 -4 -9.90 7.00
    1 14 4 -3.39 5.40
    1 -14 4 1.61 4.00
    -1 -14 -4 3.68 6.08
    2 14 4 197.21 14.85
    -2 -14 -4 181.85 14.40
    -2 -14 -4 188.12 13.89
    2 -14 4 206.57 14.55
    -3 -14 -4 19.21 7.45
    3 -14 4 11.07 8.64
    3 14 4 20.01 9.65
    -3 -14 -4 19.85 8.02
    2 -15 -4 123.64 12.17
    -2 -15 4 121.19 13.33
    -2 15 4 109.96 10.48
    -1 -15 4 344.01 20.07
    1 -15 -4 333.07 19.65
    -1 15 4 339.89 17.03
    0 -15 -4 1.95 7.99
    0 -15 4 4.25 8.63
    0 15 4 8.45 7.77
    -1 -15 -4 282.31 17.16
    -1 -15 -4 284.30 17.36
    1 -15 4 295.49 18.55
    1 15 4 308.57 17.56
    -2 -15 -4 12.14 8.35
    2 15 4 -3.76 8.88
    -2 -15 -4 -9.45 8.51
    2 -15 4 -5.18 6.16
    -9 0 5 5.38 5.81
    -8 0 5 499.60 21.29
    -8 0 5 524.76 16.66
    -7 0 5 9.25 6.22
    7 0 -5 11.60 6.10
    -6 0 5 807.51 23.96
    6 0 -5 786.91 23.00
    -6 0 5 820.67 21.08
    -5 0 5 2.92 3.88
    5 0 -5 -2.61 4.70
    -5 0 5 -0.80 5.09
    4 0 -5 336.41 12.17
    -4 0 5 314.15 12.07
    -3 0 5 -2.25 3.19
    3 0 -5 3.14 3.57
    -2 0 5 236.62 8.38
    2 0 -5 255.19 8.59
    -1 0 5 0.98 2.42
    -1 0 5 -2.63 3.13
    1 0 -5 1.44 1.78
    1 0 -5 1.50 3.09
    0 0 -5 293.79 7.53
    0 0 5 277.34 7.43
    -1 0 -5 -2.10 2.09
    1 0 5 -0.98 1.68
    2 0 5 734.35 15.35
    2 0 5 764.11 15.39
    -2 0 -5 760.48 15.74
    -2 0 -5 755.01 15.29
    3 0 5 0.22 2.79
    3 0 5 -0.88 2.58
    -3 0 -5 -1.45 2.83
    -3 0 -5 -1.56 1.88
    4 0 5 1106.18 23.67
    -4 0 -5 1130.13 24.64
    -4 0 -5 1144.22 23.93
    -5 0 -5 5.61 3.82
    5 0 5 1.01 3.44
    -5 0 -5 -1.17 3.93
    -6 0 -5 25.84 5.62
    6 0 5 31.81 5.28
    -6 0 -5 29.13 5.41
    -7 0 -5 4.33 4.95
    -7 0 -5 1.51 4.84
    7 0 5 7.32 3.82
    -8 0 -5 11.72 5.51
    -9 1 5 16.53 6.31
    -8 -1 5 15.47 4.52
    -8 1 5 7.25 6.48
    -8 1 5 9.87 4.38
    -8 -1 5 4.37 7.00
    7 -1 -5 287.29 13.63
    -7 -1 5 273.08 14.99
    -7 -1 5 296.08 12.07
    -7 1 5 279.42 14.41
    7 1 -5 291.06 14.11
    -7 1 5 284.47 12.08
    6 1 -5 0.94 5.50
    -6 -1 5 16.30 4.42
    -6 -1 5 9.54 6.22
    -6 1 5 9.15 5.75
    -6 1 5 13.57 4.04
    -5 1 5 9.15 3.78
    5 -1 -5 3.67 3.42
    -5 1 5 0.50 4.88
    5 1 -5 5.68 5.08
    4 -1 -5 14.29 4.35
    -4 1 5 19.67 4.36
    -4 -1 5 12.94 4.83
    -4 1 5 21.41 3.95
    4 1 -5 16.62 4.73
    -3 1 5 966.29 21.30
    -3 1 5 991.10 21.62
    -3 -1 5 941.38 21.58
    3 1 -5 1015.20 22.09
    3 -1 -5 986.85 21.48
    -2 -1 5 0.10 2.24
    2 1 -5 1.94 2.85
    2 -1 -5 6.68 3.06
    -2 1 5 1.60 3.15
    -1 1 5 -0.23 3.91
    -1 -1 5 0.21 2.50
    1 -1 -5 0.14 2.79
    1 1 -5 1.81 2.65
    -1 -1 5 2.08 2.55
    0 -1 5 110.96 4.08
    0 1 5 114.37 4.99
    0 1 -5 106.86 4.08
    0 -1 -5 119.86 5.06
    -1 -1 -5 758.80 15.41
    -1 1 -5 767.06 13.57
    1 1 5 757.67 15.47
    1 1 5 760.44 13.80
    -1 1 -5 752.92 13.57
    1 -1 5 769.73 13.57
    -1 -1 -5 760.20 15.59
    2 1 5 378.67 10.43
    2 -1 5 374.18 8.66
    -2 1 -5 373.33 8.98
    2 -1 5 375.86 8.88
    -2 -1 -5 379.94 10.56
    -2 -1 -5 371.44 10.18
    2 1 5 371.75 10.46
    -2 1 -5 380.35 8.74
    3 1 5 250.49 9.14
    3 1 5 254.46 8.98
    -3 -1 -5 246.91 9.04
    3 -1 5 252.16 7.79
    -3 1 -5 254.86 7.81
    3 -1 5 247.51 5.59
    -3 -1 -5 244.95 9.57
    -3 1 -5 245.05 8.01
    4 1 5 3.98 3.45
    -4 1 -5 8.56 3.23
    -4 1 -5 -0.61 2.68
    -4 -1 -5 5.01 4.11
    4 -1 5 3.11 2.56
    -4 -1 -5 5.78 2.96
    -5 1 -5 12.23 3.88
    5 -1 5 14.28 3.38
    5 1 5 13.31 4.08
    -5 -1 -5 11.98 4.29
    -5 1 -5 15.86 3.85
    -5 -1 -5 24.02 4.53
    -6 1 -5 65.24 6.18
    -6 -1 -5 59.10 6.65
    -6 1 -5 68.66 6.68
    6 -1 5 61.22 5.45
    -6 -1 -5 54.23 6.96
    6 1 5 61.49 6.58
    -7 -1 -5 252.28 13.74
    7 -1 5 254.81 11.78
    -7 1 -5 249.59 12.62
    -7 1 -5 243.11 11.62
    -7 -1 -5 236.16 12.67
    -8 1 -5 4.23 5.58
    -8 -1 -5 4.14 6.73
    -9 2 5 9.16 7.42
    -9 -2 5 -1.19 8.52
    -8 -2 5 77.58 10.05
    -8 2 5 68.50 8.90
    -8 2 5 77.13 7.27
    -8 -2 5 78.41 6.71
    -7 2 5 3.84 4.45
    7 2 -5 13.72 7.02
    -7 2 5 -3.72 5.74
    -7 -2 5 1.48 6.48
    7 -2 -5 -1.57 5.50
    -7 -2 5 6.93 3.60
    -6 2 5 414.90 16.08
    -6 -2 5 402.76 16.73
    6 -2 -5 408.50 15.45
    -6 2 5 401.23 14.29
    6 2 -5 418.00 16.63
    5 2 -5 3.85 5.29
    -5 2 5 18.59 4.54
    -5 2 5 13.36 5.25
    5 -2 -5 20.70 5.14
    -5 -2 5 17.00 4.81
    4 -2 -5 258.74 10.50
    -4 2 5 251.57 28.46
    -4 2 5 258.88 10.36
    -4 -2 5 255.70 11.65
    4 2 -5 270.98 11.54
    -3 2 5 9.91 3.04
    -3 2 5 11.46 3.80
    3 -2 -5 3.68 3.45
    3 2 -5 8.65 4.10
    -3 -2 5 13.30 4.54
    -2 2 5 1268.60 24.86
    2 2 -5 1258.02 24.57
    2 -2 -5 1281.99 24.35
    -2 2 5 1272.46 24.48
    -2 -2 5 1231.77 24.69
    -1 -2 5 -5.96 3.13
    -1 -2 5 1.99 2.44
    1 -2 -5 1.96 2.73
    -1 2 5 2.40 2.94
    1 2 -5 -2.02 2.82
    1 -2 -5 1.82 2.68
    1 2 -5 -1.01 2.38
    -1 2 5 -3.30 2.35
    0 2 -5 488.39 9.89
    0 2 5 489.88 11.44
    0 -2 -5 502.14 12.02
    0 2 5 487.53 12.02
    0 -2 5 477.26 9.73
    -1 2 -5 217.53 4.78
    1 2 5 215.06 6.11
    -1 -2 -5 218.16 7.58
    1 -2 5 212.24 4.66
    1 2 5 202.52 7.57
    -1 -2 -5 217.06 7.60
    -2 -2 -5 249.89 8.65
    2 2 5 251.85 5.76
    2 2 5 250.34 8.92
    -2 2 -5 255.70 6.08
    2 2 5 253.30 9.04
    -2 -2 -5 256.50 9.39
    -3 2 -5 528.34 11.21
    -3 2 -5 516.15 11.51
    3 -2 5 526.60 11.26
    -3 -2 -5 527.61 14.48
    -3 -2 -5 500.93 14.92
    3 2 5 522.04 14.65
    3 2 5 513.36 14.69
    3 -2 5 510.51 10.96
    -4 -2 -5 76.92 7.27
    -4 2 -5 70.62 4.73
    4 -2 5 72.31 4.46
    -4 -2 -5 68.37 6.32
    4 -2 5 70.61 3.53
    -4 2 -5 73.21 4.56
    4 2 5 55.85 5.94
    -5 2 -5 33.48 4.39
    -5 -2 -5 36.11 5.58
    5 2 5 28.44 5.43
    -5 2 -5 35.00 4.05
    -5 -2 -5 24.89 5.01
    5 -2 5 35.88 4.07
    -6 2 -5 436.45 14.49
    6 2 5 427.28 16.13
    -6 -2 -5 441.68 16.49
    -6 -2 -5 422.79 16.51
    6 -2 5 413.87 13.44
    -6 2 -5 439.16 13.88
    -7 2 -5 1.54 3.80
    -7 -2 -5 6.96 5.61
    -7 -2 -5 -8.45 6.49
    -8 2 -5 60.19 7.42
    -8 -2 -5 54.00 8.62
    -9 3 5 27.46 7.80
    -9 -3 5 23.29 7.41
    -8 -3 5 27.34 8.59
    -8 -3 5 25.20 8.39
    -7 3 5 779.74 22.12
    7 -3 -5 758.16 22.75
    -7 3 5 786.90 24.14
    -7 -3 5 797.45 26.84
    -7 -3 5 804.39 25.86
    6 3 -5 57.76 7.71
    6 -3 -5 59.65 6.22
    -6 -3 5 70.23 8.93
    -6 3 5 70.73 7.62
    -6 3 5 65.22 6.44
    -5 3 5 79.16 6.99
    -5 3 5 91.84 7.84
    5 3 -5 99.61 8.94
    5 -3 -5 85.80 7.33
    -5 -3 5 86.90 7.94
    -4 3 5 -0.55 4.00
    -4 -3 5 1.62 3.58
    -4 3 5 3.82 4.05
    4 -3 -5 -0.89 2.75
    4 3 -5 12.54 4.94
    -3 -3 5 1134.67 25.15
    3 -3 -5 1159.90 23.73
    -3 3 5 1120.63 24.29
    3 3 -5 1097.03 24.49
    -3 3 5 1107.70 23.79
    2 3 -5 69.70 5.26
    2 -3 -5 75.56 4.64
    -2 -3 5 70.08 5.39
    2 -3 -5 71.86 5.25
    -2 3 5 72.88 5.55
    -2 3 5 72.02 5.15
    1 -3 -5 218.28 39.04
    -1 3 5 221.10 7.81
    1 3 -5 217.30 7.04
    -1 -3 5 218.74 7.32
    -1 -3 5 219.93 7.00
    1 3 -5 223.16 7.35
    1 -3 -5 221.17 8.46
    -1 3 5 228.61 8.41
    1 -3 -5 220.75 6.64
    0 -3 -5 77.09 5.04
    0 -3 5 79.02 3.39
    0 3 5 71.97 4.71
    0 -3 -5 77.01 5.15
    0 3 5 74.78 5.22
    0 3 -5 76.99 3.41
    -1 -3 -5 12.69 2.75
    1 3 5 13.46 3.05
    1 3 5 16.25 2.44
    -1 -3 -5 10.33 2.64
    -2 -3 -5 2231.87 34.56
    -2 -3 -5 2152.47 39.42
    -2 -3 -5 2160.73 38.84
    2 3 5 2109.48 38.77
    2 3 5 2197.01 39.05
    3 -3 5 441.89 8.86
    -3 -3 -5 416.25 13.49
    -3 3 -5 421.04 8.89
    3 3 5 426.79 13.92
    3 -3 5 439.61 10.97
    3 3 5 449.52 14.03
    -3 -3 -5 424.46 8.49
    -3 -3 -5 448.19 14.68
    4 -3 5 0.76 1.87
    -4 -3 -5 5.73 4.48
    -4 -3 -5 -2.48 4.02
    -4 3 -5 -0.17 1.82
    4 -3 5 6.11 2.42
    4 3 5 -3.83 4.46
    4 3 5 -4.40 4.71
    -5 3 -5 23.79 3.42
    -5 -3 -5 21.91 6.54
    -5 3 -5 22.27 3.25
    5 3 5 27.43 5.70
    -5 -3 -5 25.85 5.72
    5 -3 5 17.44 2.91
    5 -3 5 17.33 3.00
    -6 3 -5 139.10 7.26
    -6 -3 -5 132.10 10.92
    -6 3 -5 134.05 7.45
    -6 -3 -5 131.69 9.93
    6 3 5 130.25 9.53
    6 -3 5 137.44 7.13
    -7 -3 -5 417.11 17.72
    -7 3 -5 433.17 14.90
    -7 -3 -5 421.87 18.24
    7 -3 5 402.75 13.76
    -8 3 -5 13.89 4.98
    -8 -3 -5 22.51 8.31
    -8 4 5 31.61 7.58
    -8 -4 5 43.14 7.83
    -8 4 5 35.49 6.68
    -7 4 5 39.96 6.08
    -7 4 5 53.02 7.38
    7 -4 -5 57.78 7.43
    -7 -4 5 54.66 9.13
    -6 4 5 196.23 10.53
    6 -4 -5 186.11 10.54
    6 4 -5 204.66 12.55
    -6 4 5 184.96 10.61
    -6 -4 5 171.61 11.87
    5 4 -5 88.97 8.24
    -5 -4 5 102.68 9.46
    5 -4 -5 88.99 7.08
    -5 4 5 85.06 7.13
    -5 4 5 96.63 7.22
    -4 4 5 816.74 20.95
    -4 -4 5 809.88 22.36
    4 4 -5 828.08 22.42
    -4 4 5 797.91 20.50
    4 -4 -5 864.46 20.62
    -3 -4 5 4.76 4.20
    3 4 -5 0.56 3.88
    3 -4 -5 0.72 3.16
    -3 4 5 2.37 3.99
    -3 4 5 1.70 3.73
    2 -4 -5 1866.46 35.08
    2 4 -5 1868.05 31.16
    -2 4 5 1853.31 34.24
    -2 4 5 1828.64 34.72
    2 4 -5 1821.86 34.26
    2 -4 -5 1915.11 34.04
    -2 -4 5 1891.40 34.61
    -1 4 5 68.83 5.44
    -1 4 5 65.69 5.39
    1 4 -5 72.23 4.45
    1 -4 -5 76.03 5.26
    -1 -4 5 68.42 4.65
    1 -4 -5 74.81 4.08
    1 -4 -5 78.70 5.39
    0 -4 -5 148.78 7.36
    0 4 5 158.55 7.43
    0 -4 5 155.67 5.01
    0 4 5 157.87 5.36
    0 -4 -5 139.51 6.83
    0 4 -5 149.72 5.00
    0 -4 -5 151.74 6.95
    0 4 5 145.52 6.70
    1 4 5 18.57 3.07
    -1 -4 -5 19.20 4.46
    -1 -4 -5 28.13 4.23
    1 4 5 21.69 4.42
    -1 -4 -5 23.45 3.46
    2 4 5 558.46 15.88
    2 4 5 584.51 16.09
    -2 -4 -5 563.26 15.76
    -2 -4 -5 570.84 12.81
    -2 -4 -5 573.29 16.40
    3 4 5 0.39 2.87
    -3 -4 -5 -1.58 4.71
    3 4 5 1.24 3.33
    3 -4 5 5.41 2.83
    -3 -4 -5 2.10 1.95
    -4 4 -5 24.52 2.33
    4 -4 5 27.18 3.71
    -4 -4 -5 27.85 6.01
    4 -4 5 28.25 2.32
    4 4 5 25.20 5.51
    4 4 5 28.24 4.98
    -4 -4 -5 22.08 6.21
    5 4 5 -0.65 4.65
    -5 -4 -5 8.17 6.15
    5 -4 5 2.09 1.90
    -5 4 -5 0.08 2.21
    -5 -4 -5 3.93 4.96
    -6 -4 -5 1059.48 30.17
    -6 -4 -5 1041.81 28.70
    -6 4 -5 1093.25 22.39
    -6 4 -5 1061.60 22.61
    6 -4 5 1081.80 22.19
    6 4 5 1023.78 28.28
    7 -4 5 10.12 3.50
    -7 4 -5 11.44 3.66
    -8 4 -5 59.79 6.48
    -8 -4 -5 62.13 8.82
    -8 5 5 9.89 6.21
    -8 -5 5 34.90 9.11
    -8 5 5 15.77 6.56
    -7 -5 5 352.17 17.18
    -7 5 5 399.81 16.20
    -7 -5 5 357.52 17.83
    -7 5 5 372.14 15.71
    6 -5 -5 -1.69 4.60
    6 5 -5 -7.69 6.55
    -6 -5 5 6.19 6.56
    -6 -5 5 10.02 6.46
    -6 5 5 7.75 5.30
    -6 5 5 4.63 4.91
    -5 5 5 8.36 4.33
    -5 5 5 11.21 4.81
    5 5 -5 12.07 30.52
    -5 -5 5 21.64 6.43
    -5 -5 5 7.07 6.06
    -4 5 5 10.88 4.45
    -4 -5 5 -5.90 5.74
    -4 -5 5 16.62 5.67
    4 -5 -5 6.20 4.04
    4 5 -5 1.46 4.88
    -4 5 5 -2.91 4.73
    -3 -5 5 498.43 16.13
    3 5 -5 490.34 15.79
    -3 5 5 483.97 14.54
    3 -5 -5 510.87 15.73
    3 -5 -5 474.48 13.95
    -3 -5 5 485.35 15.21
    -3 5 5 487.23 15.42
    -2 5 5 231.03 10.03
    2 -5 -5 247.90 10.12
    2 5 -5 244.69 7.93
    2 5 -5 250.54 9.59
    2 -5 -5 251.62 9.38
    -2 5 5 242.44 9.40
    -2 -5 5 247.11 9.73
    -2 -5 5 233.49 9.74
    1 -5 -5 118.96 7.49
    -1 -5 5 122.31 6.15
    1 -5 -5 127.96 5.02
    -1 5 5 122.66 7.25
    -1 5 5 126.31 7.13
    -1 -5 5 128.53 6.27
    1 -5 -5 120.63 6.35
    1 5 -5 127.81 6.25
    0 5 5 4.84 2.01
    0 -5 5 6.34 1.89
    0 -5 -5 5.74 3.06
    0 -5 -5 4.38 2.60
    0 5 5 -3.69 3.89
    0 5 -5 6.74 1.97
    0 5 5 5.23 3.46
    0 -5 5 4.49 1.93
    0 -5 -5 5.27 3.71
    1 5 5 105.45 7.24
    -1 -5 -5 96.24 5.87
    -1 -5 -5 102.10 6.78
    -1 -5 -5 95.98 7.04
    2 5 5 64.14 6.66
    -2 -5 -5 61.47 6.19
    -2 -5 -5 59.60 6.52
    -2 -5 -5 52.55 4.28
    2 5 5 62.61 5.57
    3 5 5 301.88 12.24
    -3 -5 -5 307.07 12.67
    3 -5 5 294.77 10.62
    -3 -5 -5 303.80 8.99
    3 5 5 305.34 12.95
    -3 -5 -5 282.00 12.36
    4 5 5 17.79 4.47
    -4 -5 -5 9.68 6.57
    4 5 5 24.74 6.44
    -4 -5 -5 20.38 2.48
    4 -5 5 16.65 4.00
    -4 -5 -5 23.29 5.84
    5 -5 5 479.44 10.53
    -5 5 -5 495.41 10.76
    -5 -5 -5 479.78 18.06
    5 -5 5 469.50 13.87
    -5 5 -5 513.92 10.92
    -5 -5 -5 501.48 19.53
    5 5 5 485.21 18.19
    6 -5 5 15.30 2.66
    -6 -5 -5 15.23 5.81
    6 -5 5 17.25 3.86
    -6 5 -5 22.05 3.10
    -6 -5 -5 8.08 6.92
    -7 -5 -5 156.61 12.82
    -7 5 -5 157.30 7.45
    7 -5 5 150.03 7.07
    -7 -5 -5 138.56 11.80
    -8 -5 -5 1.01 5.65
    -8 -6 5 188.08 14.97
    -8 6 5 205.54 12.55
    -7 6 5 -3.07 4.70
    -7 6 5 -1.20 5.56
    -7 -6 5 8.43 5.57
    6 6 -5 676.96 23.67
    -6 -6 5 718.82 24.20
    -6 6 5 739.71 21.46
    6 -6 -5 677.14 20.09
    -6 6 5 684.28 21.66
    -5 6 5 86.90 8.12
    -5 -6 5 78.75 8.42
    -5 -6 5 87.45 9.29
    -5 6 5 94.72 7.16
    5 -6 -5 87.08 6.93
    5 6 -5 91.30 8.90
    4 -6 -5 153.06 9.29
    -4 6 5 142.81 9.37
    4 -6 -5 139.58 7.82
    4 6 -5 145.73 9.94
    -4 6 5 144.61 8.51
    -4 -6 5 155.85 10.53
    -4 -6 5 151.45 9.38
    -3 -6 5 116.34 7.73
    -3 6 5 103.18 7.11
    -3 -6 5 115.21 8.25
    -3 6 5 103.69 8.02
    3 -6 -5 111.36 7.68
    3 -6 -5 114.14 6.85
    3 6 -5 128.34 8.56
    2 6 -5 621.45 13.76
    -2 -6 5 607.45 17.01
    -2 6 5 593.15 17.25
    2 -6 -5 611.90 13.59
    2 -6 -5 632.43 18.08
    2 6 -5 616.89 17.08
    2 -6 -5 604.30 16.13
    -2 6 5 612.50 16.41
    -2 -6 5 620.86 16.79
    1 -6 -5 44.74 5.78
    -1 6 5 43.59 5.49
    1 -6 -5 45.12 4.68
    -1 -6 5 46.22 4.60
    1 -6 -5 50.13 4.92
    1 6 -5 52.87 4.61
    -1 6 5 42.65 5.11
    -1 -6 5 46.05 4.40
    0 6 5 42.02 2.86
    0 -6 -5 34.50 5.23
    0 -6 -5 39.52 5.50
    0 -6 5 37.83 3.55
    0 -6 5 42.58 3.50
    0 -6 -5 31.71 4.85
    0 6 -5 40.00 3.35
    0 6 5 44.12 4.91
    0 -6 5 42.05 3.47
    0 6 5 35.54 4.85
    1 6 5 210.29 10.18
    -1 -6 -5 249.99 9.66
    1 -6 5 246.41 5.73
    1 -6 5 240.10 5.73
    -1 -6 -5 242.10 10.10
    -1 -6 -5 233.48 10.21
    2 6 5 2908.70 53.61
    -2 -6 -5 2993.52 54.52
    -2 -6 -5 2930.60 53.44
    2 6 5 3035.42 54.23
    -2 -6 -5 2977.26 50.06
    3 -6 5 23.58 4.65
    -3 -6 -5 16.78 3.37
    3 6 5 24.66 4.59
    -3 -6 -5 24.19 5.33
    -3 -6 -5 15.58 5.01
    3 6 5 9.61 5.68
    -4 -6 -5 97.12 8.59
    4 6 5 108.63 8.32
    4 6 5 96.83 9.06
    4 -6 5 119.69 7.54
    -4 -6 -5 102.58 9.93
    -4 -6 -5 109.02 5.58
    -5 -6 -5 51.43 9.01
    -5 -6 -5 26.66 6.42
    -5 -6 -5 39.13 3.18
    5 -6 5 38.88 4.86
    5 6 5 40.21 6.63
    6 -6 5 457.36 14.33
    -6 -6 -5 447.55 20.06
    -6 -6 -5 428.76 18.14
    -7 -6 -5 16.44 6.49
    -7 -6 -5 -3.95 6.48
    -8 -7 5 8.11 6.82
    -8 7 5 9.11 5.94
    -7 7 5 221.18 13.33
    -7 7 5 220.56 12.20
    -6 7 5 103.31 9.16
    6 -7 -5 105.54 7.56
    -6 7 5 117.52 8.68
    -6 -7 5 121.66 10.95
    6 7 -5 110.38 9.75
    -5 -7 5 76.64 9.56
    -5 7 5 59.53 6.66
    5 7 -5 69.91 8.78
    -5 -7 5 75.01 8.92
    5 -7 -5 83.67 9.04
    5 -7 -5 68.82 6.34
    -5 7 5 65.40 7.93
    4 -7 -5 -4.76 6.04
    -4 -7 5 -3.60 5.04
    -4 7 5 0.89 4.96
    -4 7 5 3.71 4.13
    4 7 -5 -9.21 5.59
    -4 -7 5 -2.34 5.64
    3 7 -5 375.13 14.57
    -3 7 5 386.44 13.28
    3 -7 -5 367.56 14.80
    -3 7 5 358.06 13.99
    3 7 -5 383.37 11.22
    3 -7 -5 369.40 12.56
    -3 -7 5 364.83 13.88
    -3 -7 5 362.61 14.48
    2 -7 -5 45.87 3.83
    2 -7 -5 48.30 5.25
    -2 -7 5 37.64 5.37
    2 7 -5 45.73 3.72
    -2 7 5 54.10 5.87
    -2 7 5 55.56 6.46
    2 7 -5 48.74 5.09
    -2 -7 5 53.06 6.05
    2 -7 -5 44.29 5.52
    -1 7 5 14.07 4.85
    1 -7 -5 18.47 4.84
    -1 -7 5 10.59 3.54
    1 -7 -5 14.81 4.23
    1 7 -5 15.00 3.20
    -1 7 5 16.76 5.42
    1 -7 -5 14.75 5.69
    0 -7 -5 0.98 4.45
    0 -7 5 10.78 2.42
    0 -7 5 6.11 2.45
    0 -7 -5 10.04 4.48
    0 -7 5 9.34 2.59
    0 7 -5 12.03 2.79
    0 7 5 13.73 4.02
    1 -7 5 710.88 13.50
    -1 -7 -5 714.10 19.64
    -1 -7 -5 708.26 20.13
    1 -7 5 700.68 13.58
    1 7 5 693.54 19.55
    -1 -7 -5 716.13 18.73
    -2 -7 -5 217.09 10.95
    2 7 5 221.98 11.27
    2 7 5 202.02 11.33
    -2 -7 -5 211.18 10.98
    -2 -7 -5 215.14 9.46
    -3 -7 -5 339.00 11.45
    -3 -7 -5 328.35 15.07
    3 7 5 341.61 14.32
    -3 -7 -5 318.86 13.70
    3 -7 5 360.62 13.52
    3 7 5 335.72 14.30
    4 -7 5 64.42 6.64
    4 7 5 63.69 7.46
    -4 -7 -5 70.50 5.21
    -4 -7 -5 70.60 9.22
    -4 -7 -5 65.30 8.06
    4 7 5 62.48 7.44
    5 7 5 525.67 20.21
    -5 -7 -5 534.50 20.84
    5 -7 5 556.96 17.14
    -5 -7 -5 550.03 20.71
    -5 -7 -5 558.06 13.73
    6 -7 5 6.36 3.96
    -7 -7 -5 64.82 10.87
    -7 8 5 29.21 6.31
    6 8 -5 378.21 17.66
    -6 8 5 382.19 15.12
    -6 8 5 342.07 16.41
    -6 -8 5 393.34 18.70
    6 -8 -5 362.15 14.30
    -5 8 5 100.30 7.96
    5 -8 -5 128.73 10.33
    -5 8 5 132.47 10.48
    -5 -8 5 127.86 11.10
    -5 -8 5 110.19 9.84
    5 -8 -5 130.78 8.40
    5 8 -5 114.62 10.58
    -4 -8 5 252.77 13.89
    -4 -8 5 252.22 12.77
    4 -8 -5 241.10 13.13
    4 -8 -5 245.49 10.67
    4 8 -5 251.20 13.48
    -4 8 5 253.80 11.41
    -4 8 5 265.56 21.99
    3 8 -5 6.42 3.16
    3 -8 -5 4.50 3.06
    -3 -8 5 10.89 4.47
    -3 8 5 0.68 5.46
    -3 8 5 3.59 4.30
    3 8 -5 3.97 4.95
    -3 -8 5 6.69 4.69
    3 -8 -5 1.80 5.84
    2 -8 -5 1797.06 36.26
    2 8 -5 1744.36 36.55
    2 -8 -5 1815.84 38.49
    2 -8 -5 1803.65 35.80
    -2 8 5 1859.01 36.58
    -2 8 5 1789.96 38.31
    -2 -8 5 1770.34 36.77
    -2 -8 5 1755.71 36.42
    2 -8 -5 1827.78 29.70
    -1 -8 5 25.44 4.55
    1 -8 -5 35.74 4.67
    -1 8 5 30.36 4.70
    1 -8 -5 36.73 5.44
    1 -8 -5 34.66 5.77
    -1 -8 5 28.59 4.68
    1 8 -5 35.14 4.67
    0 8 -5 17.21 3.42
    0 -8 5 22.14 3.28
    0 -8 -5 21.24 5.60
    0 -8 5 24.19 3.59
    0 -8 -5 19.50 4.07
    0 -8 5 20.94 2.56
    0 8 5 25.76 5.78
    0 -8 -5 25.38 4.76
    1 -8 5 2.13 1.82
    -1 -8 -5 -0.94 4.41
    -1 -8 -5 3.89 4.04
    1 8 5 -0.21 5.58
    1 -8 5 2.14 1.76
    -2 -8 -5 875.32 24.98
    -2 -8 -5 881.21 22.03
    2 8 5 840.92 24.15
    2 8 5 869.52 24.20
    -2 -8 -5 862.69 24.01
    3 8 5 54.01 8.22
    -3 -8 -5 55.98 6.94
    -3 -8 -5 39.24 8.16
    3 8 5 55.40 6.91
    -3 -8 -5 48.92 5.36
    3 -8 5 54.20 6.43
    -4 -8 -5 9.33 3.41
    -4 -8 -5 7.64 6.06
    -4 -8 -5 -5.22 6.96
    4 8 5 1.00 6.60
    4 8 5 -2.60 16.99
    4 -8 5 -4.76 5.02
    -5 -8 -5 47.33 8.29
    -5 -8 -5 41.91 4.54
    -5 -8 -5 29.64 8.16
    5 -8 5 34.46 6.20
    -6 -8 -5 108.90 10.73
    6 -8 5 101.22 8.25
    -7 -8 -5 34.69 10.12
    -7 9 5 210.39 11.80
    -7 -9 5 185.47 14.89
    -6 9 5 8.40 5.51
    6 -9 -5 17.43 6.95
    -5 -9 5 7.41 7.20
    5 9 -5 20.23 7.46
    -5 9 5 6.18 4.93
    5 -9 -5 7.14 6.93
    4 -9 -5 21.30 4.18
    4 -9 -5 25.43 7.35
    4 9 -5 31.37 6.46
    -4 -9 5 26.38 6.26
    -4 9 5 19.94 4.93
    4 9 -5 27.57 4.36
    -4 -9 5 21.20 6.20
    3 -9 -5 424.34 17.23
    -3 -9 5 422.94 16.23
    3 9 -5 424.00 16.33
    -3 9 5 445.60 15.22
    3 -9 -5 414.66 14.26
    -3 -9 5 402.48 16.44
    3 9 -5 407.10 11.25
    -2 -9 5 324.69 13.22
    -2 -9 5 305.48 12.94
    2 -9 -5 297.11 12.58
    2 9 -5 322.79 13.26
    2 -9 -5 307.11 8.28
    2 -9 -5 308.40 12.36
    -2 9 5 309.66 12.76
    2 -9 -5 292.62 14.16
    -1 -9 5 308.33 11.92
    1 9 -5 306.49 11.93
    1 -9 -5 291.58 14.02
    1 -9 -5 312.61 13.19
    1 -9 -5 304.81 12.26
    -1 9 5 320.09 13.35
    -1 -9 5 310.63 12.02
    0 9 -5 266.29 9.63
    0 -9 5 264.37 9.64
    0 -9 -5 269.68 12.30
    0 -9 5 273.16 9.71
    0 9 5 276.33 12.68
    0 -9 -5 255.90 11.67
    0 -9 -5 261.77 12.45
    -1 -9 -5 1218.04 28.99
    -1 -9 -5 1169.36 28.76
    1 -9 5 1195.31 22.64
    1 -9 5 1220.26 22.63
    -1 -9 -5 1213.03 30.03
    1 9 5 1181.44 29.66
    -2 -9 -5 25.59 7.38
    2 9 5 23.66 6.34
    -2 -9 -5 16.28 4.79
    2 -9 5 30.26 6.49
    -2 -9 -5 27.78 6.17
    2 9 5 24.59 7.12
    -3 -9 -5 309.03 14.97
    -3 -9 -5 343.30 16.58
    3 9 5 320.39 14.81
    3 9 5 344.07 15.54
    -3 -9 -5 339.23 13.13
    3 -9 5 341.34 14.83
    -4 -9 -5 -2.84 3.59
    4 -9 5 -7.84 5.51
    -4 -9 -5 14.56 6.57
    4 9 5 7.04 7.44
    4 9 5 -2.54 6.25
    -5 -9 -5 180.69 13.14
    -5 -9 -5 170.70 8.71
    5 -9 5 187.07 11.13
    6 -9 5 26.84 6.08
    -6 -9 -5 14.05 6.64
    -7 -10 5 17.81 8.72
    -7 10 5 5.50 5.24
    -6 -10 5 141.51 12.19
    -6 10 5 144.01 9.61
    6 -10 -5 146.54 12.35
    5 -10 -5 17.38 7.90
    5 -10 -5 31.54 5.19
    -5 10 5 33.71 5.52
    5 10 -5 39.56 8.38
    5 10 -5 27.50 5.04
    4 10 -5 539.46 14.53
    -4 -10 5 530.28 20.69
    4 -10 -5 523.41 20.60
    -4 10 5 522.20 17.48
    4 -10 -5 538.83 17.26
    4 10 -5 539.35 20.21
    -4 -10 5 508.53 20.17
    -3 -10 5 0.24 4.79
    -3 10 5 -4.92 5.01
    3 -10 -5 7.26 2.89
    3 10 -5 -0.14 5.07
    -3 -10 5 1.70 5.69
    3 -10 -5 4.22 4.58
    3 -10 -5 2.97 6.46
    -2 -10 5 338.13 14.33
    2 10 -5 344.17 14.38
    2 -10 -5 325.94 12.92
    -2 -10 5 335.39 13.97
    2 -10 -5 344.90 13.81
    -2 10 5 317.20 13.29
    2 -10 -5 333.46 15.93
    -1 -10 5 12.14 4.18
    1 10 -5 15.16 4.18
    1 -10 -5 22.50 5.95
    -1 -10 5 11.43 4.48
    1 -10 -5 1.18 5.94
    1 -10 -5 19.18 4.10
    0 -10 -5 55.49 5.98
    0 -10 5 64.16 5.45
    0 -10 -5 67.59 7.15
    0 -10 5 77.80 5.83
    0 10 -5 67.95 5.39
    0 -10 -5 82.48 8.30
    0 10 5 66.31 8.06
    1 -10 5 265.06 7.55
    1 -10 5 265.80 8.84
    -1 -10 -5 264.49 13.05
    1 -10 5 276.57 8.87
    -1 -10 -5 291.23 13.62
    -1 -10 -5 274.18 13.14
    1 10 5 253.15 13.47
    -2 -10 -5 156.48 10.77
    -2 -10 -5 153.12 11.77
    2 10 5 148.54 11.34
    2 -10 5 133.29 9.93
    -2 -10 -5 153.64 9.97
    2 10 5 144.78 4.93
    3 -10 5 10.13 6.26
    -3 -10 -5 17.85 5.15
    3 10 5 12.79 4.98
    3 10 5 22.26 7.65
    -3 -10 -5 15.64 6.78
    4 10 5 16.68 7.62
    4 10 5 23.86 8.70
    -4 -10 -5 17.15 4.82
    4 -10 5 17.05 5.28
    -4 -10 -5 5.75 5.83
    -5 -10 -5 -8.48 6.24
    5 -10 5 -0.01 5.29
    -5 -10 -5 -2.61 4.08
    -6 -10 -5 403.86 20.67
    6 -10 5 403.59 17.43
    6 -11 -5 10.45 7.69
    -6 11 5 -2.52 5.20
    -6 -11 5 18.83 6.89
    5 11 -5 47.65 9.38
    -5 11 5 58.81 7.43
    5 -11 -5 58.23 8.26
    -4 -11 5 21.48 7.13
    4 -11 -5 25.91 8.02
    4 -11 -5 18.41 5.05
    4 11 -5 16.52 3.55
    -4 11 5 21.57 5.86
    4 11 -5 31.92 7.03
    4 -11 -5 23.46 4.94
    3 11 -5 956.27 27.53
    3 -11 -5 931.05 24.76
    3 -11 -5 888.49 24.22
    3 -11 -5 930.60 28.55
    -3 -11 5 926.43 27.23
    -3 -11 5 891.82 26.95
    3 -11 -5 924.42 18.36
    -3 11 5 917.45 24.89
    2 11 -5 19.13 5.50
    2 -11 -5 24.98 6.02
    -2 11 5 22.47 6.36
    2 -11 -5 28.61 7.91
    -2 -11 5 26.58 5.62
    -1 11 5 209.24 11.93
    -1 -11 5 212.75 10.73
    1 -11 -5 200.42 10.96
    1 11 -5 191.89 10.28
    -1 -11 5 203.65 10.73
    1 -11 -5 221.09 13.54
    1 -11 -5 193.86 11.23
    0 -11 -5 175.64 10.85
    0 -11 -5 184.62 11.47
    0 -11 5 173.75 8.82
    0 -11 5 175.91 8.67
    0 -11 -5 175.41 10.95
    0 11 -5 175.89 8.71
    0 11 5 181.11 11.75
    1 -11 5 266.14 14.87
    -1 -11 -5 252.78 14.09
    -1 -11 -5 246.08 13.14
    1 -11 5 247.36 9.04
    1 -11 5 241.12 6.57
    -1 -11 -5 245.01 13.36
    1 -11 5 255.04 9.12
    1 11 5 260.51 13.42
    2 -11 5 2.60 1.80
    2 11 5 -11.51 6.95
    -2 -11 -5 3.86 6.95
    -2 -11 -5 -4.13 5.50
    -2 -11 -5 4.99 5.88
    2 -11 5 5.61 4.58
    2 -11 5 5.57 1.83
    -3 -11 -5 306.15 16.90
    3 11 5 296.50 16.56
    3 11 5 297.57 15.75
    -3 -11 -5 299.62 14.06
    3 -11 5 285.35 14.85
    4 11 5 19.73 8.34
    -4 -11 -5 14.33 5.57
    4 -11 5 28.63 7.44
    -5 -11 -5 102.73 12.96
    -5 -11 -5 86.67 7.84
    5 -11 5 88.84 9.96
    5 -12 -5 0.52 7.42
    -5 -12 5 1.96 7.60
    -5 12 5 8.44 5.72
    4 -12 -5 7.02 7.47
    -4 -12 5 13.02 7.98
    -4 12 5 18.84 6.10
    3 -12 -5 34.66 8.16
    -3 12 5 35.53 6.24
    3 12 -5 23.14 7.11
    3 -12 -5 47.08 6.98
    -2 -12 5 445.38 17.33
    -2 -12 5 439.19 17.92
    2 -12 -5 402.02 16.21
    -2 12 5 441.68 17.05
    2 12 -5 432.06 17.29
    2 -12 -5 448.52 16.70
    2 -12 -5 435.01 19.46
    -1 -12 5 -6.25 4.62
    1 -12 -5 6.69 4.15
    -1 12 5 3.72 5.89
    1 12 -5 -0.24 4.05
    1 -12 -5 -9.12 7.01
    1 -12 -5 4.11 5.39
    -1 -12 5 3.81 4.23
    0 12 5 119.62 10.80
    0 -12 -5 122.63 10.62
    0 -12 5 123.36 8.16
    0 -12 5 120.20 7.76
    0 -12 -5 124.46 11.45
    1 12 5 44.38 8.55
    -1 -12 -5 33.55 7.82
    1 -12 5 40.09 4.37
    -1 -12 -5 28.80 7.58
    1 -12 5 29.03 7.85
    1 -12 5 38.42 4.34
    -2 -12 -5 825.64 27.41
    2 -12 5 841.20 16.77
    2 -12 5 769.26 15.97
    2 -12 5 816.48 27.02
    2 12 5 803.29 26.81
    -2 -12 -5 822.01 25.17
    3 12 5 135.17 11.51
    -3 -12 -5 119.45 9.84
    -3 -12 -5 134.33 12.72
    3 -12 5 130.99 11.45
    -4 -12 -5 0.02 6.11
    4 12 5 15.83 8.15
    -4 -12 -5 0.89 5.76
    4 -12 5 2.97 5.15
    5 -12 5 -1.35 7.19
    -5 13 5 208.93 11.77
    -5 -13 5 188.06 15.08
    5 -13 -5 193.31 15.30
    4 -13 -5 10.49 8.20
    -4 13 5 8.93 5.97
    -4 -13 5 -8.76 6.80
    -3 13 5 407.43 16.77
    3 -13 -5 398.92 19.95
    -3 -13 5 425.90 18.68
    2 -13 -5 11.54 7.57
    -2 13 5 4.97 5.06
    -2 -13 5 15.62 5.68
    -1 -13 5 114.72 8.93
    -1 13 5 116.60 10.65
    1 -13 -5 100.18 9.74
    1 -13 -5 108.20 10.38
    0 -13 5 6.74 3.76
    0 -13 5 14.82 6.83
    0 -13 5 7.22 4.31
    0 -13 -5 7.25 7.02
    0 13 5 8.29 5.42
    1 -13 5 505.24 15.13
    -1 -13 -5 507.61 20.83
    -1 -13 -5 517.48 20.65
    1 13 5 520.39 21.25
    1 -13 5 506.75 22.27
    -2 -13 -5 4.17 7.36
    2 -13 5 -8.10 6.26
    -2 -13 -5 4.70 6.71
    2 13 5 -0.60 7.43
    3 13 5 27.00 7.53
    -3 -13 -5 25.63 8.51
    -3 -13 -5 45.66 8.27
    3 -13 5 25.69 8.73
    -4 -13 -5 46.61 8.01
    4 -13 5 57.55 10.05
    -4 14 5 32.89 7.58
    4 -14 -5 37.08 10.04
    -4 -14 5 23.32 8.83
    -3 -14 5 0.39 6.40
    -3 14 5 -7.49 6.21
    3 -14 -5 -13.72 9.45
    -2 14 5 102.44 9.64
    2 -14 -5 77.97 11.13
    1 -14 -5 9.25 6.42
    -1 -14 5 6.21 6.98
    -1 14 5 9.90 7.35
    1 -14 -5 -4.70 7.92
    0 -14 -5 34.13 9.62
    0 14 5 44.85 8.93
    0 -14 -5 49.57 8.49
    0 -14 5 55.96 10.44
    1 14 5 2.25 5.86
    1 -14 5 2.06 5.57
    -1 -14 -5 1.80 7.17
    -1 -14 -5 -10.88 7.22
    -2 -14 -5 273.99 17.21
    -2 -14 -5 295.82 16.66
    2 -14 5 295.59 18.06
    2 14 5 284.76 17.44
    3 14 5 2.52 8.83
    -3 -14 -5 9.42 7.49
    3 -14 5 -14.26 8.70
    -3 -14 -5 -5.53 6.40
    2 -15 -5 2.05 8.48
    -2 15 5 10.63 7.18
    1 -15 -5 110.32 11.85
    -1 -15 5 135.65 14.20
    -1 15 5 98.01 10.62
    0 -15 5 6.20 9.12
    0 -15 -5 9.51 7.20
    0 -15 -5 20.05 7.62
    -1 -15 -5 158.37 14.17
    -1 -15 -5 181.76 14.31
    1 15 5 154.14 13.56
    1 -15 5 150.23 14.74
    -9 0 6 -1.79 7.27
    -8 0 6 216.68 14.80
    -8 0 6 226.45 11.40
    -7 0 6 4.48 6.17
    -7 0 6 1.83 4.56
    7 0 -6 1.63 4.48
    6 0 -6 137.78 18.49
    -6 0 6 126.91 9.56
    -6 0 6 158.34 8.80
    -5 0 6 -0.81 5.16
    5 0 -6 -1.68 4.83
    4 0 -6 543.32 24.10
    -4 0 6 499.80 15.98
    -3 0 6 1.34 2.61
    3 0 -6 0.20 3.57
    2 0 -6 0.79 3.20
    -2 0 6 4.03 3.46
    1 0 -6 -1.39 2.68
    -1 0 6 -0.15 2.71
    -1 0 6 3.68 3.42
    0 0 -6 1257.89 22.21
    0 0 6 1229.09 22.10
    -1 0 -6 -2.57 2.00
    1 0 6 -1.49 1.50
    -1 0 -6 -4.10 2.27
    -2 0 -6 199.24 6.82
    -2 0 -6 202.08 7.18
    2 0 6 201.83 6.96
    2 0 6 194.89 6.92
    -3 0 -6 -0.24 2.80
    -3 0 -6 -2.01 1.92
    -4 0 -6 1513.81 31.03
    4 0 6 1634.06 31.04
    -4 0 -6 1624.20 30.82
    5 0 6 4.48 3.65
    -5 0 -6 4.55 3.23
    -5 0 -6 3.58 4.00
    -6 0 -6 403.06 15.50
    -6 0 -6 412.70 14.64
    6 0 6 403.76 14.21
    -7 0 -6 2.77 4.67
    -7 0 -6 7.56 5.34
    7 0 6 -4.53 5.04
    -8 0 -6 9.41 6.41
    -9 -1 6 260.38 16.28
    -9 1 6 267.14 16.62
    -8 1 6 -7.65 6.98
    -8 -1 6 -9.50 7.64
    -8 1 6 -8.56 5.12
    -7 1 6 16.79 5.05
    -7 -1 6 10.32 4.81
    -7 1 6 19.01 6.15
    7 1 -6 31.32 7.47
    6 1 -6 30.58 5.59
    6 -1 -6 39.53 6.32
    -6 1 6 43.85 7.04
    -6 -1 6 36.50 7.41
    -6 1 6 44.06 6.07
    5 1 -6 876.05 23.19
    -5 1 6 836.47 22.86
    -5 -1 6 831.97 23.30
    5 -1 -6 871.57 22.90
    -5 1 6 873.91 22.21
    -4 1 6 36.66 5.37
    4 -1 -6 41.83 4.75
    -4 1 6 41.56 5.66
    -4 -1 6 37.40 5.82
    4 1 -6 44.24 4.95
    3 1 -6 150.18 7.90
    3 -1 -6 141.97 7.54
    -3 1 6 137.27 7.32
    -3 -1 6 145.78 7.99
    2 1 -6 101.89 5.44
    -2 1 6 90.60 5.74
    -2 -1 6 99.10 5.49
    2 -1 -6 100.98 5.41
    2 1 -6 110.59 6.06
    -1 -1 6 5547.12 81.44
    1 -1 -6 5821.61 86.43
    1 1 -6 5654.35 85.71
    -1 1 6 5651.53 86.41
    1 1 -6 5781.71 81.75
    1 -1 -6 5700.88 81.51
    -1 -1 6 5753.30 85.82
    -1 1 6 5632.30 81.46
    0 1 -6 51.87 3.26
    0 1 6 49.38 3.48
    0 -1 -6 57.64 4.08
    0 -1 6 45.83 2.87
    1 1 6 1871.71 32.11
    -1 1 -6 1888.60 30.27
    -1 -1 -6 1852.27 32.25
    -1 -1 -6 1919.45 32.25
    1 -1 6 1810.50 29.87
    -1 1 -6 1897.55 30.10
    -2 -1 -6 476.35 12.22
    -2 1 -6 462.89 10.29
    -2 1 -6 447.81 10.47
    2 1 6 463.34 12.05
    2 -1 6 449.56 10.33
    2 1 6 457.96 12.18
    -2 -1 -6 445.08 12.24
    2 1 6 456.25 8.80
    3 -1 6 1422.27 22.93
    -3 -1 -6 1456.76 28.18
    3 1 6 1440.66 28.09
    3 1 6 1431.04 28.26
    -3 1 -6 1438.08 26.60
    -3 1 -6 1427.72 25.88
    -3 -1 -6 1462.85 28.88
    3 -1 6 1468.32 25.95
    -4 -1 -6 13.35 3.24
    4 1 6 17.05 4.15
    -4 -1 -6 7.43 4.48
    -4 1 -6 9.76 3.02
    4 -1 6 17.97 3.23
    -4 1 -6 11.71 3.50
    5 1 6 159.79 8.90
    5 -1 6 164.04 7.89
    -5 1 -6 164.32 8.02
    -5 1 -6 151.82 8.31
    -5 -1 -6 168.65 9.76
    -5 -1 -6 160.89 8.97
    -6 1 -6 34.85 5.06
    6 1 6 35.77 5.69
    6 -1 6 45.61 5.10
    -6 -1 -6 25.34 6.16
    -6 -1 -6 36.64 5.87
    -6 1 -6 41.98 5.69
    7 -1 6 154.31 9.47
    -7 -1 -6 158.40 11.43
    -7 -1 -6 145.61 9.96
    -7 1 -6 147.64 10.05
    -8 1 -6 4.90 5.11
    -9 -2 6 53.43 10.69
    -9 2 6 57.98 9.07
    -8 2 6 115.17 8.57
    -8 -2 6 102.55 8.18
    -8 2 6 114.35 10.08
    -8 -2 6 104.11 9.92
    -8 -2 6 122.88 11.59
    -7 2 6 15.08 6.46
    7 -2 -6 6.25 4.40
    -7 2 6 6.45 4.91
    -7 -2 6 16.43 7.67
    7 2 -6 9.35 7.03
    -6 2 6 50.82 7.44
    6 2 -6 53.98 6.66
    6 -2 -6 41.01 6.63
    -6 2 6 42.55 5.64
    5 -2 -6 274.23 11.74
    -5 2 6 273.94 11.89
    -5 -2 6 268.21 13.19
    -5 2 6 270.17 11.71
    5 2 -6 283.12 13.08
    -4 -2 6 1546.22 33.33
    4 -2 -6 1527.35 31.68
    4 2 -6 1536.05 32.53
    -4 2 6 1596.37 32.30
    -4 2 6 1609.16 32.62
    -3 2 6 16.80 4.17
    3 2 -6 11.21 4.24
    -3 2 6 14.25 4.19
    -3 -2 6 17.41 3.63
    3 -2 -6 19.55 4.16
    -2 2 6 165.25 7.61
    2 2 -6 147.02 7.10
    -2 -2 6 156.69 7.46
    -2 2 6 161.22 7.74
    2 2 -6 164.14 6.67
    2 -2 -6 168.32 7.11
    1 -2 -6 915.18 18.97
    1 -2 -6 906.98 17.61
    -1 -2 6 930.52 17.90
    1 2 -6 906.70 17.82
    -1 -2 6 902.12 18.10
    -1 2 6 947.28 17.92
    1 2 -6 935.69 18.31
    -1 2 6 936.60 19.56
    -1 2 6 898.84 19.06
    0 2 6 5130.55 78.51
    0 -2 6 5100.16 76.76
    0 2 6 5250.67 79.71
    0 -2 -6 5342.14 79.66
    0 2 -6 5136.18 76.85
    -1 -2 -6 -2.06 3.43
    1 -2 6 -1.30 1.14
    1 2 6 -1.58 2.06
    1 2 6 2.35 2.78
    2 2 6 228.39 8.71
    2 -2 6 219.74 5.80
    -2 -2 -6 229.49 9.33
    2 2 6 223.42 5.75
    -2 -2 -6 222.68 8.34
    -2 2 -6 223.37 5.90
    2 2 6 208.79 8.68
    -3 -2 -6 432.99 13.24
    -3 2 -6 417.76 9.85
    3 -2 6 439.24 9.96
    -3 2 -6 431.29 10.35
    3 2 6 436.30 13.46
    3 2 6 417.57 13.03
    -3 -2 -6 428.74 13.45
    4 2 6 664.30 18.74
    -4 -2 -6 653.82 18.05
    -4 2 -6 640.76 14.61
    4 -2 6 645.30 12.65
    -4 2 -6 659.16 15.40
    4 -2 6 650.36 14.68
    4 2 6 661.74 18.18
    -4 -2 -6 635.49 18.62
    5 -2 6 85.45 5.55
    -5 -2 -6 75.37 7.03
    -5 2 -6 84.89 5.99
    -5 -2 -6 79.69 7.96
    5 2 6 97.27 7.14
    -5 2 -6 79.24 5.40
    -6 2 -6 12.90 3.84
    -6 -2 -6 8.85 5.53
    -6 2 -6 7.64 3.68
    6 2 6 2.64 4.57
    -6 -2 -6 9.35 4.10
    6 -2 6 15.99 3.55
    -7 -2 -6 4.11 5.50
    7 -2 6 22.08 4.90
    -7 -2 -6 9.88 6.46
    -7 2 -6 15.65 4.71
    -8 -2 -6 37.30 8.24
    -8 2 -6 46.59 7.02
    -9 -3 6 111.79 11.58
    -9 3 6 108.75 11.38
    -8 -3 6 -8.52 7.97
    -8 3 6 -4.33 6.44
    -8 -3 6 -1.38 4.60
    -8 -3 6 -11.30 8.27
    -8 3 6 -8.46 5.50
    -7 -3 6 164.93 12.02
    7 -3 -6 186.37 11.60
    -7 3 6 180.57 11.74
    -7 3 6 165.42 10.50
    -6 3 6 13.77 5.13
    6 3 -6 18.88 5.03
    6 -3 -6 20.33 5.80
    -6 3 6 3.72 5.18
    -6 -3 6 2.75 6.46
    -5 3 6 1656.32 35.01
    -5 -3 6 1592.23 37.03
    -5 3 6 1621.54 35.11
    5 -3 -6 1704.58 34.82
    5 3 -6 1698.28 36.76
    4 -3 -6 60.25 6.27
    -4 -3 6 49.99 5.74
    4 3 -6 55.05 5.71
    -4 3 6 52.01 5.99
    -4 3 6 53.14 6.03
    -3 3 6 173.96 8.59
    -3 3 6 186.84 9.10
    3 3 -6 174.32 8.45
    -3 -3 6 164.01 18.41
    3 -3 -6 169.73 8.16
    -2 -3 6 140.85 6.69
    2 3 -6 130.54 6.39
    2 -3 -6 123.29 6.54
    -2 3 6 131.78 6.64
    -2 3 6 131.90 7.25
    2 3 -6 123.18 6.68
    1 -3 -6 158.88 5.99
    -1 3 6 154.85 7.22
    -1 -3 6 152.01 6.09
    -1 -3 6 149.84 6.19
    1 3 -6 141.99 6.08
    -1 3 6 147.11 6.82
    1 -3 -6 156.54 7.11
    1 -3 -6 158.14 7.64
    0 -3 -6 875.77 18.98
    0 -3 6 862.91 15.97
    0 3 -6 888.12 16.18
    0 3 6 884.06 18.44
    0 3 6 889.34 19.30
    0 -3 -6 930.71 19.01
    -1 -3 -6 82.81 5.92
    1 3 6 84.96 4.50
    -1 -3 -6 80.60 4.70
    1 3 6 72.75 5.73
    -1 -3 -6 91.77 5.76
    1 -3 6 80.64 2.49
    2 3 6 39.67 5.52
    -2 -3 -6 27.29 5.35
    -2 -3 -6 39.61 4.90
    2 3 6 37.95 4.74
    2 3 6 43.71 2.95
    -3 -3 -6 496.96 15.76
    -3 3 -6 486.15 9.84
    3 3 6 505.54 15.15
    -3 -3 -6 496.61 14.83
    3 3 6 470.16 14.73
    4 3 6 66.37 7.18
    4 -3 6 63.12 3.58
    -4 3 -6 56.77 3.73
    4 -3 6 65.40 4.04
    -4 -3 -6 66.23 7.73
    -4 -3 -6 58.32 5.67
    4 3 6 59.34 6.69
    5 3 6 286.06 12.93
    -5 3 -6 271.92 8.85
    -5 -3 -6 264.32 13.31
    5 -3 6 275.72 7.88
    -5 3 -6 261.99 9.13
    5 -3 6 288.38 9.07
    -5 -3 -6 275.70 12.58
    -6 3 -6 10.49 3.42
    -6 -3 -6 13.30 6.62
    6 3 6 5.35 4.80
    6 -3 6 13.25 3.08
    -6 -3 -6 -0.47 5.10
    -6 3 -6 6.32 3.08
    -7 -3 -6 49.23 8.44
    -7 -3 -6 32.29 7.30
    7 -3 6 40.58 5.12
    -7 3 -6 39.73 5.44
    -8 3 -6 4.92 4.48
    -8 -3 -6 3.19 7.41
    -8 4 6 244.14 13.07
    -8 -4 6 224.15 14.84
    -8 4 6 244.40 14.33
    -7 4 6 22.73 6.25
    -7 -4 6 3.76 4.94
    -7 -4 6 4.33 7.20
    -7 4 6 9.49 5.70
    -6 4 6 127.64 9.15
    -6 -4 6 127.13 17.92
    -6 4 6 119.27 9.49
    6 -4 -6 127.65 9.07
    6 4 -6 120.62 9.61
    5 4 -6 48.40 7.25
    -5 -4 6 45.85 6.60
    5 -4 -6 45.18 5.64
    -5 4 6 57.56 6.89
    -5 4 6 59.01 6.03
    -4 4 6 1054.86 25.46
    4 -4 -6 1059.38 24.19
    -4 4 6 1047.44 24.78
    -4 -4 6 1045.59 26.23
    4 4 -6 1007.94 25.39
    -3 4 6 9.42 3.18
    3 -4 -6 10.99 3.82
    -3 -4 6 6.36 4.67
    3 4 -6 4.16 4.14
    -3 4 6 4.12 3.19
    -2 4 6 830.57 20.23
    -2 4 6 820.65 19.60
    2 4 -6 846.84 17.64
    2 -4 -6 832.09 19.43
    2 4 -6 862.03 19.72
    -2 -4 6 852.71 19.52
    2 -4 -6 846.95 17.64
    2 -4 -6 837.33 20.36
    1 -4 -6 760.28 15.30
    1 4 -6 731.71 16.23
    1 -4 -6 770.20 18.35
    -1 4 6 734.08 17.62
    -1 -4 6 768.55 15.59
    -1 4 6 747.09 18.05
    1 -4 -6 776.41 17.90
    -1 -4 6 756.42 16.31
    0 -4 6 353.11 8.40
    0 4 6 362.54 11.61
    0 4 -6 349.19 8.60
    0 4 6 373.20 10.85
    0 -4 -6 354.67 11.27
    0 -4 -6 357.08 11.01
    0 4 6 356.99 9.25
    0 -4 -6 366.32 11.89
    -1 -4 -6 133.45 7.49
    -1 -4 -6 130.80 6.96
    1 4 6 129.65 6.00
    -1 -4 -6 139.58 6.43
    1 4 6 128.76 6.88
    -2 -4 -6 0.79 2.32
    2 4 6 -3.94 4.00
    -2 -4 -6 -1.34 3.25
    -3 -4 -6 119.22 8.30
    -3 -4 -6 125.59 8.11
    -3 -4 -6 124.81 4.80
    3 4 6 122.06 8.42
    3 4 6 97.21 7.64
    4 4 6 336.16 14.15
    4 4 6 345.83 13.96
    -4 -4 -6 344.13 14.11
    -4 -4 -6 345.73 13.93
    4 -4 6 347.85 10.54
    -5 4 -6 -2.09 2.11
    -5 -4 -6 5.41 6.18
    5 4 6 -1.07 4.74
    -5 -4 -6 2.59 4.92
    5 -4 6 2.90 2.59
    5 -4 6 -0.37 1.69
    6 4 6 19.37 6.34
    -6 -4 -6 17.71 5.94
    6 -4 6 21.13 3.19
    -6 4 -6 30.23 3.92
    -6 4 -6 18.91 3.45
    -6 -4 -6 20.19 7.85
    -7 -4 -6 3.82 5.05
    -7 4 -6 2.84 3.03
    -8 4 -6 193.81 9.85
    -8 -4 -6 197.03 15.06
    -8 -5 6 -11.01 6.88
    -8 5 6 -5.87 5.92
    -7 5 6 5.51 5.77
    -7 5 6 3.89 5.45
    -7 -5 6 11.57 7.63
    -6 5 6 58.20 6.86
    6 -5 -6 42.91 6.31
    -6 -5 6 54.55 8.15
    -6 -5 6 51.63 8.50
    -6 5 6 51.27 6.13
    6 5 -6 39.15 6.51
    -5 5 6 556.30 18.40
    -5 5 6 538.93 17.53
    -5 -5 6 557.57 20.06
    -5 -5 6 541.87 18.87
    5 -5 -6 538.66 16.74
    5 5 -6 550.05 19.41
    -4 5 6 1.67 4.20
    -4 5 6 5.53 4.91
    -4 -5 6 6.68 5.69
    4 -5 -6 -0.39 2.67
    -3 5 6 628.61 17.10
    3 5 -6 600.67 17.51
    -3 -5 6 596.33 18.02
    -3 5 6 605.06 17.90
    3 -5 -6 587.75 17.86
    3 -5 -6 634.08 16.81
    2 -5 -6 442.51 11.42
    2 5 -6 428.72 13.24
    2 -5 -6 434.17 14.26
    -2 -5 6 410.22 13.16
    -2 5 6 438.31 13.26
    2 5 -6 433.12 11.53
    -2 5 6 405.84 13.44
    2 -5 -6 419.82 12.97
    1 -5 -6 797.73 19.48
    -1 -5 6 794.45 17.44
    -1 5 6 805.96 19.58
    1 5 -6 801.95 17.75
    -1 5 6 802.62 19.28
    1 -5 -6 776.92 18.81
    0 -5 -6 3.74 3.07
    0 -5 -6 3.46 3.86
    0 5 6 3.89 3.89
    0 5 6 -1.29 3.32
    0 -5 6 -0.08 1.76
    0 -5 -6 -1.73 3.64
    0 5 6 5.34 2.39
    0 5 -6 -0.08 1.68
    0 -5 6 -2.04 1.81
    -1 -5 -6 288.37 9.92
    1 5 6 290.48 11.40
    1 5 6 277.41 9.63
    -1 -5 -6 285.59 11.58
    -1 -5 -6 298.54 11.23
    -2 -5 -6 25.52 5.81
    2 5 6 20.49 5.49
    2 5 6 30.41 4.47
    -2 -5 -6 32.44 5.27
    -2 -5 -6 21.64 3.44
    -3 -5 -6 254.62 12.44
    3 5 6 251.16 11.19
    3 5 6 248.05 12.06
    -3 -5 -6 258.58 8.22
    3 -5 6 253.24 9.83
    -3 -5 -6 268.10 11.91
    -4 -5 -6 239.51 6.91
    4 5 6 238.62 12.62
    -4 -5 -6 233.49 12.83
    4 5 6 232.76 11.54
    -4 -5 -6 220.88 11.77
    4 -5 6 243.55 9.48
    -5 -5 -6 331.50 15.04
    5 -5 6 346.73 11.34
    5 5 6 325.26 14.58
    -5 -5 -6 353.99 16.30
    -6 5 -6 21.46 2.75
    6 -5 6 19.53 3.79
    -6 5 -6 24.21 2.76
    6 -5 6 21.61 2.63
    -6 -5 -6 22.69 7.89
    -6 -5 -6 11.32 5.81
    -7 -5 -6 73.50 9.05
    -7 5 -6 74.28 4.95
    -7 -5 -6 65.98 8.17
    -8 -6 6 107.67 11.46
    -8 6 6 109.66 10.40
    -7 6 6 2.55 4.36
    -7 -6 6 19.89 8.07
    6 6 -6 648.59 22.81
    -6 -6 6 645.48 23.22
    -6 6 6 705.16 21.50
    -6 6 6 650.64 21.77
    6 -6 -6 674.15 20.41
    5 6 -6 17.91 5.02
    -5 -6 6 14.88 5.97
    5 -6 -6 17.43 4.84
    -5 6 6 23.47 6.09
    -5 -6 6 13.78 6.66
    4 6 -6 532.10 18.26
    -4 -6 6 523.54 18.29
    -4 6 6 526.22 17.81
    4 -6 -6 519.48 17.95
    4 -6 -6 524.83 15.95
    -4 6 6 516.75 16.27
    -4 -6 6 503.59 17.67
    -3 -6 6 226.32 11.02
    3 -6 -6 226.48 9.84
    3 6 -6 241.74 9.21
    3 -6 -6 216.60 11.34
    3 6 -6 234.84 10.81
    -3 6 6 227.44 10.44
    -3 -6 6 215.53 10.92
    -3 6 6 231.85 11.32
    2 -6 -6 42.19 4.08
    -2 6 6 36.67 5.41
    2 6 -6 61.73 5.90
    -2 6 6 40.29 6.14
    2 6 -6 46.10 11.28
    2 -6 -6 53.80 4.87
    2 -6 -6 58.77 7.01
    -2 -6 6 59.33 5.30
    -2 -6 6 63.21 6.13
    1 -6 -6 6.16 3.79
    -1 6 6 5.06 3.07
    -1 -6 6 4.00 2.92
    1 -6 -6 1.03 3.97
    -1 6 6 0.98 3.00
    1 6 -6 1.75 2.85
    -1 -6 6 3.97 2.64
    0 6 6 16.93 4.05
    0 -6 6 25.56 2.86
    0 -6 6 24.47 2.80
    0 -6 -6 12.43 4.31
    0 -6 -6 24.07 4.42
    0 -6 -6 35.70 5.21
    0 6 -6 19.78 2.67
    0 -6 6 22.15 3.26
    0 6 6 23.16 4.60
    0 6 6 21.90 2.64
    -1 -6 -6 36.28 5.36
    -1 -6 -6 36.98 5.01
    -1 -6 -6 35.27 4.85
    1 6 6 35.94 5.99
    2 6 6 236.89 11.53
    2 6 6 231.18 11.24
    -2 -6 -6 237.62 8.96
    -2 -6 -6 236.30 11.32
    -2 -6 -6 212.71 11.74
    3 6 6 -2.56 4.74
    -3 -6 -6 3.05 4.39
    -3 -6 -6 2.86 3.66
    -3 -6 -6 2.06 2.85
    3 -6 6 2.27 2.73
    3 6 6 -2.57 5.80
    4 6 6 83.02 7.81
    -4 -6 -6 83.56 7.89
    -4 -6 -6 83.79 4.90
    4 -6 6 84.30 6.32
    -4 -6 -6 82.88 9.25
    4 6 6 76.23 7.80
    -5 -6 -6 33.42 8.38
    5 6 6 35.44 6.91
    5 -6 6 32.75 5.03
    -5 -6 -6 34.87 5.79
    -6 -6 -6 29.50 7.60
    6 -6 6 30.83 4.75
    -6 -6 -6 23.19 6.45
    -7 -6 -6 28.04 8.70
    -8 -7 6 23.91 8.73
    -8 7 6 -9.77 6.61
    -7 7 6 19.70 5.88
    -7 -7 6 19.53 8.71
    -6 -7 6 46.05 8.27
    -6 -7 6 48.85 8.36
    -6 7 6 39.51 7.53
    6 7 -6 39.01 6.93
    -6 7 6 51.40 6.18
    6 -7 -6 58.47 7.07
    5 -7 -6 610.68 18.40
    5 -7 -6 634.19 21.00
    -5 -7 6 603.89 21.40
    5 7 -6 597.27 21.35
    -5 -7 6 605.17 22.08
    -5 7 6 634.41 19.41
    -5 7 6 596.04 20.64
    -4 -7 6 26.66 6.03
    4 7 -6 27.21 5.64
    -4 7 6 37.99 5.94
    4 -7 -6 21.54 6.39
    4 -7 -6 26.34 4.99
    -4 7 6 25.33 6.25
    -4 -7 6 24.50 4.99
    -3 -7 6 127.79 8.56
    -3 7 6 150.79 8.96
    -3 7 6 133.37 9.58
    3 -7 -6 133.49 9.81
    3 7 -6 138.02 8.86
    -3 -7 6 125.97 8.84
    3 -7 -6 135.89 7.98
    3 7 -6 133.50 7.06
    -2 7 6 24.71 5.19
    -2 -7 6 18.06 4.61
    2 -7 -6 27.73 6.14
    -2 -7 6 23.62 5.04
    2 -7 -6 20.30 4.47
    2 7 -6 16.65 4.77
    2 -7 -6 21.72 3.45
    -2 7 6 22.89 5.49
    -1 -7 6 1923.03 35.28
    -1 7 6 1863.56 37.28
    1 -7 -6 1828.87 36.55
    1 -7 -6 1802.05 36.65
    -1 7 6 1844.55 37.65
    1 -7 -6 1900.66 38.13
    1 7 -6 1936.19 35.37
    -1 -7 6 1871.74 34.85
    0 -7 -6 241.16 10.83
    0 -7 6 258.67 8.27
    0 -7 6 259.22 8.35
    0 7 -6 253.48 8.34
    0 -7 -6 272.86 11.57
    0 7 6 254.09 10.92
    0 -7 -6 245.33 10.45
    0 7 6 236.96 10.86
    0 -7 6 239.04 7.66
    -1 -7 -6 124.73 8.39
    1 7 6 99.69 7.67
    1 -7 6 107.06 3.88
    -1 -7 -6 108.02 7.16
    1 -7 6 106.78 3.79
    -1 -7 -6 99.33 8.38
    -2 -7 -6 275.22 10.79
    -2 -7 -6 252.71 12.24
    -2 -7 -6 269.00 12.48
    2 7 6 287.15 12.98
    2 7 6 259.51 12.75
    -3 -7 -6 220.34 12.85
    3 -7 6 214.68 10.70
    -3 -7 -6 216.24 11.82
    -3 -7 -6 224.22 9.19
    3 7 6 208.77 11.89
    3 7 6 225.02 11.91
    -4 -7 -6 297.40 13.89
    4 7 6 273.07 13.80
    4 -7 6 297.82 12.00
    -4 -7 -6 295.07 10.02
    4 7 6 272.10 13.95
    -4 -7 -6 288.89 15.26
    -5 -7 -6 193.54 12.09
    5 7 6 176.77 12.30
    -5 -7 -6 202.40 7.29
    -5 -7 -6 184.92 12.52
    5 -7 6 211.19 10.40
    -6 -7 -6 41.38 8.20
    6 -7 6 40.37 5.57
    -6 -7 -6 49.02 9.46
    -7 -7 -6 7.37 7.81
    -7 8 6 1.06 5.30
    -7 -8 6 13.40 7.98
    6 8 -6 84.98 9.89
    6 -8 -6 77.43 7.96
    -6 -8 6 57.81 9.46
    -6 8 6 67.85 7.81
    -5 -8 6 5.01 6.92
    -5 -8 6 2.02 5.62
    5 -8 -6 2.03 4.19
    5 8 -6 4.51 6.19
    5 -8 -6 8.02 6.79
    -5 8 6 -1.07 4.18
    -5 8 6 1.55 4.86
    -4 -8 6 81.22 9.04
    -4 8 6 81.21 8.70
    4 8 -6 81.67 8.47
    4 -8 -6 86.12 7.01
    -4 -8 6 74.17 8.50
    4 -8 -6 101.04 9.55
    -4 8 6 82.50 7.47
    4 8 -6 90.52 6.25
    -3 8 6 19.19 4.80
    3 8 -6 26.47 4.80
    3 -8 -6 28.95 5.01
    3 -8 -6 28.56 5.72
    3 -8 -6 18.37 3.73
    -3 -8 6 30.00 5.77
    -3 -8 6 28.59 6.28
    -3 8 6 29.26 5.87
    3 8 -6 23.38 4.02
    -2 8 6 789.94 22.95
    -2 -8 6 810.37 21.53
    2 -8 -6 765.97 20.58
    -2 8 6 800.90 21.58
    2 -8 -6 829.11 21.76
    2 -8 -6 799.67 16.36
    -2 -8 6 819.43 21.68
    2 -8 -6 786.84 22.90
    2 8 -6 786.46 21.32
    1 -8 -6 53.41 6.22
    1 -8 -6 36.94 6.29
    1 8 -6 38.75 4.76
    -1 -8 6 39.46 4.96
    -1 -8 6 41.64 4.78
    -1 8 6 50.45 6.74
    1 -8 -6 50.07 5.99
    -1 8 6 46.29 6.00
    0 -8 -6 399.30 14.90
    0 -8 6 370.43 9.73
    0 -8 -6 373.05 14.13
    0 -8 6 387.81 11.02
    0 8 -6 390.96 11.19
    0 -8 -6 375.02 14.00
    0 8 6 372.53 14.31
    0 -8 6 389.05 11.20
    -1 -8 -6 -4.00 5.77
    1 8 6 6.58 2.31
    1 -8 6 0.51 1.53
    -1 -8 -6 3.83 4.62
    -1 -8 -6 7.31 4.88
    1 -8 6 4.09 1.65
    1 8 6 1.90 5.82
    2 8 6 99.03 10.99
    -2 -8 -6 80.68 8.05
    -2 -8 -6 92.51 6.86
    2 8 6 78.37 8.93
    -2 -8 -6 69.71 8.66
    3 8 6 84.23 8.68
    -3 -8 -6 73.64 8.20
    -3 -8 -6 66.87 9.06
    3 8 6 70.04 8.89
    -3 -8 -6 77.66 6.43
    3 -8 6 82.96 7.85
    -4 -8 -6 656.76 22.24
    4 8 6 665.58 22.90
    -4 -8 -6 673.60 23.80
    -4 -8 -6 688.21 17.78
    4 8 6 673.37 23.37
    4 -8 6 662.42 20.25
    -5 -8 -6 46.37 7.48
    -5 -8 -6 31.02 4.02
    5 -8 6 35.06 6.00
    -5 -8 -6 27.41 7.04
    6 -8 6 5.30 4.46
    -6 -8 -6 7.87 8.19
    -7 -8 -6 14.40 9.63
    -7 9 6 0.02 5.14
    -7 -9 6 -7.28 8.38
    -6 9 6 82.22 8.07
    -5 9 6 608.68 19.15
    5 9 -6 580.67 22.07
    5 -9 -6 576.07 18.60
    5 -9 -6 602.33 22.08
    4 -9 -6 4.44 6.57
    4 9 -6 21.82 4.17
    -4 9 6 18.16 5.25
    -4 -9 6 15.68 6.31
    -4 9 6 28.08 5.91
    4 -9 -6 24.94 5.08
    -4 -9 6 19.64 5.11
    4 9 -6 31.16 6.96
    3 9 -6 58.42 7.59
    -3 -9 6 51.78 7.53
    -3 9 6 52.51 6.97
    -3 -9 6 57.76 7.16
    3 -9 -6 59.84 5.96
    3 -9 -6 41.33 8.04
    3 -9 -6 51.48 4.72
    3 9 -6 50.17 4.65
    -3 9 6 32.63 7.01
    -2 -9 6 20.13 5.06
    2 -9 -6 18.26 6.62
    2 9 -6 15.68 4.97
    -2 -9 6 14.90 5.10
    2 -9 -6 22.84 5.16
    -2 9 6 29.85 6.09
    -1 -9 6 586.19 16.66
    1 -9 -6 553.20 17.65
    -1 9 6 550.55 18.36
    -1 -9 6 564.90 16.70
    1 -9 -6 584.61 19.62
    1 9 -6 575.58 16.66
    1 -9 -6 561.90 18.27
    0 -9 -6 10.80 4.79
    0 -9 6 7.02 2.36
    0 -9 -6 16.75 4.82
    0 9 -6 13.53 3.23
    0 9 6 5.51 5.78
    0 -9 6 12.04 3.13
    0 -9 6 5.72 2.94
    1 9 6 77.49 8.87
    -1 -9 -6 83.84 8.99
    -1 -9 -6 82.55 7.28
    1 -9 6 91.27 4.55
    -1 -9 -6 89.70 8.37
    1 9 6 88.76 3.92
    1 -9 6 98.12 4.63
    -2 -9 -6 1.52 6.65
    2 9 6 -3.06 6.45
    -2 -9 -6 -3.73 4.65
    -2 -9 -6 -2.42 3.84
    3 9 6 346.16 16.09
    -3 -9 -6 340.90 16.00
    3 9 6 345.05 15.84
    -3 -9 -6 334.93 16.73
    3 -9 6 355.21 15.47
    -3 -9 -6 363.45 13.57
    4 -9 6 3.08 5.14
    -4 -9 -6 11.54 8.12
    4 9 6 2.55 7.40
    4 9 6 5.96 6.50
    -4 -9 -6 -2.51 4.55
    -4 -9 -6 5.45 3.53
    -5 -9 -6 89.10 6.50
    5 -9 6 89.55 8.36
    -5 -9 -6 100.99 10.55
    -6 -9 -6 83.48 11.95
    6 -9 6 80.99 8.49
    -7 10 6 16.13 6.28
    -7 -10 6 3.06 6.26
    -6 10 6 324.32 14.71
    6 -10 -6 328.50 17.32
    -5 -10 6 3.99 6.13
    5 -10 -6 6.60 7.17
    -5 10 6 16.03 5.76
    5 10 -6 16.40 7.27
    -4 10 6 357.26 14.80
    4 10 -6 334.97 15.69
    4 -10 -6 326.56 13.72
    -4 -10 6 327.64 16.27
    4 10 -6 339.21 11.44
    4 -10 -6 308.99 15.66
    3 -10 -6 59.52 6.39
    -3 10 6 72.94 7.82
    3 10 -6 72.29 7.32
    3 -10 -6 74.22 5.05
    -3 -10 6 84.36 8.35
    3 -10 -6 72.08 7.09
    3 -10 -6 62.10 8.81
    -3 -10 6 72.40 8.35
    -2 -10 6 725.09 21.69
    2 -10 -6 670.89 20.42
    -2 -10 6 712.33 21.08
    -2 10 6 681.49 20.59
    2 10 -6 717.70 21.26
    2 -10 -6 704.08 21.08
    2 -10 -6 716.59 23.42
    1 -10 -6 58.33 7.39
    1 10 -6 58.37 6.04
    1 -10 -6 73.46 8.32
    -1 -10 6 70.42 6.23
    1 -10 -6 76.41 7.52
    -1 10 6 60.40 7.77
    -1 -10 6 55.76 5.59
    0 -10 6 587.03 15.83
    0 -10 -6 556.78 19.47
    0 10 6 610.03 20.11
    0 -10 -6 560.32 18.67
    0 -10 6 569.59 15.49
    0 -10 -6 571.12 19.92
    0 10 -6 584.06 15.56
    1 -10 6 148.01 6.10
    -1 -10 -6 140.98 9.53
    1 -10 6 134.60 5.88
    -1 -10 -6 136.33 9.50
    -1 -10 -6 140.65 10.01
    1 -10 6 145.30 6.02
    1 10 6 133.15 10.69
    -2 -10 -6 4.94 4.92
    2 10 6 9.62 2.34
    2 -10 6 12.33 6.31
    -2 -10 -6 8.02 7.03
    2 10 6 10.74 7.03
    -2 -10 -6 11.54 5.28
    -3 -10 -6 132.52 9.14
    3 -10 6 118.52 10.34
    -3 -10 -6 124.08 10.83
    3 10 6 131.27 11.72
    -3 -10 -6 127.20 10.72
    3 10 6 129.74 11.07
    4 10 6 480.23 20.28
    -4 -10 -6 505.11 16.78
    4 -10 6 454.10 18.02
    -4 -10 -6 483.76 21.32
    -5 -10 -6 9.34 8.71
    5 -10 6 1.45 5.61
    -5 -10 -6 0.93 3.79
    6 -10 6 47.99 7.51
    -6 -11 6 4.68 7.21
    -6 11 6 5.59 5.17
    6 -11 -6 -0.27 7.27
    5 11 -6 358.76 18.41
    5 -11 -6 340.80 17.51
    -5 11 6 385.55 15.74
    -4 -11 6 45.97 8.51
    4 -11 -6 42.60 6.12
    -4 11 6 48.66 7.12
    4 11 -6 55.04 8.25
    4 -11 -6 56.36 5.12
    4 11 -6 47.81 4.86
    4 -11 -6 48.99 9.19
    3 -11 -6 -2.41 2.83
    3 -11 -6 -2.06 4.69
    3 -11 -6 0.23 5.13
    -3 -11 6 -4.29 6.14
    -3 -11 6 7.19 6.15
    3 -11 -6 3.92 8.17
    3 11 -6 4.34 5.94
    -2 11 6 -2.69 5.87
    2 11 -6 3.31 5.08
    -2 -11 6 6.98 5.37
    2 -11 -6 0.14 5.15
    2 -11 -6 -7.70 7.14
    -1 -11 6 484.97 15.97
    1 -11 -6 495.63 19.24
    1 11 -6 519.64 16.85
    1 -11 -6 490.29 18.33
    -1 11 6 532.96 18.94
    -1 -11 6 506.65 17.05
    1 -11 -6 467.38 17.28
    0 -11 6 0.33 3.15
    0 -11 -6 4.43 4.48
    0 -11 6 -5.13 3.27
    0 11 -6 -3.20 3.21
    0 -11 -6 2.78 5.16
    0 -11 -6 3.07 5.82
    0 11 6 0.10 6.26
    -1 -11 -6 29.17 5.66
    -1 -11 -6 34.11 7.80
    -1 -11 -6 44.26 7.51
    1 11 6 21.01 5.72
    1 -11 6 37.23 3.71
    1 -11 6 29.60 3.44
    1 -11 6 27.58 2.91
    -2 -11 -6 13.60 5.86
    2 11 6 22.62 7.84
    -2 -11 -6 16.66 7.59
    -3 -11 -6 208.52 14.66
    -3 -11 -6 209.69 11.71
    3 11 6 237.67 15.22
    3 -11 6 203.31 12.81
    4 11 6 3.18 8.03
    4 -11 6 4.53 6.45
    5 -11 6 358.74 17.07
    -5 -11 -6 355.34 20.22
    -5 -11 -6 357.55 14.43
    5 -12 -6 3.34 7.82
    -5 12 6 -0.68 5.50
    -5 -12 6 3.01 7.51
    4 -12 -6 420.25 16.51
    -4 -12 6 455.54 20.02
    4 -12 -6 412.01 20.08
    4 12 -6 416.89 19.39
    -4 12 6 448.41 17.35
    -3 -12 6 11.34 6.01
    -3 12 6 17.95 5.71
    3 -12 -6 1.87 7.08
    3 -12 -6 9.84 5.65
    -2 -12 6 0.96 5.06
    2 12 -6 -1.85 5.24
    2 -12 -6 3.88 4.16
    -2 12 6 3.95 5.97
    2 -12 -6 7.22 7.15
    1 12 -6 -2.08 3.52
    1 -12 -6 19.80 7.23
    1 -12 -6 -7.88 5.89
    -1 -12 6 1.57 4.02
    -1 -12 6 -3.50 4.42
    -1 12 6 -9.17 6.54
    0 -12 -6 989.41 29.11
    0 -12 -6 945.83 28.31
    0 -12 6 1004.34 23.65
    0 -12 6 972.86 23.92
    0 12 6 983.15 28.64
    -1 -12 -6 8.57 7.02
    1 -12 6 11.23 7.20
    1 -12 6 13.55 3.13
    1 -12 6 13.65 3.01
    1 12 6 24.95 7.93
    -1 -12 -6 10.50 6.79
    2 -12 6 97.46 10.32
    -2 -12 -6 77.99 8.20
    2 12 6 98.10 11.17
    -2 -12 -6 103.76 11.34
    2 -12 6 82.23 5.00
    3 -12 6 23.70 6.26
    -3 -12 -6 29.05 6.63
    -3 -12 -6 29.08 8.97
    3 12 6 27.60 9.06
    -4 -12 -6 381.25 20.46
    4 12 6 400.59 19.51
    4 -12 6 394.01 18.92
    -4 -12 -6 402.55 16.28
    -5 -12 -6 0.65 6.58
    5 -13 -6 319.84 19.13
    -5 -13 6 337.30 18.91
    -5 13 6 346.42 15.62
    4 -13 -6 157.70 13.86
    -4 13 6 158.95 11.37
    -4 -13 6 136.56 12.48
    3 -13 -6 12.18 8.36
    -3 13 6 8.41 6.67
    3 -13 -6 10.85 5.72
    2 -13 -6 -5.08 5.63
    -2 -13 6 2.04 4.94
    -2 13 6 7.75 5.86
    2 -13 -6 1.18 6.98
    -1 -13 6 431.02 16.33
    -1 13 6 440.03 18.70
    1 -13 -6 473.99 20.92
    1 -13 -6 427.16 18.49
    0 13 6 -5.33 5.34
    0 -13 6 -4.13 4.15
    0 -13 -6 -6.37 6.61
    0 -13 -6 1.11 6.83
    1 -13 6 290.10 10.62
    1 13 6 300.28 16.56
    -1 -13 -6 317.41 16.93
    -1 -13 -6 286.96 15.60
    1 -13 6 317.65 17.38
    -2 -13 -6 35.01 8.06
    2 13 6 38.05 9.52
    -2 -13 -6 45.70 9.90
    2 -13 6 26.12 8.31
    -3 -13 -6 175.01 14.84
    3 13 6 167.09 13.20
    3 -13 6 164.57 13.39
    -3 -13 -6 158.35 12.12
    -4 -13 -6 2.68 6.29
    -4 -13 -6 19.29 6.82
    4 -13 6 14.52 7.38
    4 13 6 13.53 9.64
    3 -14 -6 -13.04 9.06
    2 -14 -6 112.51 11.27
    -2 14 6 105.58 9.74
    -1 14 6 67.57 9.63
    1 -14 -6 56.47 10.29
    1 -14 -6 81.07 9.53
    0 -14 6 477.75 22.90
    0 14 6 460.45 20.53
    0 -14 -6 493.83 22.03
    0 -14 -6 490.84 20.79
    -1 -14 -6 45.08 9.14
    -1 -14 -6 57.42 8.55
    1 14 6 48.29 8.18
    1 -14 6 44.41 9.83
    2 14 6 28.19 9.84
    -2 -14 -6 19.81 7.36
    2 -14 6 20.14 8.91
    3 -14 6 50.78 10.09
    3 14 6 48.49 8.84
    -3 -14 -6 35.09 7.68
    -2 15 6 -6.74 6.99
    2 -15 -6 -7.32 9.15
    -1 15 6 105.95 10.60
    -1 -15 6 92.14 13.08
    1 -15 -6 86.22 11.71
    0 15 6 150.58 13.16
    0 -15 -6 174.31 14.73
    0 -15 -6 164.82 13.57
    0 -15 6 168.66 15.27
    1 -15 6 114.00 13.81
    -1 -15 -6 115.92 12.67
    -1 -15 -6 81.33 11.49
    1 15 6 93.06 12.11
    -9 0 7 0.24 7.89
    -8 0 7 565.99 22.86
    -8 0 7 574.57 19.12
    7 0 -7 2.34 5.99
    -7 0 7 -7.82 5.14
    -7 0 7 1.83 6.52
    -6 0 7 607.42 18.83
    6 0 -7 603.13 19.98
    -6 0 7 590.55 20.59
    5 0 -7 -2.68 5.07
    -4 0 7 3089.79 56.26
    4 0 -7 3266.37 56.43
    3 0 -7 4.15 2.92
    -3 0 7 0.89 2.83
    2 0 -7 1877.52 32.37
    -2 0 7 1832.03 33.76
    2 0 -7 1856.21 33.84
    -1 0 7 -0.26 2.85
    1 0 -7 -3.90 2.57
    1 0 -7 -0.09 1.92
    0 0 -7 14.40 10.22
    -1 0 -7 -2.15 1.74
    -1 0 -7 -3.86 2.29
    -2 0 -7 307.70 9.01
    2 0 7 298.82 9.04
    -2 0 -7 291.65 9.12
    3 0 7 0.08 2.84
    3 0 7 -0.04 2.54
    -3 0 -7 0.32 3.04
    -3 0 -7 1.16 2.78
    4 0 7 206.72 8.57
    -4 0 -7 202.42 8.72
    -4 0 -7 183.64 9.01
    5 0 7 1.79 3.28
    -5 0 -7 5.99 4.41
    -5 0 -7 0.38 3.52
    -6 0 -7 349.99 13.33
    6 0 7 328.74 13.02
    -6 0 -7 340.24 14.19
    -7 0 -7 0.92 4.18
    -8 0 -7 20.81 7.20
    -9 -1 7 11.65 8.17
    -9 1 7 2.39 7.65
    -8 -1 7 11.24 8.08
    -8 -1 7 13.83 5.50
    -8 1 7 17.79 7.53
    -7 -1 7 1138.16 32.26
    -7 1 7 1146.09 31.16
    7 -1 -7 1112.89 30.28
    -7 -1 7 1136.69 28.41
    -7 1 7 1115.03 28.45
    7 1 -7 1066.42 30.59
    6 -1 -7 63.56 7.42
    -6 1 7 59.24 7.94
    -6 -1 7 52.03 6.93
    -6 1 7 62.57 6.97
    6 1 -7 49.75 7.51
    -5 -1 7 23.73 6.76
    5 -1 -7 26.53 5.03
    5 1 -7 22.72 6.52
    -5 1 7 14.51 17.40
    4 -1 -7 0.67 4.48
    4 1 -7 -4.38 4.52
    -4 1 7 7.38 4.88
    -4 1 7 8.51 4.98
    -3 1 7 819.60 20.00
    3 1 -7 845.32 20.26
    3 -1 -7 871.92 20.44
    -3 -1 7 820.74 20.39
    -2 -1 7 7.65 3.70
    2 1 -7 5.16 2.60
    -2 1 7 4.74 3.60
    2 -1 -7 -1.68 3.74
    2 -1 -7 6.11 2.60
    -1 1 7 1638.24 30.14
    -1 -1 7 1612.10 28.34
    -1 -1 7 1597.57 29.16
    1 -1 -7 1705.97 28.77
    1 -1 -7 1670.70 29.98
    1 1 -7 1666.46 29.49
    -1 1 7 1634.54 28.35
    0 1 -7 97.80 4.56
    0 -1 -7 96.80 4.96
    0 1 7 92.92 5.10
    0 -1 7 92.04 4.50
    -1 1 -7 2171.29 34.03
    -1 -1 -7 2047.34 35.78
    1 1 7 2089.99 35.80
    1 -1 7 2052.23 33.77
    -1 -1 -7 2077.88 35.69
    2 1 7 290.91 7.01
    -2 -1 -7 304.55 9.69
    2 -1 7 291.02 8.16
    -2 -1 -7 288.11 9.54
    -2 1 -7 311.58 8.26
    2 1 7 292.54 9.67
    -2 1 -7 299.67 8.38
    -3 1 -7 1293.26 24.83
    3 -1 7 1311.41 24.89
    3 1 7 1322.74 26.56
    -3 1 -7 1334.30 24.46
    -3 -1 -7 1315.43 26.47
    3 -1 7 1322.45 24.33
    -3 -1 -7 1301.72 27.08
    3 1 7 1282.28 26.65
    -4 -1 -7 96.06 6.56
    -4 1 -7 99.20 5.71
    4 -1 7 94.31 5.55
    -4 1 -7 92.36 5.99
    -4 -1 -7 102.68 6.87
    4 1 7 97.29 6.77
    4 1 7 88.92 6.92
    -5 -1 -7 7.35 5.20
    5 1 7 -3.43 3.67
    -5 1 -7 6.16 3.74
    5 -1 7 0.62 3.10
    -5 -1 -7 3.94 4.06
    -5 1 -7 2.21 3.32
    -6 1 -7 1.00 3.58
    -6 -1 -7 -3.58 5.12
    6 1 7 1.67 4.35
    6 -1 7 -0.06 3.16
    -6 1 -7 2.07 3.99
    7 -1 7 496.89 16.68
    -7 -1 -7 506.46 19.44
    -7 1 -7 530.77 18.22
    -8 1 -7 14.67 6.27
    -9 -2 7 -3.93 8.04
    -9 2 7 9.21 7.89
    -8 2 7 286.22 15.79
    -8 -2 7 265.06 12.85
    -8 2 7 274.32 13.57
    -8 -2 7 280.05 16.01
    -7 -2 7 95.31 10.57
    -7 2 7 110.97 10.39
    7 -2 -7 109.79 9.89
    -7 2 7 97.48 8.60
    6 -2 -7 494.76 17.27
    6 2 -7 490.95 18.58
    -6 2 7 520.65 17.59
    -6 -2 7 458.20 18.38
    -6 2 7 499.93 18.44
    5 -2 -7 30.87 5.88
    -5 -2 7 44.32 7.52
    -5 2 7 44.31 6.40
    5 2 -7 38.63 6.94
    -4 -2 7 510.56 17.05
    -4 2 7 488.39 16.73
    4 -2 -7 501.08 15.58
    -4 2 7 510.19 16.31
    4 2 -7 511.42 16.63
    -3 2 7 11.23 4.13
    -3 2 7 10.70 3.67
    3 2 -7 5.90 4.25
    3 -2 -7 12.97 4.03
    -3 -2 7 12.14 4.75
    2 2 -7 1462.87 26.82
    2 -2 -7 1462.40 26.91
    -2 2 7 1476.39 29.35
    2 2 -7 1442.93 28.10
    -2 -2 7 1472.45 28.52
    2 -2 -7 1493.23 28.79
    -2 2 7 1477.66 28.93
    -1 2 7 439.10 12.65
    1 -2 -7 455.25 11.61
    -1 -2 7 438.64 11.37
    -1 2 7 440.42 11.27
    -1 -2 7 447.87 11.47
    1 2 -7 463.58 11.68
    1 -2 -7 440.16 12.29
    -1 2 7 449.62 12.70
    0 2 7 977.68 20.93
    0 -2 -7 1057.47 21.30
    0 2 -7 1036.49 18.86
    0 -2 7 1014.67 18.66
    0 2 7 1011.63 20.48
    -1 2 -7 993.52 17.55
    -1 -2 -7 1012.01 21.35
    -1 -2 -7 1020.30 21.05
    1 2 7 992.59 20.86
    1 -2 7 995.59 17.44
    1 2 7 1007.93 18.97
    -2 -2 -7 2450.15 41.61
    2 2 7 2322.82 41.38
    2 2 7 2353.25 36.64
    2 -2 7 2329.38 36.75
    -2 2 -7 2287.15 36.76
    -2 -2 -7 2316.87 41.55
    -3 2 -7 158.72 5.59
    -3 -2 -7 158.90 8.13
    3 2 7 158.22 8.20
    -3 -2 -7 155.53 8.67
    3 2 7 158.53 8.15
    -3 2 -7 153.74 5.82
    4 -2 7 77.23 3.62
    4 2 7 78.23 6.78
    -4 -2 -7 83.01 6.39
    4 -2 7 82.12 4.68
    -4 -2 -7 77.51 7.52
    -4 2 -7 76.55 4.97
    4 2 7 86.14 7.38
    -4 2 -7 79.43 4.78
    -5 2 -7 46.08 4.70
    -5 2 -7 42.80 4.31
    -5 -2 -7 40.50 6.77
    5 2 7 46.74 6.09
    5 -2 7 44.89 4.27
    -5 -2 -7 52.06 6.42
    -6 2 -7 424.21 14.06
    -6 2 -7 430.32 13.48
    -6 -2 -7 426.64 16.79
    6 2 7 381.04 15.36
    6 -2 7 426.49 13.34
    -6 -2 -7 387.75 15.59
    7 -2 7 -1.80 4.07
    -7 2 -7 6.23 4.24
    -7 -2 -7 2.75 6.13
    -8 -2 -7 -0.28 6.84
    -9 3 7 6.83 5.95
    -9 -3 7 10.79 7.82
    -8 3 7 0.42 4.83
    -8 -3 7 -2.44 7.56
    -8 3 7 -6.27 6.67
    -8 -3 7 -4.60 4.91
    -7 3 7 196.30 11.84
    -7 3 7 185.00 11.33
    -7 -3 7 187.76 13.30
    6 3 -7 27.65 7.08
    -6 -3 7 17.64 6.01
    6 -3 -7 21.46 5.81
    -6 3 7 15.49 4.76
    5 3 -7 56.25 7.93
    -5 3 7 56.05 7.44
    -5 3 7 78.39 7.00
    -5 -3 7 72.82 9.09
    5 -3 -7 69.61 7.45
    -4 -3 7 86.54 7.42
    4 -3 -7 77.14 7.07
    -4 3 7 102.96 7.87
    4 3 -7 102.18 8.20
    -4 3 7 98.05 7.75
    -3 -3 7 3277.60 56.89
    -3 3 7 3234.58 56.41
    3 -3 -7 3306.81 55.87
    -3 3 7 3209.34 56.60
    3 3 -7 3307.78 56.79
    2 3 -7 25.37 4.29
    2 3 -7 28.13 4.33
    -2 3 7 27.74 4.97
    2 -3 -7 28.50 4.30
    -2 3 7 32.18 4.77
    2 -3 -7 32.23 4.48
    -2 -3 7 32.14 4.47
    -1 -3 7 207.23 7.87
    -1 3 7 205.27 7.73
    1 -3 -7 189.63 8.25
    -1 3 7 210.64 8.79
    1 3 -7 197.43 7.15
    -1 3 7 224.41 8.61
    -1 -3 7 191.96 7.28
    0 3 7 19.49 7.26
    0 3 -7 26.20 2.58
    0 -3 7 26.18 2.56
    0 -3 -7 24.89 4.20
    0 3 7 24.36 4.39
    -1 -3 -7 91.04 6.01
    1 3 7 90.48 4.76
    -1 -3 -7 97.69 6.50
    1 -3 7 90.84 3.12
    1 3 7 93.78 6.34
    -2 -3 -7 153.28 8.44
    2 3 7 142.90 7.47
    2 3 7 158.70 7.78
    -2 -3 -7 160.59 8.02
    2 3 7 143.03 5.28
    -3 3 -7 170.38 5.05
    -3 -3 -7 163.29 8.85
    3 3 7 169.69 9.15
    -3 -3 -7 154.25 9.07
    3 3 7 167.06 9.07
    -4 3 -7 119.08 5.01
    4 3 7 114.02 8.57
    4 -3 7 110.42 5.13
    -4 -3 -7 108.23 8.94
    4 -3 7 112.36 4.74
    4 3 7 116.00 7.60
    -4 -3 -7 116.08 8.19
    5 3 7 332.51 14.04
    5 -3 7 323.42 9.68
    -5 3 -7 347.63 9.95
    -5 -3 -7 338.96 14.98
    -5 -3 -7 333.10 13.73
    -5 3 -7 351.08 10.45
    5 -3 7 333.60 8.58
    -6 3 -7 42.74 4.54
    -6 -3 -7 29.35 6.32
    -6 -3 -7 40.79 7.77
    -6 3 -7 40.08 4.48
    6 -3 7 37.03 4.12
    6 3 7 26.00 6.01
    -7 -3 -7 192.63 13.47
    7 -3 7 207.56 9.31
    -7 -3 -7 189.48 12.69
    -7 3 -7 207.63 9.87
    -8 -3 -7 9.34 5.95
    -8 3 -7 12.47 4.59
    -8 4 7 42.26 7.85
    -8 4 7 37.42 7.21
    -8 -4 7 31.51 7.55
    -7 -4 7 120.50 11.77
    -7 4 7 124.25 10.02
    -7 4 7 120.25 9.62
    6 -4 -7 1170.22 29.12
    -6 4 7 1199.23 30.41
    6 4 -7 1203.29 31.86
    -6 -4 7 1157.28 32.61
    -6 4 7 1225.91 30.28
    5 4 -7 1.80 3.91
    -5 4 7 10.82 5.09
    5 -4 -7 -1.27 4.48
    -5 4 7 7.96 5.18
    -5 -4 7 13.30 6.44
    -4 4 7 181.64 9.77
    4 4 -7 174.32 10.55
    4 -4 -7 180.32 9.34
    -4 4 7 178.88 9.34
    -4 -4 7 174.67 10.25
    -3 -4 7 170.94 9.27
    3 4 -7 174.21 7.88
    -3 4 7 197.97 9.94
    3 -4 -7 173.64 8.63
    -3 4 7 165.77 8.87
    3 4 -7 181.47 9.41
    -2 4 7 1716.00 33.48
    2 -4 -7 1723.89 30.16
    2 4 -7 1706.85 30.45
    2 -4 -7 1718.62 33.91
    -2 -4 7 1699.53 32.77
    2 -4 -7 1706.67 33.14
    2 4 -7 1730.94 32.92
    -2 4 7 1730.07 34.06
    -1 4 7 7.11 4.04
    1 4 -7 8.62 2.85
    1 -4 -7 9.90 4.74
    -1 4 7 7.65 4.20
    -1 -4 7 12.03 3.70
    -1 -4 7 10.99 2.46
    1 -4 -7 3.96 3.72
    0 -4 7 380.85 9.04
    0 -4 -7 394.02 12.55
[truncated: 247,038 more chars]
