# Supplementary material for: Bis{2-[bis­(2-hy­droxy­eth­yl)amino]­acetato}­zinc(II) monohydrate
Source: IUCrdata. 2025 Nov 21;10(Pt 11):x251003. doi: 10.1107/S241431462501003X (PMC12810309; doi:10.1107/S241431462501003X)
Supplement: Supplementary file 2 [file x-10-x251003-Isup2.hkl]

data_I
_computing_structure_refinement   'olex2.refine 1.5 (Bourhis et al., 2015)'
_shelx_refln_list_code            4
loop_
  _space_group_symop_id
  _space_group_symop_operation_xyz
  1  x,y,z
  2  -x,y+1/2,-z+1/2
  3  -x,-y,-z
  4  x,-y-1/2,z-1/2

_space_group_crystal_system       monoclinic
_space_group_IT_number            14
_space_group_name_H-M_alt         'P 1 21/c 1'
_space_group_name_Hall            '-P 2ybc'
_symmetry_space_group_name_H-M    'P 1 21/c 1'
_symmetry_space_group_name_Hall   '-P 2ybc'
_symmetry_Int_Tables_number       14
_cell_length_a                    19.0518(11)
_cell_length_b                    12.1167(7)
_cell_length_c                    7.1255(5)
_cell_angle_alpha                 90
_cell_angle_beta                  99.961(5)
_cell_angle_gamma                 90
_cell_volume                      1620.09(18)
loop_
  _refln_index_h
  _refln_index_k
  _refln_index_l
  _refln_F_squared_calc
  _refln_F_squared_meas
  _refln_F_squared_sigma
  _refln_F_squared_weight
  _refln_observed_status
-24 0 2 2300.150 2322.740 92.473 2.579 o
-24 1 1 521.548 529.316 28.374 22.382 o
-24 1 2 30.749 17.370 46.859 15.360 o
-24 1 3 50.384 74.579 21.947 61.962 o
-24 2 1 146.633 176.412 24.554 42.908 o
-24 2 2 823.758 1017.070 66.367 5.950 o
-24 2 3 11.621 47.524 29.838 37.247 o
-24 3 1 1389.930 1426.090 44.193 7.864 o
-24 3 2 7.110 -31.461 34.582 28.470 o
-23 0 2 573.998 667.157 50.580 10.030 o
-23 0 4 382.985 435.557 50.240 11.189 o
-23 1 1 66.899 79.702 18.086 82.789 o
-23 1 2 134.494 118.083 19.899 61.656 o
-23 1 3 593.051 554.142 35.627 16.434 o
-23 1 4 0.747 -21.696 21.696 72.577 o
-23 2 1 555.477 531.162 32.641 18.741 o
-23 2 2 152.869 186.972 22.320 48.692 o
-23 2 3 8.658 41.767 22.616 63.946 o
-23 2 4 259.315 255.561 55.106 10.162 o
-23 3 1 143.532 183.675 21.208 53.068 o
-23 3 2 37.380 83.522 33.917 28.183 o
-23 3 3 623.840 648.096 71.188 5.737 o
-23 3 4 54.002 53.349 22.885 58.135 o
-23 4 1 61.541 59.267 17.452 90.537 o
-23 4 2 31.661 9.239 23.180 60.425 o
-23 4 3 99.445 90.392 36.456 23.648 o
-23 5 1 379.592 417.509 28.761 25.360 o
-23 5 2 32.629 75.157 36.455 24.696 o
-23 5 3 1053.470 1136.300 74.287 4.730 o
-22 0 2 443.667 434.203 29.140 23.706 o
-22 0 4 208.662 220.544 40.621 17.833 o
-22 1 1 1335.430 1370.640 30.339 10.699 o
-22 1 2 16.193 7.375 13.159 181.073 o
-22 1 3 258.496 254.260 21.062 44.279 o
-22 1 4 12.798 83.595 32.106 31.841 o
-22 1 5 751.385 725.734 41.443 12.204 o
-22 2 1 11.634 -10.641 10.788 272.409 o
-22 2 2 1541.100 1508.490 42.047 7.674 o
-22 2 3 0.225 -5.860 16.406 127.000 o
-22 2 4 204.182 238.107 26.595 34.922 o
-22 2 5 130.672 125.176 24.850 44.077 o
-22 3 1 620.600 595.279 24.718 23.174 o
-22 3 2 32.879 27.078 32.418 31.444 o
-22 3 3 29.721 12.054 16.838 109.668 o
-22 3 4 183.025 145.641 26.533 37.320 o
-22 3 5 406.346 418.094 35.742 18.736 o
-22 4 1 102.441 126.882 27.846 37.559 o
-22 4 2 950.734 931.813 63.542 6.235 o
-22 4 3 45.719 -12.610 31.878 32.500 o
-22 4 4 42.434 69.916 21.025 67.862 o
-22 5 1 879.228 873.029 29.583 15.533 o
-22 5 2 38.160 19.434 32.710 30.872 o
-22 5 3 297.891 251.231 38.792 18.309 o
-22 5 4 25.779 20.127 23.064 61.038 o
-22 6 1 30.289 24.741 23.477 58.463 o
-22 6 2 280.639 273.704 38.500 18.589 o
-22 6 3 0.798 -29.463 36.538 25.611 o
-22 7 1 256.784 228.418 24.930 36.509 o
-22 7 2 33.674 42.364 36.372 25.030 o
-21 0 2 385.451 350.581 37.213 18.205 o
-21 0 4 2744.980 2634.330 93.238 2.339 o
-21 0 6 202.664 175.843 44.367 15.470 o
-21 1 1 4.586 41.692 21.053 73.819 o
-21 1 2 17.158 13.874 19.731 83.755 o
-21 1 3 1586.740 1465.930 36.104 8.484 o
-21 1 4 13.701 -8.738 17.345 109.745 o
-21 1 5 1373.010 1366.330 80.698 3.873 o
-21 1 6 0.755 -10.237 36.330 25.906 o
-21 2 1 698.313 689.670 20.034 24.327 o
-21 2 2 246.394 234.553 17.154 56.714 o
-21 2 3 127.174 113.887 15.364 88.413 o
-21 2 4 919.022 854.013 58.153 7.212 o
-21 2 5 1.035 -9.271 32.480 32.400 o
-21 2 6 2.204 -6.036 36.309 25.913 o
-21 3 1 16.538 47.980 23.757 57.334 o
-21 3 2 85.391 129.739 20.356 63.747 o
-21 3 3 556.478 505.943 25.910 24.105 o
-21 3 4 4.402 10.365 25.199 53.234 o
-21 3 5 9.592 17.382 35.685 26.561 o
-21 4 1 47.297 44.003 10.786 199.129 o
-21 4 2 414.966 410.902 39.087 16.440 o
-21 4 3 43.459 18.014 39.951 20.886 o
-21 4 4 364.941 395.181 30.778 23.696 o
-21 4 5 119.240 110.714 25.684 42.633 o
-21 5 1 191.772 220.362 22.106 46.103 o
-21 5 2 16.780 4.669 15.364 136.184 o
-21 5 3 988.404 997.550 43.857 9.873 o
-21 5 4 25.585 34.998 22.223 64.773 o
-21 5 5 9.443 6.222 19.268 89.744 o
-21 6 1 0.054 -12.647 17.344 113.698 o
-21 6 2 19.930 34.748 33.417 29.841 o
-21 6 3 0.003 49.521 34.166 28.820 o
-21 6 4 339.666 352.257 49.781 11.681 o
-21 7 1 87.346 103.590 18.182 77.126 o
-21 7 2 0.345 8.281 24.303 57.571 o
-21 7 3 1500.370 1528.950 84.597 3.494 o
-21 8 1 39.850 34.334 19.392 81.149 o
-21 8 2 265.716 278.875 36.960 19.974 o
-20 0 2 1021.830 1093.280 45.872 9.120 o
-20 0 4 402.383 423.219 30.495 23.161 o
-20 0 6 1677.660 1679.520 86.981 3.228 o
-20 1 1 1906.580 1870.680 33.734 7.234 o
-20 1 2 165.794 168.514 16.455 71.508 o
-20 1 3 108.493 109.025 13.484 108.669 o
-20 1 4 21.223 3.403 16.083 123.569 o
-20 1 5 2182.010 2260.960 67.949 3.778 o
-20 1 6 0.424 -24.067 24.067 59.025 o
-20 2 1 356.481 316.263 13.319 54.508 o
-20 2 2 1465.840 1449.560 33.370 9.390 o
-20 2 3 714.796 700.740 25.713 20.231 o
-20 2 4 664.221 613.531 29.293 19.204 o
-20 2 5 5.297 -13.919 21.098 76.131 o
-20 2 6 481.195 488.494 36.060 17.453 o
-20 3 1 5414.680 5372.090 81.546 1.430 o
-20 3 2 327.856 321.126 18.069 45.517 o
-20 3 3 106.858 77.115 14.579 103.433 o
-20 3 4 39.942 9.842 16.868 106.825 o
-20 3 5 786.866 784.637 71.988 5.395 o
-20 3 6 104.649 140.499 42.574 17.494 o
-20 4 1 41.278 7.061 9.696 263.770 o
-20 4 2 634.144 595.337 22.606 24.591 o
-20 4 3 85.251 82.987 15.782 97.271 o
-20 4 4 996.171 924.540 78.919 4.427 o
-20 4 6 192.563 202.579 28.010 33.191 o
-20 5 1 667.280 711.723 23.768 22.114 o
-20 5 2 5.977 -1.998 28.881 40.781 o
-20 5 3 442.595 401.878 29.612 23.537 o
-20 5 4 54.184 39.232 20.295 72.629 o
-20 5 5 760.995 739.965 41.941 11.944 o
-20 6 1 28.814 64.586 16.956 101.712 o
-20 6 2 1446.150 1384.810 118.297 2.083 o
-20 6 3 0.757 -9.996 17.410 112.630 o
-20 6 4 13.791 -24.761 27.632 44.170 o
-20 6 5 278.121 275.801 29.122 28.390 o
-20 7 1 428.589 479.010 28.066 24.626 o
-20 7 2 116.650 158.438 39.037 20.306 o
-20 7 3 128.748 155.859 39.204 20.041 o
-20 7 4 156.695 191.320 43.450 16.311 o
-20 8 1 1.668 27.367 22.023 68.805 o
-20 8 2 568.906 502.049 36.802 16.190 o
-20 8 3 88.787 154.356 43.073 17.184 o
-20 8 4 923.980 1057.800 74.323 4.874 o
-20 9 1 1289.270 1283.830 78.984 4.083 o
-20 9 2 23.097 51.475 37.578 23.575 o
-19 0 2 631.819 613.417 30.690 18.704 o
-19 0 4 3229.110 3151.310 75.379 2.571 o
-19 0 6 3.609 -22.805 33.874 29.737 o
-19 1 1 4.169 7.773 11.567 244.075 o
-19 1 2 2.419 3.695 11.468 253.621 o
-19 1 3 1784.940 1786.060 37.701 7.231 o
-19 1 4 369.428 368.395 21.297 36.338 o
-19 1 5 289.528 303.992 32.507 23.801 o
-19 1 6 0.464 -3.186 17.233 115.039 o
-19 1 7 794.129 810.695 47.231 10.014 o
-19 2 1 58.322 37.715 9.952 212.615 o
-19 2 2 911.052 875.466 23.118 17.981 o
-19 2 3 47.778 36.331 13.105 152.406 o
-19 2 4 2565.250 2469.870 46.640 4.512 o
-19 2 5 0.757 1.476 17.352 113.165 o
-19 2 6 644.643 683.969 43.671 12.015 o
-19 3 1 92.862 124.054 11.325 134.461 o
-19 3 2 0.345 -0.324 10.938 285.264 o
-19 3 3 3314.050 3295.100 52.654 3.171 o
-19 3 4 4.140 0.887 14.329 163.729 o
-19 3 5 72.979 40.010 17.415 90.488 o
-19 3 6 130.933 175.842 46.799 14.431 o
-19 4 1 133.843 135.757 10.508 123.806 o
-19 4 2 1090.960 1095.390 29.352 13.143 o
-19 4 3 4.859 3.465 13.274 188.556 o
-19 4 4 1346.440 1338.940 40.439 8.763 o
-19 4 5 20.914 -7.428 18.068 99.725 o
-19 4 6 676.992 641.592 43.339 12.085 o
-19 5 1 193.502 227.236 12.930 80.460 o
-19 5 2 256.180 243.101 19.829 47.852 o
-19 5 3 1983.240 1983.650 46.416 5.723 o
-19 5 4 181.479 164.146 18.077 62.630 o
-19 5 5 220.185 155.868 40.247 18.299 o
-19 5 6 3.056 29.876 21.763 70.117 o
-19 6 1 135.941 144.790 12.543 104.012 o
-19 6 2 1668.360 1666.210 50.842 6.108 o
-19 6 3 107.960 140.628 42.970 17.172 o
-19 6 4 1158.770 1206.180 47.824 8.157 o
-19 6 5 23.142 -2.579 24.886 53.648 o
-19 7 1 108.916 116.486 26.073 41.909 o
-19 7 2 2.982 22.805 23.387 61.265 o
-19 7 3 2054.820 2047.990 82.840 3.150 o
-19 7 4 14.306 6.548 27.424 44.657 o
-19 7 5 5.839 35.996 22.802 63.486 o
-19 8 1 731.643 799.999 36.761 13.920 o
-19 8 2 319.603 317.996 30.537 25.377 o
-19 8 3 0.908 38.202 26.217 48.646 o
-19 8 4 180.574 154.865 39.621 19.173 o
-19 9 1 35.553 132.836 41.366 19.076 o
-19 9 2 118.894 132.917 29.266 33.926 o
-19 9 3 984.828 997.725 69.621 5.361 o
-19 10 1 88.043 95.977 29.489 34.909 o
-19 10 2 606.129 700.762 43.164 12.351 o
-18 0 2 18.102 23.685 12.074 201.754 o
-18 0 4 2652.980 2667.550 74.841 3.005 o
-18 0 6 1134.640 1206.250 72.296 4.821 o
-18 1 1 3717.670 3749.340 43.379 2.974 o
-18 1 2 70.951 57.110 10.849 172.934 o
-18 1 3 91.034 125.675 17.744 77.720 o
-18 1 4 23.231 1.523 12.560 193.523 o
-18 1 5 2676.430 2676.450 65.360 3.380 o
-18 1 6 5.001 11.046 16.472 122.322 o
-18 1 7 187.577 154.698 30.861 29.166 o
-18 2 1 144.616 121.260 14.398 90.939 o
-18 2 2 1343.630 1343.830 25.100 11.800 o
-18 2 3 128.759 104.857 12.144 115.629 o
-18 2 4 587.289 583.727 23.731 24.687 o
-18 2 5 100.802 81.843 18.942 72.187 o
-18 2 6 305.772 297.721 38.834 17.997 o
-18 2 7 15.146 15.560 27.840 43.123 o
-18 3 1 6469.200 6375.900 55.983 1.304 o
-18 3 2 394.953 328.330 15.555 46.531 o
-18 3 3 32.798 10.078 20.447 76.334 o
-18 3 4 115.152 88.693 17.330 79.490 o
-18 3 5 3044.950 2983.090 61.802 3.160 o
-18 3 6 33.019 9.519 21.366 70.312 o
-18 3 7 4.565 48.689 36.704 24.966 o
-18 4 1 39.068 33.693 9.368 258.410 o
-18 4 2 5815.090 5654.330 67.171 1.442 o
-18 4 3 562.602 531.284 21.990 27.335 o
-18 4 4 888.873 947.870 33.792 13.538 o
-18 4 5 4.860 -12.585 16.425 125.011 o
-18 4 6 929.674 904.822 44.168 10.184 o
-18 5 1 3072.160 3092.410 44.990 3.709 o
-18 5 2 63.971 65.838 15.784 104.581 o
-18 5 3 37.815 84.772 20.540 70.360 o
-18 5 4 246.116 203.196 20.923 46.725 o
-18 5 5 1888.080 1883.860 48.353 5.792 o
-18 5 6 325.256 309.487 42.039 15.664 o
-18 6 1 4.331 1.241 8.059 496.822 o
-18 6 2 1040.000 1013.600 32.681 12.728 o
-18 6 3 129.942 100.649 15.617 87.389 o
-18 6 4 1403.320 1374.260 40.289 8.549 o
-18 6 5 101.377 106.125 20.282 63.687 o
-18 6 6 2037.830 2054.920 66.069 4.099 o
-18 7 1 3590.310 3603.340 53.936 2.849 o
-18 7 2 175.925 176.907 21.889 48.923 o
-18 7 3 108.195 169.737 45.571 15.306 o
-18 7 4 16.493 2.559 20.468 79.003 o
-18 7 5 2212.750 2168.630 66.456 3.876 o
-18 8 1 119.887 133.783 23.115 49.764 o
-18 8 2 1013.930 1040.800 67.169 5.598 o
-18 8 3 61.268 63.870 21.453 63.920 o
-18 8 4 871.999 795.334 97.785 3.161 o
-18 8 5 64.538 58.903 23.659 53.845 o
-18 9 1 1428.690 1475.270 41.748 8.077 o
-18 9 2 148.824 182.628 38.684 20.178 o
-18 9 4 3.306 -14.565 35.497 27.091 o
-18 10 1 0.551 -18.007 25.451 52.773 o
-18 10 2 1488.380 1541.070 58.846 5.614 o
-18 10 3 212.939 222.102 55.459 10.217 o
-17 0 2 587.926 596.798 23.184 25.012 o
-17 0 4 1435.650 1502.970 49.783 6.842 o
-17 0 6 2822.070 2704.450 106.192 1.961 o
-17 1 1 12.416 12.236 13.677 169.568 o
-17 1 2 144.506 128.615 12.463 104.528 o
-17 1 3 1882.220 1898.820 37.126 6.911 o
-17 1 4 46.235 28.399 12.168 174.244 o
-17 1 5 90.168 57.889 24.221 50.091 o
-17 1 6 6.812 -19.775 19.775 86.286 o
-17 1 7 1199.260 1184.400 51.651 7.412 o
-17 2 1 18.291 2.069 7.443 483.842 o
-17 2 2 3399.920 3479.860 41.415 3.363 o
-17 2 3 48.747 44.017 10.909 194.772 o
-17 2 4 2198.290 2144.840 41.323 5.634 o
-17 2 5 331.696 358.213 24.495 32.693 o
-17 2 6 866.513 802.682 42.515 11.125 o
-17 2 7 11.787 -6.958 19.656 86.457 o
-17 3 1 975.516 992.345 19.376 18.018 o
-17 3 2 494.471 489.096 19.806 32.079 o
-17 3 3 5083.470 4942.880 75.997 1.614 o
-17 3 4 147.065 164.565 19.354 60.633 o
-17 3 5 12.213 29.050 16.311 119.082 o
-17 3 6 2.725 34.498 25.427 51.647 o
-17 3 7 1728.990 1740.900 76.590 3.786 o
-17 4 1 276.334 291.628 11.964 67.622 o
-17 4 2 2318.040 2293.120 36.230 5.655 o
-17 4 3 602.587 566.351 19.418 28.345 o
-17 4 4 2657.040 2601.070 46.290 4.343 o
-17 4 5 54.637 50.457 14.879 119.855 o
-17 4 6 693.614 724.660 46.692 10.697 o
-17 4 7 8.994 -22.740 25.012 54.065 o
-17 5 1 265.584 242.748 11.535 73.838 o
-17 5 2 4.089 3.979 11.134 265.632 o
-17 5 3 2623.690 2597.170 44.816 4.461 o
-17 5 4 885.092 882.442 31.930 14.499 o
-17 5 5 2023.740 1987.630 49.731 5.369 o
-17 5 6 64.331 17.125 33.189 29.494 o
-17 5 7 939.593 926.194 49.183 8.879 o
-17 6 1 5.327 8.171 8.563 423.519 o
-17 6 2 1616.400 1554.060 32.856 8.717 o
-17 6 3 125.978 116.737 15.924 84.547 o
-17 6 4 3228.200 3268.100 71.792 2.648 o
-17 6 5 74.881 37.502 22.295 59.770 o
-17 6 6 262.204 289.563 56.230 9.747 o
-17 7 1 207.443 216.624 15.871 66.096 o
-17 7 2 14.547 0.837 19.177 90.114 o
-17 7 3 3063.020 3105.490 80.730 2.498 o
-17 7 4 112.688 117.785 16.846 80.680 o
-17 7 5 384.214 390.021 25.541 29.360 o
-17 7 6 56.598 78.030 36.414 24.385 o
-17 8 1 31.294 32.502 13.465 156.078 o
-17 8 2 1033.110 1089.260 43.247 9.692 o
-17 8 3 165.978 132.544 29.258 32.639 o
-17 8 4 678.376 745.853 38.140 13.861 o
-17 8 5 29.461 20.764 22.639 62.860 o
-17 9 1 52.080 49.588 18.692 83.236 o
-17 9 2 56.353 28.138 19.415 78.952 o
-17 9 3 1640.710 1661.170 83.192 3.463 o
-17 9 4 2.814 8.317 23.346 62.135 o
-17 9 5 251.069 229.758 54.981 10.263 o
-17 10 1 1.899 70.808 29.276 38.577 o
-17 10 2 568.240 690.593 41.706 13.164 o
-17 10 3 12.679 -4.707 19.408 88.463 o
-17 10 4 581.794 623.647 56.033 8.603 o
-17 11 1 5.424 8.632 21.609 72.067 o
-17 11 2 3.180 -36.288 36.288 25.928 o
-16 0 2 822.379 855.280 27.096 17.269 o
-16 0 4 408.723 426.613 23.990 30.256 o
-16 0 6 2303.020 2414.530 98.323 2.364 o
-16 1 1 4219.940 4329.420 44.631 2.478 o
-16 1 2 5.323 6.151 10.234 307.128 o
-16 1 3 651.628 684.566 21.840 23.989 o
-16 1 4 48.332 26.664 10.072 226.984 o
-16 1 5 2801.900 2809.020 48.930 3.950 o
-16 1 6 124.975 120.189 22.422 52.277 o
-16 1 7 230.140 227.231 28.510 30.999 o
-16 2 1 118.954 126.782 10.977 126.774 o
-16 2 2 1105.240 1130.530 22.169 15.033 o
-16 2 3 24.668 16.433 15.125 134.218 o
-16 2 4 1856.080 1859.620 28.642 7.929 o
-16 2 5 48.078 65.517 14.207 128.279 o
-16 2 6 782.041 831.409 40.653 12.061 o
-16 2 7 200.939 213.730 26.680 35.255 o
-16 3 1 9338.540 9397.860 71.071 0.704 o
-16 3 2 45.589 50.498 9.958 219.485 o
-16 3 3 767.509 717.528 21.254 22.041 o
-16 3 4 75.129 60.009 11.998 149.572 o
-16 3 5 2939.860 2871.130 58.517 3.400 o
-16 3 6 49.076 35.956 32.544 30.744 o
-16 3 7 260.726 307.685 49.196 12.326 o
-16 4 1 946.321 839.310 17.392 20.218 o
-16 4 2 3251.890 3223.380 53.324 3.222 o
-16 4 3 1611.220 1592.530 30.642 8.988 o
-16 4 4 532.976 541.094 19.577 30.409 o
-16 4 5 3.698 -8.708 14.692 156.359 o
-16 4 6 748.751 724.285 41.157 12.325 o
-16 4 7 240.754 232.202 37.916 19.659 o
-16 5 1 1692.710 1724.520 27.470 8.861 o
-16 5 2 165.933 144.547 12.343 97.825 o
-16 5 3 224.194 233.179 14.539 68.480 o
-16 5 4 11.429 -3.942 10.428 290.464 o
-16 5 5 2478.300 2485.010 58.988 3.923 o
-16 5 6 13.152 31.461 27.715 43.242 o
-16 5 7 119.090 131.846 26.219 40.772 o
-16 6 1 213.791 213.992 13.976 73.488 o
-16 6 2 681.549 702.936 20.453 24.235 o
-16 6 3 92.605 83.717 11.958 135.727 o
-16 6 4 819.736 852.942 31.549 15.289 o
-16 6 5 0.214 6.578 16.856 119.228 o
-16 6 6 2373.360 2321.280 68.828 3.563 o
-16 6 7 0.011 16.146 35.747 26.636 o
-16 7 1 731.187 750.015 17.262 24.874 o
-16 7 2 89.854 109.895 18.484 74.472 o
-16 7 3 11.030 4.222 12.797 196.423 o
-16 7 4 1.029 -7.808 15.240 146.774 o
-16 7 5 3331.440 3226.140 65.132 2.801 o
-16 7 6 163.484 155.919 24.754 42.084 o
-16 8 1 224.575 198.437 11.794 83.030 o
-16 8 2 3289.080 3314.940 57.254 3.039 o
-16 8 3 385.441 370.761 21.188 35.876 o
-16 8 4 1568.660 1515.140 44.723 7.221 o
-16 8 5 17.421 62.819 28.860 39.238 o
-16 8 6 817.891 870.793 45.100 10.417 o
-16 9 1 3455.460 3383.180 63.262 2.743 o
-16 9 2 0.578 -6.512 13.541 186.104 o
-16 9 3 588.862 606.529 47.730 10.987 o
-16 9 4 2.466 -2.580 23.471 61.878 o
-16 9 5 944.824 915.490 45.292 9.815 o
-16 10 1 123.646 85.194 16.195 85.953 o
-16 10 2 974.888 1036.540 108.765 2.559 o
-16 10 3 2.784 -5.945 19.123 92.984 o
-16 10 4 662.952 699.160 60.449 7.402 o
-16 11 1 1391.740 1409.440 55.717 6.232 o
-16 11 2 3.306 20.141 27.299 45.258 o
-16 11 3 124.727 152.475 25.802 41.169 o
-16 12 1 109.240 182.775 31.927 28.887 o
-15 0 2 3124.680 3250.240 69.859 2.767 o
-15 0 4 3125.820 3094.750 55.526 3.289 o
-15 0 6 271.851 340.846 38.417 18.421 o
-15 0 8 1276.520 1214.840 76.838 4.289 o
-15 1 1 21.652 75.053 8.743 276.576 o
-15 1 2 3.544 -10.800 10.800 286.397 o
-15 1 3 1890.720 2058.360 36.789 6.736 o
-15 1 4 394.680 392.823 14.898 45.822 o
-15 1 5 134.423 153.963 15.550 82.234 o
-15 1 6 0.735 -15.647 22.763 65.942 o
-15 1 7 2762.190 2845.530 76.995 2.818 o
-15 1 8 17.225 -9.219 40.824 20.359 o
-15 2 1 595.811 554.101 14.153 33.664 o
-15 2 2 2277.350 2305.140 31.172 6.066 o
-15 2 3 621.374 629.316 18.965 27.491 o
-15 2 4 2195.250 2240.760 30.844 6.332 o
-15 2 5 1177.020 1111.480 23.150 14.225 o
-15 2 6 1069.940 1113.330 37.435 10.944 o
-15 2 7 229.423 182.142 25.383 37.422 o
-15 2 8 468.103 534.155 48.328 11.384 o
-15 3 1 115.233 128.703 8.991 150.130 o
-15 3 2 28.242 30.824 8.640 312.714 o
-15 3 3 3935.860 4039.050 50.152 2.609 o
-15 3 4 271.711 283.908 15.929 56.212 o
-15 3 5 822.632 773.444 22.935 19.838 o
-15 3 6 94.153 61.944 22.709 55.448 o
-15 3 7 679.376 721.598 39.121 13.515 o
-15 3 8 128.420 159.978 41.784 17.841 o
-15 4 1 277.598 303.282 12.054 66.471 o
-15 4 2 1113.960 1134.340 24.520 14.257 o
-15 4 3 332.664 307.993 15.160 52.370 o
-15 4 4 1220.660 1248.500 23.142 13.363 o
-15 4 5 1.825 12.051 24.573 56.072 o
-15 4 6 1412.580 1364.130 40.592 8.484 o
-15 4 7 53.863 26.027 22.493 61.149 o
-15 5 1 34.780 38.614 8.409 300.466 o
-15 5 2 965.690 952.803 22.464 17.193 o
-15 5 3 1876.480 1856.050 32.767 7.438 o
-15 5 4 951.581 1011.560 22.332 17.075 o
-15 5 5 23.358 45.782 40.034 20.864 o
-15 5 6 19.238 47.654 19.619 81.604 o
-15 5 7 472.425 520.859 36.337 17.210 o
-15 6 1 6.396 5.498 7.925 488.520 o
-15 6 2 363.744 332.020 14.600 50.464 o
-15 6 3 316.984 290.046 14.531 55.969 o
-15 6 4 232.328 252.270 16.973 57.761 o
-15 6 5 149.398 131.085 18.740 64.743 o
-15 6 6 179.118 187.571 40.308 18.470 o
-15 6 7 48.158 33.855 23.727 55.625 o
-15 7 1 11.767 5.340 10.203 296.122 o
-15 7 2 284.807 270.179 14.031 61.361 o
-15 7 3 2478.470 2448.670 43.318 4.829 o
-15 7 4 9.534 8.454 11.652 233.270 o
-15 7 5 1.305 -0.143 17.524 111.023 o
-15 7 6 424.743 362.447 33.103 20.926 o
-15 8 1 0.050 6.596 12.374 219.615 o
-15 8 2 2151.400 2155.580 44.645 5.447 o
-15 8 3 296.443 246.051 19.380 46.495 o
-15 8 4 1083.060 1086.770 54.290 7.326 o
-15 8 5 31.306 26.676 17.401 101.107 o
-15 8 6 603.992 595.366 87.881 3.994 o
-15 9 1 296.785 274.924 13.630 61.108 o
-15 9 2 0.844 -4.389 10.098 333.293 o
-15 9 3 3070.230 3062.880 77.076 2.614 o
-15 9 4 66.236 56.973 26.801 43.059 o
-15 9 5 65.736 84.533 24.483 49.830 o
-15 9 6 101.271 50.380 25.823 44.473 o
-15 10 1 14.060 16.943 13.194 178.235 o
-15 10 2 1799.360 1896.080 72.849 3.920 o
-15 10 3 28.538 33.585 20.314 76.232 o
-15 10 4 1083.750 1074.820 77.164 4.462 o
-15 10 5 74.143 162.553 42.657 17.578 o
-15 11 1 90.524 61.961 14.857 107.232 o
-15 11 2 43.872 40.110 22.285 62.456 o
-15 11 3 1246.000 1312.770 52.708 7.008 o
-15 11 4 18.137 1.998 34.915 27.716 o
-15 12 1 54.023 31.711 37.205 23.755 o
-15 12 2 727.923 721.131 41.832 12.193 o
-15 12 3 4.414 23.768 65.918 7.849 o
-14 0 2 667.273 707.868 28.371 19.175 o
-14 0 4 914.633 942.616 36.275 12.536 o
-14 0 6 1569.380 1544.080 51.327 6.342 o
-14 0 8 46.645 126.345 41.740 18.684 o
-14 1 1 9556.280 9549.640 74.105 0.677 o
-14 1 2 489.549 483.661 17.580 35.078 o
-14 1 3 0.404 -4.908 8.656 454.604 o
-14 1 4 14.191 -5.850 8.589 402.482 o
-14 1 5 2855.920 2848.650 45.211 4.037 o
-14 1 6 42.665 60.122 16.216 106.503 o
-14 1 7 101.804 117.777 37.622 22.122 o
-14 1 8 102.759 107.830 32.212 29.359 o
-14 2 1 314.962 245.805 10.372 70.540 o
-14 2 2 2979.180 3058.260 39.549 4.023 o
-14 2 3 187.789 171.432 9.658 106.412 o
-14 2 4 1358.470 1345.750 23.064 12.114 o
-14 2 5 666.804 669.898 17.622 26.967 o
-14 2 6 1115.680 1151.880 37.833 10.549 o
-14 2 7 16.004 15.703 18.963 90.374 o
-14 2 8 112.051 95.409 79.926 5.248 o
-14 3 1 1766.310 1772.930 23.394 8.967 o
-14 3 2 14.090 23.897 10.415 264.923 o
-14 3 3 213.101 205.675 11.465 86.103 o
-14 3 4 20.307 12.980 8.665 355.126 o
-14 3 5 1261.220 1274.580 24.166 12.745 o
-14 3 6 430.570 424.386 24.326 29.297 o
-14 3 7 3.403 -18.190 20.120 83.944 o
-14 3 8 94.055 77.660 23.043 53.558 o
-14 4 1 731.783 753.079 15.522 25.904 o
-14 4 2 4897.370 4871.320 52.993 1.953 o
-14 4 3 283.727 323.306 13.415 60.612 o
-14 4 4 280.629 288.121 13.178 63.494 o
-14 4 5 41.321 37.554 17.770 94.035 o
-14 4 6 663.685 700.436 43.372 11.996 o
-14 4 7 262.223 250.343 29.842 28.017 o
-14 4 8 321.332 368.996 58.376 8.889 o
-14 5 1 284.536 283.738 10.928 70.371 o
-14 5 2 1065.760 1073.310 26.556 14.266 o
-14 5 3 218.091 211.426 13.814 73.772 o
-14 5 4 39.158 48.763 9.479 243.232 o
-14 5 5 666.166 654.353 21.448 24.288 o
-14 5 6 148.337 134.007 29.408 32.820 o
-14 5 7 2.442 19.174 23.655 60.111 o
-14 6 1 2.093 11.332 9.206 376.376 o
-14 6 2 155.231 145.323 11.041 110.245 o
-14 6 3 75.875 88.269 12.618 133.494 o
-14 6 4 1441.010 1393.520 29.132 10.371 o
-14 6 5 610.450 584.706 20.648 26.837 o
-14 6 6 2069.650 1996.730 77.899 3.404 o
-14 6 7 57.979 59.349 33.168 29.226 o
-14 7 1 99.085 122.306 8.703 165.743 o
-14 7 2 94.316 93.051 10.918 146.454 o
-14 7 3 312.232 305.806 16.975 49.496 o
-14 7 4 36.193 49.259 12.972 157.742 o
-14 7 5 1485.040 1437.500 30.389 9.848 o
-14 7 6 328.401 420.981 32.820 22.063 o
-14 7 7 119.000 137.931 28.207 36.021 o
-14 8 1 185.150 176.860 8.832 111.688 o
-14 8 2 1452.750 1415.200 28.343 10.406 o
-14 8 3 75.334 101.979 34.188 26.914 o
-14 8 4 413.976 395.571 19.713 36.641 o
-14 8 5 89.788 107.379 14.860 101.386 o
-14 8 6 1048.180 1112.490 65.232 5.752 o
-14 9 1 2896.070 2979.900 39.756 4.146 o
-14 9 2 0.569 -10.541 10.541 306.610 o
-14 9 3 42.252 10.529 22.639 62.156 o
-14 9 4 1.031 -2.335 18.214 102.859 o
-14 9 5 1679.570 1658.180 68.004 4.473 o
-14 9 6 175.318 176.015 25.581 39.160 o
-14 10 1 31.512 15.178 12.290 187.814 o
-14 10 2 1747.730 1764.630 37.158 7.419 o
-14 10 3 1.305 5.279 18.248 101.776 o
-14 10 4 225.298 244.590 24.980 37.256 o
-14 10 5 21.844 90.121 24.843 51.006 o
-14 11 1 2020.910 1996.550 64.192 4.266 o
-14 11 2 106.451 60.720 28.924 36.102 o
-14 11 3 167.045 242.038 46.447 14.265 o
-14 11 4 7.418 -16.146 33.791 29.805 o
-14 12 1 76.412 91.466 44.363 16.551 o
-14 12 2 249.115 271.736 36.793 20.340 o
-14 12 3 27.393 8.406 25.052 52.410 o
-13 0 2 48.050 21.965 31.192 33.538 o
-13 0 4 4752.550 4593.600 95.283 1.498 o
-13 0 6 214.312 278.416 26.177 34.736 o
-13 0 8 2154.820 2362.150 101.218 2.325 o
-13 1 1 45.147 61.108 10.494 200.316 o
-13 1 2 309.620 335.413 18.086 46.134 o
-13 1 3 1625.740 1657.490 25.647 9.504 o
-13 1 4 449.368 477.978 15.905 39.093 o
-13 1 5 692.375 686.047 17.896 25.990 o
-13 1 6 33.846 6.464 13.018 171.963 o
-13 1 7 1306.030 1347.080 51.849 6.979 o
-13 1 8 41.610 43.352 23.371 57.324 o
-13 2 1 725.416 764.138 15.229 26.104 o
-13 2 2 583.185 565.784 16.055 32.086 o
-13 2 3 5.840 9.422 8.300 442.955 o
-13 2 4 3865.290 3953.760 41.012 2.858 o
-13 2 5 273.788 272.333 12.857 66.204 o
-13 2 6 458.136 435.729 18.752 35.590 o
-13 2 7 72.872 104.073 22.889 54.733 o
-13 2 8 425.232 429.627 34.436 19.451 o
-13 3 1 21.722 32.292 7.812 375.398 o
-13 3 2 0.188 -10.217 10.217 327.228 o
-13 3 3 5606.440 5942.440 51.333 1.584 o
-13 3 4 0.917 7.301 11.425 254.997 o
-13 3 5 105.689 120.137 11.780 124.816 o
-13 3 6 136.790 133.420 17.741 70.956 o
-13 3 7 1549.560 1487.050 55.623 5.921 o
-13 3 8 52.439 24.898 17.847 92.358 o
-13 4 1 442.820 450.843 12.143 45.662 o
-13 4 2 2967.330 3031.720 43.313 3.907 o
-13 4 3 0.496 7.164 7.150 629.540 o
-13 4 4 320.826 323.774 13.839 55.971 o
-13 4 5 0.125 -8.186 8.799 441.284 o
-13 4 6 141.087 147.073 32.605 27.589 o
-13 4 7 48.226 81.461 24.674 50.288 o
-13 4 8 131.023 167.995 26.417 39.090 o
-13 5 1 58.802 63.359 8.437 237.714 o
-13 5 2 21.704 20.813 8.904 326.478 o
-13 5 3 2118.820 2169.600 30.671 6.603 o
-13 5 4 4.473 -8.009 8.009 505.420 o
-13 5 5 41.886 46.776 11.793 178.849 o
-13 5 6 139.839 128.288 19.221 63.676 o
-13 5 7 1414.670 1501.130 55.915 6.093 o
-13 5 8 192.480 209.489 52.253 11.483 o
-13 6 1 546.444 553.844 14.700 34.946 o
-13 6 2 1149.600 1133.450 23.811 14.177 o
-13 6 3 434.915 440.027 14.577 42.719 o
-13 6 4 1594.160 1586.180 25.339 9.836 o
-13 6 5 3.390 14.252 10.787 274.401 o
-13 6 6 1172.180 1169.440 44.511 8.814 o
-13 6 7 4.420 -5.648 17.516 110.236 o
-13 7 1 30.356 39.870 8.153 321.060 o
-13 7 2 849.569 874.215 21.202 19.647 o
-13 7 3 741.393 733.654 20.898 22.563 o
-13 7 4 58.179 100.850 14.711 112.522 o
-13 7 5 57.730 37.544 14.006 132.861 o
-13 7 6 106.644 96.662 32.212 29.395 o
-13 7 7 883.862 862.335 46.101 9.915 o
-13 8 1 163.513 149.737 13.871 87.743 o
-13 8 2 2509.420 2523.600 37.461 5.067 o
-13 8 3 138.036 155.506 13.848 92.526 o
-13 8 4 1167.560 1159.210 29.221 12.475 o
-13 8 5 180.640 157.391 13.645 85.106 o
-13 8 6 63.954 83.884 21.006 64.958 o
-13 8 7 171.411 188.740 31.818 27.730 o
-13 9 1 30.307 52.904 9.468 253.491 o
-13 9 2 98.621 87.123 13.985 109.967 o
-13 9 3 3899.140 3910.120 68.573 2.278 o
-13 9 4 2.711 4.904 14.722 154.914 o
-13 9 5 78.215 46.413 15.541 105.842 o
-13 9 6 23.801 11.486 31.628 33.415 o
-13 10 1 15.726 26.302 9.276 313.941 o
-13 10 2 1571.320 1571.790 29.953 9.282 o
-13 10 3 159.299 183.759 17.540 66.261 o
-13 10 4 1831.730 1803.290 56.217 5.214 o
-13 10 5 82.564 51.926 22.865 56.049 o
-13 10 6 11.450 5.083 31.336 34.448 o
-13 11 1 728.854 734.441 25.780 19.774 o
-13 11 2 15.129 -22.013 22.013 68.893 o
-13 11 3 1385.200 1459.300 41.241 8.312 o
-13 11 4 11.699 8.093 20.188 81.446 o
-13 11 5 141.044 106.748 26.515 39.657 o
-13 12 1 79.076 68.172 13.992 119.133 o
-13 12 2 814.691 836.302 35.614 13.714 o
-13 12 3 16.781 29.186 56.284 10.714 o
-13 12 4 990.884 948.587 90.587 3.522 o
-13 13 1 48.252 86.301 22.562 58.727 o
-13 13 2 11.134 18.581 16.733 115.496 o
-12 0 2 12.904 -8.388 12.474 206.311 o
-12 0 4 2444.010 2492.000 46.280 4.675 o
-12 0 6 11.058 24.958 15.580 130.863 o
-12 1 1 3406.490 3208.160 33.210 3.708 o
-12 1 2 26.899 36.147 10.171 245.677 o
-12 1 3 667.313 657.858 16.046 28.294 o
-12 1 4 72.057 70.584 10.962 165.470 o
-12 1 5 923.946 912.600 19.635 19.082 o
-12 1 6 494.137 504.341 25.087 26.096 o
-12 1 7 586.330 552.181 35.850 16.374 o
-12 1 8 17.479 13.208 24.095 57.045 o
-12 2 1 33.371 29.035 6.875 400.499 o
-12 2 2 1972.180 1928.060 28.486 7.495 o
-12 2 3 199.740 216.768 10.373 93.348 o
-12 2 4 2595.640 2623.310 31.587 5.163 o
-12 2 5 585.964 612.038 16.604 30.755 o
-12 2 6 552.728 574.365 20.867 28.137 o
-12 2 7 408.309 375.309 32.697 21.405 o
-12 2 8 106.818 122.433 25.087 44.627 o
-12 3 1 4672.930 4575.170 39.345 2.270 o
-12 3 2 1824.140 1784.290 27.846 8.247 o
-12 3 3 160.119 195.797 10.855 102.900 o
-12 3 4 447.822 469.723 14.235 41.768 o
-12 3 5 1601.460 1641.320 26.080 9.579 o
-12 3 6 211.124 202.807 14.220 73.568 o
-12 3 7 2.371 44.236 31.752 33.288 o
-12 3 8 17.123 51.895 22.278 64.471 o
-12 4 1 842.696 883.698 15.554 22.345 o
-12 4 2 642.829 675.016 17.471 27.609 o
-12 4 3 168.953 184.434 10.050 107.447 o
-12 4 4 1766.370 1798.980 26.032 8.622 o
-12 4 5 638.924 641.871 18.502 27.291 o
-12 4 6 1915.530 1933.720 51.328 5.437 o
-12 4 7 0.108 7.072 18.403 100.150 o
-12 4 8 182.358 141.462 28.645 33.188 o
-12 5 1 4555.230 4625.380 40.457 2.298 o
-12 5 2 1679.580 1664.720 27.481 9.027 o
-12 5 3 267.216 248.961 11.500 73.281 o
-12 5 4 5.514 3.333 9.814 335.447 o
-12 5 5 1608.000 1577.790 25.973 9.703 o
-12 5 6 385.796 421.411 23.886 31.089 o
-12 5 7 78.474 35.596 18.392 82.292 o
-12 5 8 19.888 -16.029 38.015 23.415 o
-12 6 1 675.951 724.625 16.151 27.148 o
-12 6 2 4459.220 4511.920 50.652 2.228 o
-12 6 3 20.426 11.784 9.130 328.228 o
-12 6 4 95.858 91.344 10.977 145.287 o
-12 6 5 2.622 -2.797 9.536 367.792 o
-12 6 6 2094.600 2089.200 50.940 5.095 o
-12 6 7 8.293 28.052 23.658 59.246 o
-12 7 1 168.576 180.447 9.197 114.074 o
-12 7 2 567.393 550.468 16.835 32.069 o
-12 7 3 271.195 277.566 14.426 61.137 o
-12 7 4 250.167 235.339 11.939 75.140 o
-12 7 5 1439.270 1471.630 38.024 8.658 o
-12 7 6 41.540 41.574 31.295 33.239 o
-12 7 7 212.887 240.644 26.612 34.574 o
-12 8 1 433.957 443.566 11.711 47.100 o
-12 8 2 510.112 499.021 15.504 36.547 o
-12 8 3 437.923 445.104 15.322 41.282 o
-12 8 4 952.599 920.141 21.575 17.877 o
-12 8 5 37.434 18.980 12.980 166.177 o
-12 8 6 2054.620 2099.970 64.059 4.194 o
-12 8 7 0.656 16.560 27.902 43.542 o
-12 9 1 1938.390 1986.250 25.380 7.787 o
-12 9 2 2.503 -0.781 9.480 372.409 o
-12 9 3 347.011 333.046 17.761 44.744 o
-12 9 4 237.977 231.871 15.940 61.733 o
-12 9 5 1760.420 1753.720 42.038 6.830 o
-12 9 6 13.075 -11.212 16.879 115.862 o
-12 10 1 217.310 204.201 11.326 86.114 o
-12 10 2 207.043 221.440 16.677 62.701 o
-12 10 3 7.613 20.024 12.329 206.112 o
-12 10 4 744.281 731.031 24.237 20.500 o
-12 10 5 2.571 -6.580 16.945 118.305 o
-12 10 6 131.700 129.083 25.616 41.855 o
-12 11 1 1808.560 1876.800 65.688 4.422 o
-12 11 2 24.973 16.981 10.770 239.937 o
-12 11 3 28.076 28.735 12.645 176.636 o
-12 11 4 86.408 41.589 19.658 72.340 o
-12 11 5 623.921 619.975 63.986 6.877 o
-12 12 1 127.289 141.907 17.203 74.555 o
-12 12 2 250.363 253.088 23.025 40.194 o
-12 12 3 4.585 -6.354 17.374 111.979 o
-12 12 4 449.273 431.200 32.626 20.578 o
-12 13 1 800.168 769.024 33.413 14.970 o
-12 13 2 31.710 40.228 20.388 74.856 o
-12 13 3 94.490 81.055 24.614 47.820 o
-11 0 2 58.137 2.101 13.650 146.455 o
-11 0 4 1209.170 1192.810 31.713 11.506 o
-11 0 6 68.332 42.270 19.721 74.241 o
-11 0 8 586.369 537.196 52.038 9.766 o
-11 1 1 118.053 140.855 11.297 121.232 o
-11 1 2 560.254 564.602 13.523 35.413 o
-11 1 3 1981.660 1806.200 25.496 7.933 o
-11 1 4 1.542 -4.104 7.776 554.526 o
-11 1 5 888.271 877.528 22.898 18.340 o
-11 1 6 0.623 20.003 17.864 104.446 o
-11 1 7 2917.240 2915.190 52.388 3.645 o
-11 1 8 336.786 344.287 32.388 22.907 o
-11 2 1 10.581 -2.993 5.503 885.303 o
-11 2 2 1804.320 1579.540 22.689 9.290 o
-11 2 3 1120.420 1202.700 19.320 15.365 o
-11 2 4 2490.260 2557.160 30.641 5.448 o
-11 2 5 11.525 10.498 10.481 277.834 o
-11 2 6 950.523 936.004 27.254 15.565 o
-11 2 7 4.034 17.368 16.207 125.434 o
-11 2 8 1393.560 1350.120 53.550 6.564 o
-11 3 1 2591.350 2582.320 26.593 5.448 o
-11 3 2 1271.850 1322.730 21.041 13.201 o
-11 3 3 8419.270 8391.260 63.097 0.853 o
-11 3 4 397.560 389.505 13.261 48.755 o
-11 3 5 466.573 478.481 16.451 37.567 o
-11 3 6 274.381 253.340 15.911 57.366 o
-11 3 7 759.401 818.434 40.009 12.440 o
-11 3 8 445.032 402.467 44.061 13.574 o
-11 4 1 564.458 560.804 12.510 36.309 o
-11 4 2 4963.770 4968.910 50.972 1.937 o
-11 4 3 410.382 425.829 12.758 47.558 o
-11 4 4 1577.490 1552.180 23.895 10.203 o
-11 4 5 335.487 324.096 14.565 52.963 o
-11 4 6 920.554 890.343 24.726 17.101 o
-11 4 7 34.376 18.366 21.578 68.382 o
-11 4 8 553.836 560.602 61.403 7.531 o
-11 5 1 723.704 740.340 14.120 27.103 o
-11 5 2 918.797 891.859 19.535 19.336 o
-11 5 3 8582.970 8838.790 70.939 0.793 o
-11 5 4 2.722 14.495 7.538 528.704 o
-11 5 5 12.292 2.222 9.034 370.995 o
-11 5 6 164.283 139.276 14.172 86.722 o
-11 5 7 1385.950 1343.850 51.719 6.838 o
-11 5 8 69.526 63.796 21.700 61.906 o
-11 6 1 405.063 393.847 12.031 50.298 o
-11 6 2 4264.780 4391.720 63.140 2.138 o
-11 6 3 188.416 177.172 10.859 97.967 o
-11 6 4 941.954 932.942 18.819 19.038 o
-11 6 5 314.239 316.935 13.267 58.357 o
-11 6 6 688.595 650.165 23.994 22.114 o
-11 6 7 3.066 8.778 19.597 87.723 o
-11 6 8 354.204 393.549 36.174 19.073 o
-11 7 1 728.597 751.720 14.402 26.671 o
-11 7 2 209.090 198.892 11.825 85.722 o
-11 7 3 1232.750 1212.300 22.473 13.571 o
-11 7 4 4.462 12.934 7.967 474.415 o
-11 7 5 29.391 21.180 10.074 256.657 o
-11 7 6 31.429 26.067 22.260 64.435 o
-11 7 7 1051.120 1052.630 64.879 5.832 o
-11 8 1 56.474 45.575 9.879 212.292 o
-11 8 2 2756.400 2854.790 33.439 4.661 o
-11 8 3 114.577 123.443 8.920 152.857 o
-11 8 4 144.088 157.773 10.160 119.032 o
-11 8 5 1.335 6.167 9.972 332.327 o
-11 8 6 177.663 211.868 26.764 35.884 o
-11 8 7 7.537 -27.923 27.923 43.539 o
-11 9 1 99.803 108.335 8.211 177.417 o
-11 9 2 24.059 22.241 7.393 414.119 o
-11 9 3 2718.250 2604.450 36.332 4.758 o
-11 9 4 1461.360 1448.910 31.766 9.687 o
-11 9 5 13.693 -14.254 14.254 159.852 o
-11 9 6 38.376 46.528 33.167 29.764 o
-11 9 7 197.557 208.468 29.175 30.977 o
-11 10 1 1.857 -4.264 6.721 733.462 o
-11 10 2 3874.680 3833.490 44.673 2.815 o
-11 10 3 144.611 157.172 13.428 93.810 o
-11 10 4 70.067 57.659 22.544 58.196 o
-11 10 5 0.059 -10.348 10.348 319.297 o
-11 10 6 636.233 669.193 82.283 4.449 o
-11 11 1 243.090 255.908 12.831 71.223 o
-11 11 2 51.324 56.961 11.501 174.287 o
-11 11 3 1196.790 1187.990 28.291 12.443 o
-11 11 4 4.802 -0.624 13.612 180.910 o
-11 11 5 413.335 396.394 32.283 21.559 o
-11 12 1 54.259 33.453 13.510 142.931 o
-11 12 2 387.581 418.197 26.238 28.077 o
-11 12 3 42.314 -5.152 15.119 130.445 o
-11 12 4 444.494 468.340 23.404 29.490 o
-11 12 5 41.211 26.842 31.087 33.871 o
-11 13 1 839.085 862.248 53.455 8.289 o
-11 13 2 56.570 40.418 22.561 59.958 o
-11 13 3 494.894 501.772 44.328 12.931 o
-11 14 1 15.669 -16.449 24.655 55.151 o
-10 0 2 2132.110 2243.990 50.872 4.953 o
-10 0 4 6526.020 6735.000 260.144 0.377 o
-10 0 6 279.985 260.661 26.251 32.873 o
-10 0 8 1068.710 1041.260 46.203 8.981 o
-10 1 1 16147.100 16738.900 145.530 0.251 o
-10 1 2 509.990 536.024 12.828 38.907 o
-10 1 3 318.417 306.276 11.427 63.395 o
-10 1 4 90.562 121.178 10.519 146.406 o
-10 1 5 2938.160 2967.580 40.781 4.069 o
-10 1 6 19.262 7.958 12.117 207.009 o
-10 1 7 31.309 41.511 18.098 92.693 o
-10 1 8 41.805 8.329 15.145 128.615 o
-10 2 1 17.606 30.799 6.378 511.453 o
-10 2 2 3045.330 2883.840 28.739 4.437 o
-10 2 3 84.030 90.545 8.221 198.497 o
-10 2 4 4883.940 4937.600 69.264 1.751 o
-10 2 5 3191.400 3194.440 43.356 3.611 o
-10 2 6 233.692 259.187 14.729 65.096 o
-10 2 7 337.254 331.969 23.576 34.382 o
-10 2 8 864.213 796.376 43.273 10.917 o
-10 3 1 3757.070 3711.410 32.453 3.195 o
-10 3 2 900.848 984.167 15.906 20.414 o
-10 3 3 1943.090 1956.390 24.323 7.921 o
-10 3 4 16.102 10.807 12.171 207.105 o
-10 3 5 2798.400 2782.620 40.250 4.358 o
-10 3 6 17.803 16.332 10.460 263.131 o
-10 3 7 60.197 53.971 15.177 113.893 o
-10 3 8 0.034 -3.835 50.770 13.271 o
-10 4 1 1853.500 2025.360 22.474 8.272 o
-10 4 2 6626.520 6681.450 55.844 1.250 o
-10 4 3 63.239 61.529 8.011 244.729 o
-10 4 4 5963.880 6080.260 51.928 1.473 o
-10 4 5 519.037 510.006 19.885 30.931 o
-10 4 6 1155.490 1203.750 38.778 10.047 o
-10 4 7 9.180 -6.677 15.590 136.667 o
-10 4 8 184.070 203.940 31.506 27.773 o
-10 5 1 5882.840 5864.110 45.815 1.562 o
-10 5 2 111.927 117.611 9.002 155.111 o
-10 5 3 148.706 153.323 9.660 122.376 o
-10 5 4 539.182 527.778 14.549 35.899 o
-10 5 5 3000.270 2984.630 38.189 4.088 o
-10 5 6 0.871 1.929 12.475 217.793 o
-10 5 7 110.825 142.415 33.128 27.445 o
-10 5 8 299.003 323.673 32.078 23.960 o
-10 6 1 1728.480 1839.500 24.088 8.909 o
-10 6 2 371.648 368.998 16.065 45.712 o
-10 6 3 1.932 0.565 6.926 687.965 o
-10 6 4 918.642 919.166 18.102 19.746 o
-10 6 5 96.599 107.192 14.302 104.695 o
-10 6 6 1359.230 1354.970 40.087 8.759 o
-10 6 7 254.719 242.903 38.167 19.254 o
-10 6 8 528.595 498.161 47.373 11.566 o
-10 7 1 7187.260 7296.850 49.697 1.124 o
-10 7 2 81.013 70.533 8.554 204.688 o
-10 7 3 188.017 181.092 11.251 95.227 o
-10 7 4 141.592 135.480 9.142 133.633 o
-10 7 5 2396.070 2382.010 45.830 4.835 o
-10 7 6 12.369 -4.938 11.922 225.193 o
-10 7 7 15.710 19.277 20.003 81.405 o
-10 8 1 610.695 623.230 13.470 32.541 o
-10 8 2 322.734 327.523 14.420 54.199 o
-10 8 3 2.797 9.827 13.386 184.621 o
-10 8 4 1420.050 1336.880 20.865 12.164 o
-10 8 5 125.060 109.571 11.244 125.005 o
-10 8 6 1375.580 1327.930 33.693 9.947 o
-10 8 7 0.083 -20.548 20.548 81.001 o
-10 9 1 1050.760 1044.890 17.660 17.392 o
-10 9 2 20.257 13.238 9.195 323.128 o
-10 9 3 500.871 514.793 13.877 38.573 o
-10 9 4 95.571 80.093 14.275 109.016 o
-10 9 5 3514.430 3409.350 45.934 3.176 o
-10 9 6 0.458 -15.706 15.706 138.463 o
-10 9 7 0.934 -14.110 21.359 74.862 o
-10 10 1 140.619 124.198 8.700 141.111 o
-10 10 2 706.682 701.151 18.599 25.028 o
-10 10 3 2.939 -1.934 10.515 303.047 o
-10 10 4 1255.250 1254.760 29.963 11.498 o
-10 10 5 105.961 112.547 17.189 79.964 o
-10 10 6 188.052 211.502 27.584 33.973 o
-10 11 1 1448.970 1419.890 25.153 10.981 o
-10 11 2 0.409 6.555 9.023 405.658 o
-10 11 3 98.882 130.968 13.419 108.873 o
-10 11 4 93.154 130.337 16.110 88.037 o
-10 11 5 797.786 852.724 41.057 11.792 o
-10 11 6 175.886 204.979 28.100 33.472 o
-10 12 1 59.160 83.137 14.499 117.417 o
-10 12 2 20.842 27.003 14.615 142.016 o
-10 12 3 46.439 38.675 15.191 120.723 o
-10 12 4 773.907 781.962 27.611 17.929 o
-10 12 5 19.480 -8.388 17.282 108.910 o
-10 13 1 1114.490 1157.760 58.980 6.466 o
-10 13 2 0.234 -2.804 18.789 96.846 o
-10 13 3 26.988 16.915 17.025 107.565 o
-10 13 4 1.189 -17.569 28.444 42.232 o
-10 14 1 8.874 33.039 23.015 62.218 o
-10 14 2 274.541 294.358 23.725 36.976 o
-9 0 2 8494.970 8860.940 92.111 0.746 o
-9 0 4 54.226 76.296 18.769 80.201 o
-9 0 6 4039.400 4036.430 65.921 2.248 o
-9 0 8 2598.780 2625.130 67.625 3.353 o
-9 1 1 5089.580 5164.460 42.431 1.950 o
-9 1 2 219.487 227.711 14.052 71.442 o
-9 1 3 2064.060 2000.240 25.216 7.411 o
-9 1 4 357.772 425.345 16.564 43.937 o
-9 1 5 245.828 260.786 17.449 54.755 o
-9 1 6 11.082 -3.907 11.929 226.460 o
-9 1 7 2634.110 2620.670 45.884 4.379 o
-9 1 8 1.170 -7.213 13.931 175.428 o
-9 1 9 195.586 179.717 39.788 18.780 o
-9 2 1 624.940 610.854 11.610 33.768 o
-9 2 2 4906.360 4794.390 38.958 2.126 o
-9 2 3 849.795 902.465 17.393 21.231 o
-9 2 4 6090.140 6081.340 60.779 1.387 o
-9 2 5 294.451 305.213 18.618 46.700 o
-9 2 6 1094.450 1145.590 26.257 13.855 o
-9 2 7 39.182 34.440 22.291 63.126 o
-9 2 8 902.008 886.122 28.182 15.855 o
-9 3 1 1640.460 1641.790 20.816 10.110 o
-9 3 2 169.124 197.220 8.429 116.291 o
-9 3 3 10465.800 10514.700 72.786 0.589 o
-9 3 4 5.873 22.601 9.148 351.662 o
-9 3 5 1057.330 1031.420 23.945 15.358 o
-9 3 6 107.828 105.161 15.660 90.975 o
-9 3 7 2746.940 2834.330 56.724 3.643 o
-9 3 8 170.094 207.179 51.191 12.009 o
-9 4 1 877.003 950.816 14.530 21.606 o
-9 4 2 6209.490 6093.020 46.955 1.447 o
-9 4 3 1815.080 1884.080 23.461 8.567 o
-9 4 4 2455.100 2422.940 31.573 5.581 o
-9 4 5 0.809 -2.949 9.955 342.980 o
-9 4 6 1192.930 1238.590 27.639 12.475 o
-9 4 7 535.416 511.775 30.805 20.394 o
-9 4 8 179.121 163.106 35.418 23.253 o
-9 5 1 690.380 645.334 12.739 30.199 o
-9 5 2 568.141 585.851 13.945 34.295 o
-9 5 3 12995.100 12825.500 86.121 0.407 o
-9 5 4 10.173 8.445 8.620 399.190 o
-9 5 5 72.758 99.054 11.169 152.940 o
-9 5 6 60.491 64.328 10.535 184.430 o
-9 5 7 1531.070 1569.410 52.439 6.254 o
-9 5 8 5.465 35.821 21.598 70.528 o
-9 6 1 239.117 238.729 10.915 80.810 o
-9 6 2 9332.530 9382.520 67.535 0.714 o
-9 6 3 178.611 169.031 8.985 114.101 o
-9 6 4 797.074 818.023 18.481 22.270 o
-9 6 5 46.075 30.036 13.299 151.586 o
-9 6 6 2107.850 2140.950 46.351 5.396 o
-9 6 7 6.970 3.371 22.389 67.325 o
-9 6 8 707.424 663.635 44.797 11.380 o
-9 7 1 633.543 637.798 11.916 32.737 o
-9 7 2 33.818 22.240 7.388 378.602 o
-9 7 3 4516.950 4471.590 36.618 2.401 o
-9 7 4 46.872 47.953 9.696 226.979 o
-9 7 5 490.618 436.427 14.739 39.761 o
-9 7 6 107.958 127.296 17.074 79.228 o
-9 7 7 516.455 491.650 33.480 18.808 o
-9 7 8 8.897 16.110 58.177 10.067 o
-9 8 1 5.485 4.699 6.331 739.334 o
-9 8 2 2333.740 2300.890 28.420 6.128 o
-9 8 3 11.495 -0.037 6.568 654.971 o
-9 8 4 564.946 574.100 13.374 35.181 o
-9 8 5 32.130 30.080 12.547 175.423 o
-9 8 6 3331.420 3168.140 62.435 2.900 o
-9 8 7 234.449 210.141 27.378 33.006 o
-9 9 1 518.063 515.903 12.587 39.263 o
-9 9 2 263.229 241.804 10.525 78.031 o
-9 9 3 2379.830 2332.730 27.688 6.039 o
-9 9 4 31.221 34.192 8.619 303.336 o
-9 9 5 1262.270 1245.840 30.395 11.385 o
-9 9 6 60.929 58.854 29.047 37.334 o
-9 9 7 1044.540 1018.420 45.773 9.189 o
-9 10 1 137.471 152.586 9.454 128.798 o
-9 10 2 5111.610 4963.680 44.912 1.944 o
-9 10 3 921.113 867.712 19.360 19.539 o
-9 10 4 860.650 828.560 22.216 19.315 o
-9 10 5 108.281 118.537 11.477 127.385 o
-9 10 6 897.071 828.520 51.402 8.634 o
-9 11 1 1359.150 1331.020 24.148 11.937 o
-9 11 2 192.266 158.845 11.509 95.271 o
-9 11 3 1866.140 1751.360 33.347 7.550 o
-9 11 4 8.004 3.128 13.736 174.308 o
-9 11 5 288.763 281.356 21.567 40.987 o
-9 11 6 33.302 56.490 20.974 69.942 o
-9 12 1 0.149 -0.344 11.317 266.835 o
-9 12 2 1185.000 1176.720 31.739 11.669 o
-9 12 3 1.111 -14.360 14.360 165.187 o
-9 12 4 16.491 13.030 13.765 164.703 o
-9 12 5 15.767 22.077 15.029 138.424 o
-9 13 1 383.162 391.906 25.252 29.737 o
-9 13 2 8.681 34.053 20.723 76.045 o
-9 13 3 755.408 745.163 31.889 16.143 o
-9 13 4 184.396 210.399 29.638 30.524 o
-9 14 1 0.028 15.188 33.167 30.927 o
-9 14 2 889.424 844.115 52.592 8.372 o
-9 14 3 48.358 10.644 20.538 73.630 o
-8 0 2 13136.100 13847.000 213.843 0.274 o
-8 0 4 11008.800 10985.600 195.682 0.360 o
-8 0 6 31.496 43.698 14.135 141.163 o
-8 0 8 1378.940 1294.120 45.866 7.800 o
-8 1 1 19583.500 20427.400 157.301 0.183 o
-8 1 2 171.579 191.728 8.034 119.035 o
-8 1 3 970.753 966.462 21.090 17.598 o
-8 1 4 280.266 236.684 13.029 66.995 o
-8 1 5 8819.050 8991.590 96.174 0.700 o
-8 1 6 60.731 68.761 13.191 136.549 o
-8 1 7 25.012 25.216 11.993 196.901 o
-8 1 8 0.117 2.710 13.743 180.009 o
-8 1 9 583.886 587.560 80.615 4.676 o
-8 2 1 640.464 728.335 12.329 30.744 o
-8 2 2 310.966 375.520 9.726 64.611 o
-8 2 3 101.154 98.660 7.829 186.177 o
-8 2 4 8793.450 8816.540 102.739 0.691 o
-8 2 5 0.086 -5.048 8.823 439.018 o
-8 2 6 673.170 654.259 20.107 25.144 o
-8 2 7 357.850 342.459 21.491 36.949 o
-8 2 8 1061.030 1041.250 29.345 13.538 o
-8 2 9 2.994 13.657 39.908 21.374 o
-8 3 1 27384.700 28118.000 186.308 0.103 o
-8 3 2 35.355 42.141 5.838 432.411 o
-8 3 3 574.346 600.591 14.718 33.078 o
-8 3 4 544.761 583.323 16.534 32.582 o
-8 3 5 4265.460 4278.050 61.576 2.186 o
-8 3 6 377.311 358.978 16.009 45.781 o
-8 3 7 398.958 424.956 22.533 32.506 o
-8 3 8 57.491 74.502 44.363 16.734 o
-8 4 1 0.036 -1.907 4.408 1757.850 o
-8 4 2 904.272 839.774 15.031 21.887 o
-8 4 3 18.235 17.946 8.466 366.855 o
-8 4 4 5213.880 5193.460 54.532 1.778 o
-8 4 5 91.287 63.491 15.829 97.712 o
-8 4 6 840.815 862.947 23.169 18.890 o
-8 4 7 327.562 317.741 21.869 37.952 o
-8 4 8 654.709 729.725 54.038 8.780 o
-8 5 1 1329.500 1264.920 17.098 13.782 o
-8 5 2 89.608 108.972 6.579 213.290 o
-8 5 3 920.851 949.153 16.505 20.141 o
-8 5 4 149.167 150.611 14.033 89.470 o
-8 5 5 3185.030 3173.330 42.521 3.653 o
-8 5 6 87.802 46.213 13.659 123.911 o
-8 5 7 83.597 66.643 15.888 98.613 o
-8 5 8 67.936 47.928 19.621 74.550 o
-8 6 1 902.483 931.542 14.993 21.158 o
-8 6 2 1657.000 1553.330 20.864 10.232 o
-8 6 3 151.268 149.768 7.463 141.010 o
-8 6 4 1996.810 1955.120 27.962 7.429 o
-8 6 5 350.716 364.346 15.709 47.877 o
-8 6 6 768.804 766.692 22.344 20.987 o
-8 6 7 189.844 151.891 24.327 42.071 o
-8 6 8 984.196 926.305 42.269 10.438 o
-8 7 1 2338.460 2217.460 23.720 6.500 o
-8 7 2 7.893 11.655 5.637 802.395 o
-8 7 3 1297.970 1360.780 18.105 13.454 o
-8 7 4 55.311 65.423 7.868 257.950 o
-8 7 5 2068.410 2017.870 31.565 6.834 o
-8 7 6 0.695 13.217 15.607 137.178 o
-8 7 7 11.468 2.424 18.770 94.412 o
-8 7 8 27.163 -22.805 26.467 47.376 o
-8 8 1 58.642 72.033 6.451 290.495 o
-8 8 2 1040.200 1043.310 18.940 17.118 o
-8 8 3 21.462 9.389 6.174 581.249 o
-8 8 4 1230.310 1222.670 18.450 14.492 o
-8 8 5 3.952 11.839 10.570 286.165 o
-8 8 6 611.552 623.892 28.549 20.292 o
-8 8 7 113.090 104.910 23.095 51.173 o
-8 9 1 4386.130 4246.290 37.946 2.511 o
-8 9 2 7.769 6.573 6.558 661.078 o
-8 9 3 15.377 8.192 6.944 537.501 o
-8 9 4 238.100 231.116 11.586 78.810 o
-8 9 5 3094.910 3072.750 44.254 3.723 o
-8 9 6 850.810 816.492 36.720 13.128 o
-8 9 7 3.399 4.509 20.607 79.719 o
-8 10 1 534.099 522.152 13.914 36.919 o
-8 10 2 1011.620 1004.630 19.106 17.610 o
-8 10 3 341.809 327.040 11.496 59.656 o
-8 10 4 3732.870 3739.880 41.934 2.997 o
-8 10 5 14.804 5.028 11.452 236.166 o
-8 10 6 517.143 539.800 33.016 18.858 o
-8 11 1 4099.720 4114.550 51.074 2.483 o
-8 11 2 73.630 77.727 8.773 203.882 o
-8 11 3 4.217 24.416 11.325 242.189 o
-8 11 4 89.149 75.297 10.854 155.154 o
-8 11 5 2450.150 2422.880 58.509 4.003 o
-8 11 6 94.773 86.167 49.545 13.329 o
-8 12 1 137.512 147.962 10.930 116.465 o
-8 12 2 708.897 714.019 21.596 22.849 o
-8 12 3 246.634 235.876 18.493 52.491 o
-8 12 4 722.839 753.227 27.203 18.908 o
-8 12 5 343.121 375.412 31.478 23.488 o
-8 13 1 1227.300 1271.450 39.916 9.392 o
-8 13 2 9.577 24.854 23.804 58.570 o
-8 13 3 235.792 226.083 17.601 56.523 o
-8 13 4 229.397 228.914 22.137 43.803 o
-8 14 1 1.271 -10.628 18.937 95.125 o
-8 14 2 252.984 297.968 24.929 35.434 o
-8 14 3 237.671 302.259 30.544 27.049 o
-7 0 2 7982.400 7822.630 80.296 0.883 o
-7 0 4 13421.800 13439.800 371.443 0.159 o
-7 0 6 2409.360 2505.660 47.469 4.638 o
-7 0 8 2346.010 2379.800 61.219 3.969 o
-7 1 1 6985.210 6937.450 50.602 1.197 o
-7 1 2 19.515 19.070 5.798 603.722 o
-7 1 3 3679.950 3511.140 46.220 3.026 o
-7 1 4 17.722 11.798 11.791 216.853 o
-7 1 5 105.963 100.179 13.997 105.901 o
-7 1 6 205.015 240.915 13.659 74.215 o
-7 1 7 4639.180 4674.950 51.343 2.106 o
-7 1 8 111.271 59.552 16.215 90.625 o
-7 1 9 8.679 28.562 23.268 61.130 o
-7 2 1 1768.540 1865.730 17.414 9.381 o
-7 2 2 6405.820 6173.570 44.629 1.411 o
-7 2 3 48.913 44.148 7.664 296.042 o
-7 2 4 2103.180 2103.670 30.784 6.716 o
-7 2 5 153.614 165.398 13.732 89.031 o
-7 2 6 2048.310 2059.860 33.712 6.648 o
-7 2 7 421.279 430.743 20.326 34.800 o
-7 2 8 1145.270 1145.590 29.858 12.484 o
-7 2 9 91.173 11.219 27.259 41.672 o
-7 3 1 838.874 846.981 15.926 22.584 o
-7 3 2 115.848 123.399 7.054 175.396 o
-7 3 3 13442.800 13820.700 107.230 0.362 o
-7 3 4 374.258 388.884 19.249 39.188 o
-7 3 5 264.248 282.953 16.776 54.398 o
-7 3 6 65.780 84.810 11.936 148.898 o
-7 3 7 790.701 790.340 29.131 16.945 o
-7 3 8 7.751 -11.787 11.787 235.843 o
-7 3 9 20.479 35.448 19.696 81.776 o
-7 4 1 37.982 37.564 5.398 459.588 o
-7 4 2 7260.970 7209.340 48.304 1.130 o
-7 4 3 736.289 737.116 15.140 26.224 o
-7 4 4 771.786 742.288 18.314 23.511 o
-7 4 5 10.996 24.053 10.732 256.370 o
-7 4 6 5117.350 4980.910 57.637 1.806 o
-7 4 7 503.903 507.206 24.973 25.977 o
-7 4 8 129.762 155.871 18.026 68.978 o
-7 5 1 1289.610 1205.790 16.139 14.553 o
-7 5 2 156.563 181.163 7.441 131.327 o
-7 5 3 1632.170 1625.380 21.670 10.075 o
-7 5 4 1136.990 1122.430 22.890 14.588 o
-7 5 5 165.944 191.003 12.671 90.463 o
-7 5 6 193.638 190.783 12.119 87.993 o
-7 5 7 1735.310 1705.130 50.652 5.978 o
-7 5 8 1.195 11.459 18.230 101.262 o
-7 6 1 642.639 711.096 13.109 30.390 o
-7 6 2 3359.190 3159.780 26.483 3.953 o
-7 6 3 15.585 19.449 6.672 529.684 o
-7 6 4 765.485 763.167 16.549 24.459 o
-7 6 5 0.139 -5.495 7.493 607.995 o
-7 6 6 1801.060 1839.840 30.349 7.947 o
-7 6 7 23.543 34.375 14.711 137.481 o
-7 6 8 22.835 -4.348 18.100 98.951 o
-7 7 1 44.089 41.925 6.836 346.447 o
-7 7 2 242.495 244.555 9.497 85.498 o
-7 7 3 3496.810 3494.190 30.472 3.547 o
-7 7 4 175.536 157.316 8.810 118.413 o
-7 7 5 1749.860 1756.570 28.580 8.459 o
-7 7 6 51.082 48.538 16.412 103.752 o
-7 7 7 1727.890 1807.590 57.052 5.276 o
-7 7 8 5.572 6.825 34.831 28.031 o
-7 8 1 20.489 18.988 5.935 579.625 o
-7 8 2 7157.050 7157.180 52.220 1.131 o
-7 8 3 446.326 414.211 12.798 45.578 o
-7 8 4 5.082 10.588 6.953 605.028 o
-7 8 5 8.269 11.455 8.990 372.280 o
-7 8 6 2502.750 2585.640 69.797 3.334 o
-7 8 7 28.711 -11.080 16.869 111.305 o
-7 9 1 43.696 39.698 8.120 293.067 o
-7 9 2 381.371 345.602 10.998 56.134 o
-7 9 3 5841.120 5761.870 47.448 1.572 o
-7 9 4 418.839 411.187 12.639 47.678 o
-7 9 5 121.341 111.124 11.292 125.652 o
-7 9 6 0.909 -4.458 15.194 147.715 o
-7 9 7 801.457 817.877 40.344 12.103 o
-7 10 1 56.278 63.015 8.285 245.828 o
-7 10 2 4029.020 4054.210 41.243 2.718 o
-7 10 3 18.620 11.701 7.880 419.757 o
-7 10 4 1789.040 1736.840 24.844 8.784 o
-7 10 5 603.790 623.156 22.085 25.343 o
-7 10 6 1507.750 1511.480 66.647 4.833 o
-7 10 7 220.127 275.850 26.668 33.706 o
-7 11 1 1469.450 1490.380 23.558 10.957 o
-7 11 2 742.955 749.848 17.602 24.423 o
-7 11 3 3714.150 3613.040 51.210 2.838 o
-7 11 4 358.357 366.668 18.861 41.116 o
-7 11 5 40.196 28.093 17.096 101.947 o
-7 11 6 10.684 11.507 35.643 26.653 o
-7 12 1 43.573 27.723 8.402 293.789 o
-7 12 2 1475.560 1485.830 29.878 9.871 o
-7 12 3 139.904 148.903 13.744 93.566 o
-7 12 4 1282.500 1262.400 29.437 11.447 o
-7 12 5 56.013 47.914 15.389 113.674 o
-7 13 1 907.694 893.142 61.796 6.591 o
-7 13 2 174.381 153.944 14.135 83.726 o
-7 13 3 699.768 735.085 25.848 20.118 o
-7 13 4 206.067 273.498 27.137 33.331 o
-7 14 1 174.759 181.869 20.741 52.508 o
-7 14 2 258.888 263.083 22.868 39.950 o
-7 14 3 23.536 38.811 21.234 70.523 o
-7 15 1 3.039 20.449 20.932 76.247 o
-6 0 2 9.016 9.786 9.777 320.955 o
-6 0 4 2305.040 2144.700 90.527 2.690 o
-6 0 6 575.971 602.222 37.354 15.446 o
-6 0 8 969.113 928.122 37.614 11.846 o
-6 1 1 24629.400 24865.100 129.488 0.135 o
-6 1 2 406.458 419.597 10.498 51.870 o
-6 1 3 597.277 598.312 15.959 31.223 o
-6 1 4 188.013 169.911 9.807 105.622 o
-6 1 5 3482.500 3584.590 42.868 3.220 o
-6 1 6 166.330 163.266 11.906 98.421 o
-6 1 7 82.421 79.169 13.988 116.214 o
-6 1 8 0.392 -15.085 15.085 150.122 o
-6 1 9 1087.650 1097.920 48.286 8.408 o
-6 2 1 3589.520 3855.510 25.552 3.414 o
-6 2 2 730.223 669.720 12.291 28.988 o
-6 2 3 61.936 68.089 7.510 256.009 o
-6 2 4 6680.940 6555.230 66.738 1.195 o
-6 2 5 1138.180 1141.070 22.849 14.511 o
-6 2 6 191.094 196.144 13.477 80.747 o
-6 2 7 45.305 41.383 10.606 206.991 o
-6 2 8 477.453 462.637 17.552 35.966 o
-6 2 9 200.980 233.476 28.872 31.073 o
-6 3 1 778.993 634.565 9.684 29.524 o
-6 3 2 496.071 543.118 11.345 41.094 o
-6 3 3 745.555 730.618 17.336 24.745 o
-6 3 4 250.366 225.525 11.035 79.524 o
-6 3 5 6941.760 6936.730 79.400 1.056 o
-6 3 6 56.841 52.969 14.071 129.154 o
-6 3 7 773.031 726.656 23.805 20.377 o
-6 3 8 1.601 -11.349 11.349 262.993 o
-6 3 9 369.442 458.857 33.992 20.272 o
-6 4 1 3000.710 3159.150 24.919 4.436 o
-6 4 2 3298.200 3518.440 28.254 3.789 o
-6 4 3 46.666 29.373 6.868 355.674 o
-6 4 4 4359.060 4362.970 47.010 2.365 o
-6 4 5 200.094 215.728 12.058 84.652 o
-6 4 6 550.186 517.527 18.678 31.204 o
-6 4 7 68.010 43.345 15.618 108.259 o
-6 4 8 1037.620 993.344 33.880 12.434 o
-6 5 1 3527.490 3330.730 31.705 3.575 o
-6 5 2 1819.630 1783.720 18.883 9.195 o
-6 5 3 2615.000 2546.350 29.790 5.287 o
-6 5 4 9.024 10.670 7.985 455.426 o
-6 5 5 2316.050 2279.290 31.307 6.003 o
-6 5 6 232.739 207.532 11.751 80.984 o
-6 5 7 14.698 27.160 14.627 144.716 o
-6 5 8 2.178 -18.672 18.672 97.631 o
-6 6 1 8.084 13.600 4.850 969.199 o
-6 6 2 213.477 217.608 12.936 77.956 o
-6 6 3 949.933 952.173 15.599 20.029 o
-6 6 4 2160.800 2171.600 27.440 6.744 o
-6 6 5 70.938 74.114 10.389 175.395 o
-6 6 6 2823.000 2781.770 42.026 4.249 o
-6 6 7 62.437 36.108 36.060 25.064 o
-6 6 8 417.401 452.715 32.124 21.265 o
-6 7 1 7963.880 7862.150 58.634 0.948 o
-6 7 2 77.971 91.245 6.913 231.438 o
-6 7 3 554.167 562.447 12.603 36.608 o
-6 7 4 131.463 115.652 8.906 145.826 o
-6 7 5 2563.580 2553.610 32.428 5.229 o
-6 7 6 218.480 202.150 12.332 81.222 o
-6 7 7 71.133 81.761 20.263 68.281 o
-6 7 8 49.782 19.940 70.143 6.886 o
-6 8 1 212.431 184.605 8.552 103.980 o
-6 8 2 3298.570 3334.880 29.102 3.856 o
-6 8 3 109.315 106.007 6.847 190.791 o
-6 8 4 328.850 355.692 11.644 59.167 o
-6 8 5 2.787 11.166 8.190 464.238 o
-6 8 6 315.554 303.906 22.103 38.278 o
-6 8 7 14.280 24.883 25.676 50.271 o
-6 9 1 2306.260 2371.020 27.842 6.148 o
-6 9 2 84.463 87.123 9.181 181.974 o
-6 9 3 202.693 216.734 8.722 101.336 o
-6 9 4 98.477 90.218 9.446 166.140 o
-6 9 5 2475.270 2467.980 42.462 4.870 o
-6 9 6 309.228 342.350 33.215 22.499 o
-6 9 7 35.806 -11.421 18.098 96.090 o
-6 10 1 303.736 268.383 12.574 63.875 o
-6 10 2 2924.270 2933.650 33.479 4.385 o
-6 10 3 315.982 298.711 10.359 67.004 o
-6 10 4 1402.980 1391.850 24.305 11.467 o
-6 10 5 42.388 44.785 13.506 146.072 o
-6 10 6 1305.880 1357.790 46.898 7.736 o
-6 10 7 35.101 39.971 27.258 43.470 o
-6 11 1 2061.330 2082.480 29.506 6.944 o
-6 11 2 0.038 2.055 10.402 313.701 o
-6 11 3 13.121 1.292 7.532 505.931 o
-6 11 4 230.015 208.392 10.181 88.643 o
-6 11 5 1518.260 1518.530 49.890 6.643 o
-6 11 6 9.943 14.982 15.100 141.471 o
-6 12 1 0.136 -3.369 13.149 197.735 o
-6 12 2 17.229 10.866 9.805 299.819 o
-6 12 3 45.564 44.973 12.551 161.384 o
-6 12 4 1801.170 1796.440 35.780 7.393 o
-6 12 5 56.411 6.601 15.985 112.821 o
-6 13 1 1776.990 1838.210 38.355 7.109 o
-6 13 2 8.680 6.028 11.904 226.600 o
-6 13 3 20.579 43.162 16.044 117.576 o
-6 13 4 605.292 632.350 29.802 19.473 o
-6 13 5 1383.900 1401.230 42.233 8.236 o
-6 14 1 243.317 292.636 26.831 32.504 o
-6 14 2 399.654 452.467 30.506 22.966 o
-6 14 3 10.397 -37.536 37.536 24.137 o
-6 15 1 400.497 402.113 27.920 26.027 o
-6 15 2 0.846 -23.187 23.187 63.545 o
-5 0 2 1206.030 1025.200 38.564 10.282 o
-5 0 4 1314.920 1356.660 46.599 7.773 o
-5 0 6 3261.310 3363.950 54.465 3.130 o
-5 0 8 2264.560 2149.290 54.517 4.583 o
-5 1 1 15.799 3.678 5.147 845.631 o
-5 1 2 10.215 9.888 5.732 762.703 o
-5 1 3 4361.100 4104.930 43.825 2.487 o
-5 1 4 81.883 74.481 8.228 208.581 o
-5 1 5 2.445 20.503 8.544 411.952 o
-5 1 6 42.606 44.925 9.290 247.304 o
-5 1 7 1242.650 1192.520 22.737 13.505 o
-5 1 8 27.229 42.304 10.893 217.623 o
-5 1 9 48.879 68.916 26.426 44.705 o
-5 2 1 4.007 -1.953 4.021 1769.820 o
-5 2 2 5642.720 5307.820 46.208 1.716 o
-5 2 3 36.959 38.437 6.841 373.352 o
-5 2 4 1165.080 1086.140 22.402 14.647 o
-5 2 5 63.418 64.696 9.765 198.417 o
-5 2 6 1672.440 1703.570 29.407 8.727 o
-5 2 7 26.266 14.537 8.760 330.956 o
-5 2 8 297.558 316.719 16.479 51.374 o
-5 2 9 12.052 18.071 23.339 60.931 o
-5 3 1 1033.180 921.723 10.948 20.489 o
-5 3 2 272.128 300.730 8.846 77.532 o
-5 3 3 4712.750 4708.920 45.431 2.154 o
-5 3 4 17.875 10.707 7.792 432.386 o
-5 3 5 391.739 366.550 14.441 47.693 o
-5 3 6 250.910 268.355 13.369 67.442 o
-5 3 7 3282.980 3267.930 45.205 3.437 o
-5 3 8 59.464 109.443 25.025 47.614 o
-5 3 9 83.251 106.024 22.350 56.074 o
-5 4 1 289.389 301.608 7.652 78.094 o
-5 4 2 7868.880 7844.890 54.204 0.979 o
-5 4 3 0.091 7.977 6.952 663.523 o
-5 4 4 3644.430 3443.410 39.782 3.228 o
-5 4 5 396.775 382.783 14.427 46.873 o
-5 4 6 829.645 786.971 20.812 20.758 o
-5 4 7 210.577 211.471 15.178 68.891 o
-5 4 8 120.192 154.158 17.563 72.703 o
-5 5 1 536.626 520.426 9.382 41.591 o
-5 5 2 1010.760 1016.460 13.835 19.277 o
-5 5 3 2257.080 2041.880 24.055 6.906 o
-5 5 4 17.558 18.715 12.748 186.046 o
-5 5 5 30.913 49.264 10.792 212.765 o
-5 5 6 17.607 13.076 9.825 295.733 o
-5 5 7 1531.080 1551.310 37.788 8.271 o
-5 5 8 72.110 81.631 28.373 38.172 o
-5 6 1 178.088 195.079 7.210 121.288 o
-5 6 2 2712.660 2561.560 22.277 5.430 o
-5 6 3 421.724 470.677 12.047 46.510 o
-5 6 4 574.164 611.964 14.354 33.219 o
-5 6 5 371.845 367.133 13.624 50.661 o
-5 6 6 3025.940 2918.940 50.090 3.640 o
-5 6 7 0.006 4.666 13.537 184.803 o
-5 6 8 777.360 827.364 40.294 12.220 o
-5 7 1 53.054 61.749 6.693 305.005 o
-5 7 2 170.727 198.747 6.915 125.295 o
-5 7 3 1594.060 1550.660 19.913 10.680 o
-5 7 4 0.879 -8.676 8.676 450.312 o
-5 7 5 283.402 293.289 12.410 65.270 o
-5 7 6 485.735 462.347 16.786 36.658 o
-5 7 7 956.192 919.315 37.506 11.970 o
-5 7 8 34.853 36.023 18.628 87.902 o
-5 8 1 148.933 135.524 7.669 144.001 o
-5 8 2 7588.830 7537.350 50.005 1.044 o
-5 8 3 18.346 20.947 6.118 567.330 o
-5 8 4 1033.670 1042.180 20.554 16.663 o
-5 8 5 519.725 502.213 18.039 33.125 o
-5 8 6 1619.030 1545.540 32.627 8.756 o
-5 8 7 115.157 121.357 26.053 41.590 o
-5 9 1 1196.030 1283.850 19.777 14.221 o
-5 9 2 1374.340 1285.430 17.636 13.248 o
-5 9 3 1711.930 1746.640 23.409 9.235 o
-5 9 4 112.093 103.125 8.418 167.362 o
-5 9 5 27.752 40.446 13.211 160.789 o
-5 9 6 71.882 51.566 18.686 79.972 o
-5 9 7 788.700 838.478 51.523 8.886 o
-5 10 1 77.948 60.672 9.945 183.672 o
-5 10 2 1346.510 1390.710 22.067 12.241 o
-5 10 3 0.306 8.890 7.089 633.469 o
-5 10 4 2199.740 2210.800 28.739 6.505 o
-5 10 5 148.891 128.480 12.144 105.860 o
-5 10 6 563.462 599.725 26.765 22.479 o
-5 10 7 5.692 42.256 25.572 50.662 o
-5 11 1 838.244 849.337 17.709 21.697 o
-5 11 2 100.432 101.248 11.435 134.839 o
-5 11 3 3931.410 3841.600 36.432 2.935 o
-5 11 4 89.770 90.842 8.439 189.120 o
-5 11 5 237.032 233.776 19.718 49.662 o
-5 11 6 3.260 32.214 23.599 59.779 o
-5 12 1 11.672 3.458 8.041 454.603 o
-5 12 2 1838.840 1811.680 27.349 8.199 o
-5 12 3 203.280 155.092 16.963 65.488 o
-5 12 4 46.253 55.997 16.911 99.024 o
-5 12 5 41.435 17.071 16.150 113.783 o
-5 13 1 508.068 459.292 20.580 31.202 o
-5 13 2 31.627 43.199 14.045 142.713 o
-5 13 3 1670.870 1713.170 44.197 6.824 o
-5 13 4 2.729 14.182 24.317 57.097 o
-5 13 5 808.527 829.328 33.127 14.796 o
-5 14 1 35.211 22.851 14.809 133.393 o
-5 14 2 387.010 388.866 50.865 11.030 o
-5 14 3 0.121 -16.706 16.706 122.522 o
-5 14 4 109.371 131.266 20.690 59.890 o
-5 15 1 402.139 470.716 39.789 15.886 o
-5 15 2 12.957 27.849 22.774 63.352 o
-4 0 2 44.641 53.345 9.850 221.994 o
-4 0 4 227.810 163.230 17.337 61.036 o
-4 0 6 690.495 719.734 23.652 21.760 o
-4 0 8 1518.680 1655.840 45.745 7.036 o
-4 1 1 7735.020 7826.050 51.794 1.022 o
-4 1 2 714.549 785.218 15.134 26.196 o
-4 1 3 713.058 647.368 13.966 28.704 o
-4 1 4 2087.940 2147.460 28.191 6.908 o
-4 1 5 866.881 840.689 19.108 20.643 o
-4 1 6 307.815 315.045 11.815 63.021 o
-4 1 7 15.164 18.343 10.307 272.531 o
-4 1 8 90.097 89.401 11.461 142.124 o
-4 1 9 913.338 886.700 44.650 10.150 o
-4 2 1 301.675 358.250 6.622 74.124 o
-4 2 2 1429.890 1435.990 18.807 12.159 o
-4 2 3 14.314 39.014 9.622 286.379 o
-4 2 4 4286.510 4202.930 43.539 2.499 o
-4 2 5 1270.860 1305.560 23.447 12.741 o
-4 2 6 229.394 222.754 12.404 77.392 o
-4 2 7 828.545 785.659 17.248 22.647 o
-4 2 8 415.147 425.585 25.354 28.415 o
-4 2 9 10.299 1.156 49.480 13.923 o
-4 3 1 22816.800 22168.300 116.744 0.159 o
-4 3 2 750.254 808.628 13.162 26.195 o
-4 3 3 503.701 479.647 11.804 41.821 o
-4 3 4 1615.960 1784.890 25.832 9.259 o
-4 3 5 3112.840 3145.520 38.897 3.860 o
-4 3 6 1199.960 1202.370 22.413 13.876 o
-4 3 7 163.687 164.747 12.974 91.838 o
-4 3 8 8.219 3.899 11.744 234.380 o
-4 3 9 659.884 630.384 37.763 14.535 o
-4 4 1 8774.270 9214.090 54.209 0.805 o
-4 4 2 15.076 17.664 5.956 628.542 o
-4 4 3 611.367 610.334 13.328 32.869 o
-4 4 4 3312.580 3259.830 34.330 3.744 o
-4 4 5 65.018 52.064 8.990 222.140 o
-4 4 6 1728.770 1666.420 28.712 8.679 o
-4 4 7 4.949 -11.030 11.030 272.421 o
-4 4 8 413.667 339.407 26.415 28.165 o
-4 5 1 10664.700 11198.800 66.861 0.569 o
-4 5 2 1910.600 1974.090 19.723 8.400 o
-4 5 3 2253.710 2183.410 24.337 6.715 o
-4 5 4 411.977 385.966 11.308 51.350 o
-4 5 5 3390.220 3395.900 38.386 3.491 o
-4 5 6 60.212 71.598 9.361 207.467 o
-4 5 7 15.582 29.070 9.734 288.309 o
-4 5 8 219.865 194.465 24.820 38.749 o
-4 6 1 427.676 466.859 8.452 51.373 o
-4 6 2 3465.470 3492.100 28.950 3.617 o
-4 6 3 51.238 57.808 8.105 263.222 o
-4 6 4 255.864 259.692 10.465 77.999 o
-4 6 5 1.169 -3.394 7.115 663.701 o
-4 6 6 1581.620 1600.440 27.168 9.595 o
-4 6 7 0.472 18.414 14.405 159.000 o
-4 6 8 147.550 220.821 25.449 39.677 o
-4 7 1 2079.190 2060.200 22.966 7.451 o
-4 7 2 173.931 181.207 7.250 125.357 o
-4 7 3 714.505 643.988 14.326 28.452 o
-4 7 4 139.189 133.525 8.562 140.878 o
-4 7 5 3036.920 3201.760 38.189 3.931 o
-4 7 6 2.681 17.235 10.899 267.813 o
-4 7 7 36.206 43.375 17.687 95.281 o
-4 7 8 17.973 24.589 17.398 104.699 o
-4 8 1 677.987 676.941 13.640 29.478 o
-4 8 2 1013.200 1024.970 15.311 18.724 o
-4 8 3 752.353 730.222 13.463 26.903 o
-4 8 4 2381.560 2395.440 38.640 5.302 o
-4 8 5 10.096 18.178 7.299 499.646 o
-4 8 6 225.190 258.807 14.164 68.238 o
-4 8 7 15.220 -13.227 17.033 113.212 o
-4 9 1 3658.640 3696.470 35.588 3.210 o
-4 9 2 5.402 -2.996 5.271 1067.310 o
-4 9 3 142.454 157.709 8.442 134.686 o
-4 9 4 37.511 47.643 9.573 243.229 o
-4 9 5 1630.240 1591.380 45.434 6.899 o
-4 9 6 27.941 29.038 15.499 124.841 o
-4 9 7 38.776 20.914 15.814 118.239 o
-4 10 1 93.361 89.650 8.194 190.779 o
-4 10 2 42.539 30.633 5.510 446.938 o
-4 10 3 14.364 3.045 5.561 786.452 o
-4 10 4 1098.170 1110.550 18.317 16.311 o
-4 10 5 524.285 531.432 18.429 32.057 o
-4 10 6 574.586 569.684 26.134 23.048 o
-4 10 7 21.741 21.666 27.154 44.822 o
-4 11 1 30.573 22.850 7.064 410.591 o
-4 11 2 1470.060 1433.380 22.991 11.205 o
-4 11 3 44.959 41.240 8.369 279.331 o
-4 11 4 107.181 87.761 8.584 173.979 o
-4 11 5 1481.830 1435.770 34.466 9.167 o
-4 11 6 83.318 97.899 18.414 76.651 o
-4 12 1 28.177 24.947 10.543 238.404 o
-4 12 2 7.351 6.215 11.686 236.182 o
-4 12 3 66.095 58.728 11.881 156.946 o
-4 12 4 1701.480 1771.070 38.277 7.398 o
-4 12 5 0.540 9.992 13.277 189.356 o
-4 13 1 1153.860 1138.230 24.476 13.936 o
-4 13 2 1.936 -8.311 10.860 286.319 o
-4 13 3 89.637 113.298 14.603 102.985 o
-4 13 4 1.436 -6.990 14.268 167.108 o
-4 13 5 311.295 317.198 24.289 34.298 o
-4 14 1 18.891 21.976 14.835 140.319 o
-4 14 2 353.180 334.794 22.211 36.041 o
-4 14 3 13.556 8.910 14.355 155.267 o
-4 14 4 1086.130 1104.670 49.410 8.182 o
-4 15 1 1481.750 1412.610 45.064 7.509 o
-4 15 2 441.083 489.267 28.510 23.887 o
-3 0 2 112.879 178.559 10.945 119.613 o
-3 0 4 548.672 752.307 19.398 27.403 o
-3 0 6 242.916 241.349 14.078 67.472 o
-3 0 8 839.448 675.521 41.388 11.911 o
-3 1 1 187.015 173.671 6.710 125.123 o
-3 1 2 2862.030 2986.740 28.388 4.647 o
-3 1 3 981.995 899.220 15.399 20.035 o
-3 1 4 2767.010 2837.170 32.427 4.710 o
-3 1 5 879.439 859.447 25.215 17.506 o
-3 1 6 237.392 223.383 10.351 84.924 o
-3 1 7 2439.010 2419.830 29.715 5.715 o
-3 1 8 56.707 13.645 19.430 79.876 o
-3 1 9 1.915 -24.761 33.708 30.066 o
-3 2 1 80.788 87.855 4.150 289.526 o
-3 2 2 6817.580 6727.030 48.796 1.257 o
-3 2 3 7326.390 7699.450 62.734 1.032 o
-3 2 4 92.669 96.138 10.151 157.405 o
-3 2 5 137.674 179.183 10.248 116.802 o
-3 2 6 2410.850 2452.990 42.344 4.982 o
-3 2 7 534.954 572.869 14.669 35.051 o
-3 2 8 139.730 159.452 33.885 25.737 o
-3 2 9 9.458 -6.176 20.062 83.440 o
-3 3 1 171.497 141.097 5.545 147.847 o
-3 3 2 682.976 707.592 11.843 30.087 o
-3 3 3 17849.200 17936.300 118.116 0.229 o
-3 3 4 557.010 576.496 15.367 33.469 o
-3 3 5 240.202 289.602 12.199 71.682 o
-3 3 6 8.121 0.392 11.517 245.740 o
-3 3 7 817.122 831.083 20.036 21.013 o
-3 3 8 69.686 65.499 17.101 91.229 o
-3 3 9 5.137 14.551 24.303 56.970 o
-3 4 1 963.716 944.188 11.230 21.357 o
-3 4 2 7183.180 6805.370 47.836 1.182 o
-3 4 3 439.904 467.871 10.197 48.096 o
-3 4 4 2451.180 2618.260 27.578 5.625 o
-3 4 5 9.059 10.094 6.555 631.970 o
-3 4 6 1877.350 1988.290 31.303 7.402 o
-3 4 7 2.744 14.983 11.587 240.325 o
-3 4 8 221.435 260.092 25.027 37.019 o
-3 5 1 5436.120 5607.210 34.361 1.815 o
-3 5 2 1830.060 2025.930 21.436 8.452 o
-3 5 3 1190.800 1119.410 19.484 15.061 o
-3 5 4 207.116 205.514 9.243 98.910 o
-3 5 5 30.904 37.491 8.010 329.804 o
-3 5 6 310.371 308.486 13.739 57.854 o
-3 5 7 2376.000 2308.220 36.758 5.503 o
-3 5 8 3.832 4.433 21.161 75.585 o
-3 6 1 1908.070 2074.190 17.980 8.362 o
-3 6 2 9050.660 8698.970 61.310 0.783 o
-3 6 3 34.342 40.343 6.972 371.462 o
-3 6 4 630.389 657.508 14.323 30.667 o
-3 6 5 0.559 -0.318 6.990 693.819 o
-3 6 6 1213.530 1236.500 25.051 12.990 o
-3 6 7 0.343 -6.789 10.283 322.709 o
-3 6 8 1144.260 1087.380 43.949 9.152 o
-3 7 1 2103.660 2142.770 19.915 7.467 o
-3 7 2 887.275 884.041 13.858 22.274 o
-3 7 3 471.574 409.689 11.460 46.146 o
-3 7 4 553.627 573.078 13.986 35.038 o
-3 7 5 77.302 74.107 10.326 171.914 o
-3 7 6 94.571 102.266 10.717 146.622 o
-3 7 7 1651.040 1653.510 38.878 7.617 o
-3 7 8 65.575 31.885 18.346 85.107 o
-3 8 1 138.495 143.154 12.000 107.909 o
-3 8 2 3868.920 3848.030 31.756 3.066 o
-3 8 3 139.477 143.869 9.155 132.585 o
-3 8 4 557.953 561.461 15.545 33.512 o
-3 8 5 19.855 12.881 9.445 310.836 o
-3 8 6 1689.770 1671.190 33.181 8.226 o
-3 8 7 64.609 47.057 16.920 95.801 o
-3 9 1 1260.240 1257.660 19.220 13.930 o
-3 9 2 233.076 228.511 9.994 86.830 o
-3 9 3 5970.690 6014.520 46.184 1.514 o
-3 9 4 150.834 162.100 10.318 114.671 o
-3 9 5 139.914 118.685 15.856 82.400 o
-3 9 6 55.990 58.590 13.486 136.648 o
-3 9 7 42.433 55.130 16.489 104.321 o
-3 10 1 174.427 169.333 9.757 110.086 o
-3 10 2 1969.780 1963.040 21.564 8.052 o
-3 10 3 754.942 763.231 13.880 26.207 o
-3 10 4 41.372 57.676 9.031 248.339 o
-3 10 5 106.884 113.789 11.457 129.137 o
-3 10 6 632.551 622.000 21.401 25.318 o
-3 10 7 5.016 61.382 40.283 20.718 o
-3 11 1 2289.090 2291.730 28.926 6.201 o
-3 11 2 102.794 101.471 8.745 169.780 o
-3 11 3 286.955 297.184 9.854 72.421 o
-3 11 4 76.069 70.995 7.665 229.875 o
-3 11 5 425.433 371.889 17.724 39.831 o
-3 11 6 55.166 75.870 34.890 26.474 o
-3 12 1 2.509 18.319 8.639 407.930 o
-3 12 2 2477.390 2467.480 33.704 5.376 o
-3 12 3 534.773 510.824 16.142 34.614 o
-3 12 4 24.564 14.455 10.250 262.525 o
-3 12 5 86.877 102.642 16.805 86.700 o
-3 13 1 1471.360 1476.000 27.454 10.326 o
-3 13 2 49.426 10.159 12.548 170.251 o
-3 13 3 428.183 444.047 21.020 33.364 o
-3 13 4 137.058 175.039 18.776 63.577 o
-3 13 5 1319.920 1311.220 38.148 9.333 o
-3 14 1 42.318 49.378 12.995 153.778 o
-3 14 2 1132.600 1160.870 32.196 11.885 o
-3 14 3 67.475 50.233 15.872 104.816 o
-3 14 4 139.319 173.056 23.187 47.234 o
-3 15 1 458.623 463.025 29.044 23.314 o
-3 15 2 58.318 33.632 18.805 82.664 o
-2 0 2 2855.480 3023.040 49.529 3.798 o
-2 0 4 5926.390 5938.190 70.730 1.367 o
-2 0 6 1602.980 1571.300 32.839 8.739 o
-2 0 8 486.869 518.324 31.063 20.782 o
-2 1 1 14725.300 14905.400 91.515 0.347 o
-2 1 2 3633.210 3851.770 42.390 3.046 o
-2 1 3 6641.290 6770.720 55.182 1.250 o
-2 1 4 292.144 305.277 10.608 68.922 o
-2 1 5 385.092 326.178 10.488 57.728 o
-2 1 6 703.687 709.344 16.351 26.529 o
-2 1 7 147.565 167.085 9.771 119.335 o
-2 1 8 1.144 13.053 19.640 87.308 o
-2 1 9 414.218 419.515 58.754 8.535 o
-2 2 1 2040.480 2019.490 17.845 8.044 o
-2 2 2 3898.380 4194.560 36.700 2.858 o
-2 2 3 181.632 190.204 8.363 113.668 o
-2 2 4 6618.180 6569.490 57.717 1.254 o
-2 2 5 97.553 100.639 9.474 162.877 o
-2 2 6 792.820 833.539 16.053 23.486 o
-2 2 7 0.584 10.258 6.704 691.646 o
-2 2 8 1724.030 1761.470 45.715 6.483 o
-2 2 9 50.126 37.227 19.655 77.512 o
-2 3 1 372.398 440.153 7.685 58.502 o
-2 3 2 620.646 618.362 9.944 35.040 o
-2 3 3 1940.900 2017.750 22.847 7.964 o
-2 3 4 182.020 176.377 8.340 116.022 o
-2 3 5 5697.080 5827.550 67.993 1.445 o
-2 3 6 270.780 289.414 12.525 66.630 o
-2 3 7 3.749 9.206 8.570 427.346 o
-2 3 8 110.895 119.962 18.517 70.902 o
-2 4 1 6608.210 6568.910 40.515 1.348 o
-2 4 2 163.959 163.747 8.261 125.684 o
-2 4 3 561.273 537.323 10.754 38.644 o
-2 4 4 5344.520 5441.610 44.293 1.792 o
-2 4 5 253.006 235.112 10.541 80.244 o
-2 4 6 555.172 556.590 16.483 32.728 o
-2 4 7 190.846 159.388 20.228 53.898 o
-2 4 8 434.156 463.207 24.971 27.979 o
-2 5 1 12622.100 12965.800 69.415 0.436 o
-2 5 2 60.953 60.503 5.683 323.913 o
-2 5 3 392.551 328.328 13.865 50.086 o
-2 5 4 1748.630 1789.270 22.433 9.112 o
-2 5 5 1292.770 1348.420 20.320 13.101 o
-2 5 6 1061.700 1095.350 24.784 14.767 o
-2 5 7 99.495 113.615 19.162 69.177 o
-2 5 8 245.452 248.020 31.507 26.179 o
-2 6 1 1357.270 1562.140 16.637 12.550 o
-2 6 2 484.261 485.914 12.456 41.870 o
-2 6 3 331.331 323.805 9.562 65.647 o
-2 6 4 1088.480 1100.710 17.566 16.686 o
-2 6 5 2.378 -1.283 6.876 695.843 o
-2 6 6 136.870 114.145 14.247 94.445 o
-2 6 7 45.556 55.759 13.201 146.763 o
-2 6 8 153.806 155.861 28.509 34.059 o
-2 7 1 5748.250 5694.150 41.179 1.654 o
-2 7 2 134.016 126.167 6.899 163.265 o
-2 7 3 561.137 540.835 13.345 36.027 o
-2 7 4 128.614 119.289 8.244 153.855 o
-2 7 5 1261.380 1375.610 24.916 12.246 o
-2 7 6 288.534 299.221 13.535 60.992 o
-2 7 7 150.830 107.553 13.966 94.140 o
-2 7 8 242.762 221.981 29.405 29.378 o
-2 8 1 1627.930 1668.090 19.608 10.248 o
-2 8 2 524.344 526.102 10.310 41.163 o
-2 8 3 332.960 330.903 11.424 60.532 o
-2 8 4 3291.700 3338.660 37.558 3.630 o
-2 8 5 376.159 361.030 14.797 48.194 o
-2 8 6 590.427 609.998 19.861 27.703 o
-2 8 7 12.753 2.104 11.628 234.097 o
-2 9 1 75.784 90.745 8.231 206.399 o
-2 9 2 83.650 73.587 7.561 221.314 o
-2 9 3 2150.850 2165.770 26.431 6.848 o
-2 9 4 559.228 540.062 16.055 33.314 o
-2 9 5 3375.860 3440.220 40.855 3.414 o
-2 9 6 22.890 30.124 10.930 228.625 o
-2 9 7 195.685 222.033 21.795 46.696 o
-2 10 1 84.111 67.269 8.915 195.873 o
-2 10 2 3.734 13.708 7.712 504.190 o
-2 10 3 117.217 110.958 8.426 161.230 o
-2 10 4 2416.750 2418.150 29.369 5.780 o
-2 10 5 24.533 14.178 8.022 382.407 o
-2 10 6 431.043 427.281 18.956 36.496 o
-2 10 7 28.283 35.825 14.575 137.263 o
-2 11 1 956.074 956.297 17.896 19.051 o
-2 11 2 384.035 348.625 13.297 51.110 o
-2 11 3 1182.300 1135.180 20.285 14.847 o
-2 11 4 0.081 4.735 10.998 278.361 o
-2 11 5 852.597 825.488 22.947 19.084 o
-2 11 6 35.905 15.515 13.815 151.637 o
-2 12 1 32.530 17.723 6.847 428.663 o
-2 12 2 29.293 28.084 8.091 342.248 o
-2 12 3 183.282 179.455 11.288 96.312 o
-2 12 4 2182.370 2142.290 38.923 5.848 o
-2 12 5 12.959 6.043 13.232 182.220 o
-2 13 1 2789.720 2835.030 42.291 4.243 o
-2 13 2 269.737 292.251 16.751 53.663 o
-2 13 3 5.181 -0.464 9.729 346.392 o
-2 13 4 0.057 1.075 11.184 272.480 o
-2 13 5 376.266 380.990 20.061 37.878 o
-2 14 1 1.390 18.148 14.387 158.922 o
-2 14 2 14.468 -9.854 14.251 159.453 o
-2 14 3 15.877 14.792 17.274 107.961 o
-2 14 4 92.867 28.344 50.336 13.057 o
-2 15 1 492.911 509.538 28.153 23.183 o
-2 15 2 1.929 5.177 20.023 84.565 o
-1 0 2 121.801 104.586 7.813 168.225 o
-1 0 4 2204.970 2393.730 34.974 5.869 o
-1 0 6 4405.300 4504.540 53.040 2.217 o
-1 0 8 205.137 183.169 23.873 41.791 o
-1 1 1 13740.600 13640.300 93.644 0.393 o
-1 1 2 27765.200 28499.200 231.080 0.100 o
-1 1 3 14307.500 14576.700 104.618 0.335 o
-1 1 4 234.687 275.888 9.582 83.664 o
-1 1 5 107.325 113.693 13.600 107.265 o
-1 1 6 50.756 60.666 7.881 269.043 o
-1 1 7 2635.240 2776.320 28.572 5.110 o
-1 1 8 66.439 72.389 19.735 72.455 o
-1 1 9 1.672 -19.424 19.424 90.353 o
-1 2 1 535.070 500.345 6.813 44.550 o
-1 2 2 14103.800 14592.700 92.801 0.352 o
-1 2 3 1183.980 1328.600 16.451 14.890 o
-1 2 4 5009.640 5230.380 44.486 1.943 o
-1 2 5 949.186 974.267 17.392 19.217 o
-1 2 6 1807.630 1905.560 23.736 8.522 o
-1 2 7 47.046 50.514 11.740 174.780 o
-1 2 8 109.594 133.517 17.224 77.583 o
-1 2 9 58.609 26.813 20.832 69.583 o
-1 3 1 3608.790 3567.390 24.363 3.560 o
-1 3 2 4863.750 4973.650 35.250 2.152 o
-1 3 3 6312.080 6635.930 46.677 1.368 o
-1 3 4 450.429 463.443 10.380 47.280 o
-1 3 5 2335.100 2374.350 28.924 6.019 o
-1 3 6 61.749 69.610 9.733 198.401 o
-1 3 7 2839.180 2845.260 33.331 4.558 o
-1 3 8 3.331 -0.785 20.391 81.752 o
-1 3 9 182.666 259.973 44.928 14.996 o
-1 4 1 2369.500 2441.350 20.870 6.335 o
-1 4 2 9149.280 9003.240 59.031 0.769 o
-1 4 3 850.264 939.756 13.706 22.505 o
-1 4 4 700.101 719.842 13.712 28.228 o
-1 4 5 14.238 12.169 5.991 658.054 o
-1 4 6 701.755 741.292 18.125 25.030 o
-1 4 7 203.854 221.003 20.323 50.499 o
-1 4 8 324.311 303.839 21.517 39.033 o
-1 5 1 2866.650 2852.020 20.475 4.987 o
-1 5 2 820.504 866.187 13.793 23.737 o
-1 5 3 7191.680 7435.220 53.351 1.103 o
-1 5 4 1779.580 1766.110 21.543 9.128 o
-1 5 5 1911.820 1907.180 24.251 8.107 o
-1 5 6 75.232 75.347 8.963 199.469 o
-1 5 7 750.951 733.551 23.046 21.095 o
-1 5 8 30.578 23.374 16.360 113.547 o
-1 6 1 208.995 275.902 7.368 98.296 o
-1 6 2 9688.090 9897.180 73.702 0.659 o
-1 6 3 15.926 19.786 5.528 670.404 o
-1 6 4 356.399 363.637 12.129 55.173 o
-1 6 5 2.944 -3.545 6.954 675.036 o
-1 6 6 2610.930 2606.250 33.563 5.052 o
-1 6 7 89.852 103.640 15.870 93.230 o
-1 6 8 494.049 442.948 29.289 22.691 o
-1 7 1 5359.160 5582.230 40.464 1.796 o
-1 7 2 0.114 -0.244 6.189 890.999 o
-1 7 3 1367.790 1334.270 20.037 12.679 o
-1 7 4 349.661 353.158 11.588 57.431 o
-1 7 5 836.743 873.056 18.009 21.382 o
-1 7 6 79.489 89.205 10.494 162.475 o
-1 7 7 671.652 647.285 23.818 22.536 o
-1 7 8 413.007 368.548 32.884 21.225 o
-1 8 1 29.911 44.468 5.867 450.148 o
-1 8 2 7088.980 6971.400 47.708 1.176 o
-1 8 3 0.908 11.541 5.735 896.326 o
-1 8 4 199.353 201.322 10.835 92.695 o
-1 8 5 51.837 73.166 18.567 82.277 o
-1 8 6 2624.820 2705.010 40.641 4.604 o
-1 8 7 489.588 460.290 34.818 18.331 o
-1 9 1 3348.710 3425.850 31.264 3.704 o
-1 9 2 337.484 368.233 11.036 59.116 o
-1 9 3 1996.400 1966.900 24.343 7.729 o
-1 9 4 430.265 407.641 11.564 48.791 o
-1 9 5 1220.600 1197.380 22.479 13.716 o
-1 9 6 64.809 51.412 16.836 96.043 o
-1 9 7 915.676 1016.060 30.817 14.185 o
-1 10 1 1295.440 1300.380 18.018 13.726 o
-1 10 2 5971.000 5971.080 50.147 1.495 o
-1 10 3 237.119 250.619 9.780 84.787 o
-1 10 4 60.615 78.595 8.698 219.131 o
-1 10 5 280.331 281.802 11.392 69.572 o
-1 10 6 519.199 504.859 17.939 33.210 o
-1 10 7 14.194 18.047 12.574 193.794 o
-1 11 1 3591.850 3489.010 32.449 3.417 o
-1 11 2 513.009 506.567 13.188 39.025 o
-1 11 3 813.555 793.931 16.513 23.228 o
-1 11 4 14.499 4.553 9.305 342.538 o
-1 11 5 570.095 554.389 18.580 30.177 o
-1 11 6 13.279 44.215 18.530 92.083 o
-1 12 1 85.627 98.889 8.116 194.989 o
-1 12 2 1039.790 1042.280 19.633 16.898 o
-1 12 3 100.070 117.447 15.615 91.646 o
-1 12 4 59.870 51.006 10.451 192.427 o
-1 12 5 46.279 68.264 18.356 85.216 o
-1 13 1 1135.650 1103.370 24.753 14.137 o
-1 13 2 52.260 55.691 9.195 229.921 o
-1 13 3 1353.510 1309.940 27.879 11.267 o
-1 13 4 10.606 -2.810 35.310 27.253 o
-1 13 5 14.084 29.603 25.104 52.375 o
-1 14 1 84.752 85.450 14.476 109.359 o
-1 14 2 1925.140 1893.130 40.069 6.518 o
-1 14 3 3.674 -12.051 14.254 166.004 o
-1 14 4 122.096 127.548 17.154 76.595 o
-1 15 1 165.182 171.382 21.331 51.569 o
-1 15 2 95.346 100.330 19.029 71.210 o
0 0 2 147.266 127.578 6.193 161.220 o
0 0 4 6091.000 6027.970 65.427 1.363 o
0 0 6 26.648 15.500 10.470 249.790 o
0 0 8 993.059 999.397 41.027 10.584 o
0 1 1 21656.900 21086.600 201.077 0.167 o
0 1 2 6183.760 6563.950 45.212 1.425 o
0 1 3 3809.120 3980.830 39.506 2.929 o
0 1 4 85.647 114.094 5.718 230.171 o
0 1 5 1176.620 1154.780 15.763 15.940 o
0 1 6 53.862 65.265 7.086 285.847 o
0 1 7 426.511 420.845 10.530 50.220 o
0 1 8 44.280 62.830 16.456 103.214 o
0 1 9 446.320 438.954 32.945 20.310 o
0 2 0 24287.800 22105.300 161.209 0.154 o
0 2 1 129.367 137.474 3.459 195.801 o
0 2 2 287.020 304.090 6.384 81.618 o
0 2 3 8608.350 9093.500 59.035 0.814 o
0 2 4 18459.600 19361.600 172.232 0.192 o
0 2 5 267.497 290.008 10.121 74.983 o
0 2 6 347.208 391.206 10.394 58.429 o
0 2 7 1.811 10.764 9.301 371.073 o
0 2 8 1132.600 1096.070 35.035 11.310 o
0 2 9 3.682 14.567 17.273 111.415 o
0 3 1 9553.680 9500.810 57.871 0.726 o
0 3 2 671.294 702.222 9.825 31.761 o
0 3 3 6812.520 6883.790 47.860 1.238 o
0 3 4 310.793 290.250 8.801 72.512 o
0 3 5 5626.940 5735.740 50.390 1.614 o
0 3 6 2827.970 2824.630 33.499 4.582 o
0 3 7 253.433 232.266 12.759 71.702 o
0 3 8 32.818 13.488 24.865 52.650 o
0 4 0 232.847 217.472 7.545 98.947 o
0 4 1 2647.920 2610.260 20.158 5.601 o
0 4 2 628.107 706.352 17.459 27.609 o
0 4 3 165.621 154.697 6.309 141.785 o
0 4 4 9389.130 9493.330 65.489 0.710 o
0 4 5 310.295 314.298 11.886 62.598 o
0 4 6 130.875 147.051 11.153 116.925 o
0 4 7 0.408 8.880 6.491 744.218 o
0 4 8 1007.290 1023.770 34.188 12.428 o
0 5 1 1753.800 1631.460 15.676 10.150 o
0 5 2 212.272 183.744 6.716 113.874 o
0 5 3 4513.750 4682.770 46.829 2.225 o
0 5 4 477.651 510.162 12.392 41.655 o
0 5 5 2414.820 2410.330 29.585 5.781 o
0 5 6 158.264 139.799 12.207 101.316 o
0 5 7 335.663 306.399 16.267 49.568 o
0 5 8 136.007 139.342 19.377 62.802 o
0 6 0 9374.410 9375.130 72.836 0.705 o
0 6 1 652.011 655.261 10.264 32.948 o
0 6 2 23.483 48.156 15.152 127.902 o
0 6 3 357.767 375.712 10.113 58.740 o
0 6 4 1341.270 1292.340 19.695 13.080 o
0 6 5 518.242 502.300 13.551 38.458 o
0 6 6 15.893 -8.136 10.380 284.288 o
0 6 7 51.233 43.864 10.262 208.725 o
0 6 8 3324.130 3459.280 75.604 2.452 o
0 7 1 3138.840 3240.530 27.436 4.136 o
0 7 2 166.454 180.240 7.615 126.074 o
0 7 3 1491.510 1558.550 21.414 10.997 o
0 7 4 230.295 262.345 19.554 49.637 o
0 7 5 1045.690 1076.360 19.533 16.683 o
0 7 6 63.874 76.234 9.283 203.200 o
0 7 7 528.389 553.800 21.467 28.402 o
0 7 8 23.116 11.844 16.272 118.858 o
0 8 0 2423.960 2419.710 33.764 5.514 o
0 8 1 321.318 333.507 10.776 63.248 o
0 8 2 1923.690 1886.010 21.033 8.394 o
0 8 3 0.012 5.076 5.415 1091.840 o
0 8 4 4333.450 4309.230 42.641 2.454 o
0 8 5 997.582 990.921 22.951 16.469 o
0 8 6 305.887 338.460 14.523 54.874 o
0 8 7 1.324 4.102 12.049 231.371 o
0 9 1 2191.180 2123.450 22.305 7.084 o
0 9 2 117.945 126.127 7.387 168.683 o
0 9 3 542.103 578.092 13.281 36.103 o
0 9 4 758.469 698.699 15.475 25.943 o
0 9 5 4461.620 4517.230 46.092 2.289 o
0 9 6 117.394 116.599 11.502 123.943 o
0 9 7 539.182 580.796 23.007 26.340 o
0 10 0 3813.560 3834.830 49.210 2.758 o
0 10 1 206.727 196.173 8.338 105.110 o
0 10 2 168.854 150.975 7.956 128.614 o
0 10 3 542.643 538.610 12.239 37.986 o
0 10 4 4300.330 4297.890 38.824 2.529 o
0 10 5 0.488 9.843 8.265 471.340 o
0 10 6 122.914 126.788 18.189 70.744 o
0 10 7 156.972 170.516 27.741 35.256 o
0 11 1 3506.150 3434.970 32.126 3.526 o
0 11 2 90.865 98.585 7.307 204.593 o
0 11 3 1209.180 1139.160 18.370 15.070 o
0 11 4 94.981 105.535 10.177 152.900 o
0 11 5 905.881 937.724 20.114 18.949 o
0 11 6 11.194 27.006 15.772 127.486 o
0 12 0 8076.160 8112.540 86.817 0.825 o
0 12 1 361.006 335.690 13.493 52.959 o
0 12 2 201.008 191.444 11.511 89.730 o
0 12 3 2.488 1.759 6.669 725.738 o
0 12 4 606.744 617.411 16.486 30.163 o
0 12 5 15.521 38.094 13.509 162.934 o
0 13 1 1133.340 1161.310 21.879 14.730 o
0 13 2 80.763 71.200 11.240 155.242 o
0 13 3 556.594 535.634 25.203 24.453 o
0 13 4 34.534 13.133 11.603 204.438 o
0 13 5 248.178 221.372 22.060 43.240 o
0 14 0 1398.960 1408.400 43.235 8.019 o
0 14 1 3.238 1.146 13.092 196.142 o
0 14 2 26.503 40.203 24.356 54.271 o
0 14 3 314.373 266.276 18.131 47.834 o
0 14 4 1006.370 984.305 28.201 14.539 o
0 15 1 552.053 537.021 27.806 22.318 o
0 15 2 6.499 20.086 13.425 176.954 o
1 0 2 24562.000 25124.700 394.497 0.091 o
1 0 4 1356.270 1379.350 20.636 12.496 o
1 0 6 1893.250 1950.610 29.047 7.635 o
1 0 8 354.016 324.502 35.297 20.155 o
1 1 0 11.349 -4.328 4.328 1234.890 o
1 1 1 15907.700 15333.400 209.967 0.244 o
1 1 2 1565.390 1766.750 18.623 10.458 o
1 1 3 22905.400 23809.400 148.100 0.144 o
1 1 4 1299.340 1380.900 15.516 13.844 o
1 1 5 5192.380 5325.540 38.610 1.909 o
1 1 6 105.524 112.461 8.903 161.972 o
1 1 7 3222.130 3246.690 39.968 3.664 o
1 1 8 365.940 326.652 27.014 28.655 o
1 1 9 298.065 356.623 31.293 24.562 o
1 2 0 274.363 252.342 4.005 95.434 o
1 2 1 393.232 355.465 5.229 64.335 o
1 2 2 177.114 146.080 4.754 148.541 o
1 2 3 4383.830 4460.600 33.095 2.528 o
1 2 4 2539.440 2501.570 26.362 5.631 o
1 2 5 117.491 132.362 5.959 183.920 o
1 2 6 5999.700 6042.770 55.663 1.443 o
1 2 7 365.159 342.428 15.172 48.777 o
1 2 8 174.829 156.466 16.890 69.032 o
1 3 0 31.280 35.116 3.110 704.149 o
1 3 1 4823.200 4889.300 36.101 2.188 o
1 3 2 538.250 594.335 8.780 40.135 o
1 3 3 9267.090 9336.060 65.536 0.729 o
1 3 4 225.071 200.073 8.293 99.786 o
1 3 5 1204.660 1192.120 23.354 13.644 o
1 3 6 75.610 91.544 10.218 168.859 o
1 3 7 1860.580 1879.300 34.253 7.291 o
1 3 8 23.850 6.206 18.832 90.978 o
1 4 0 2.429 0.597 3.141 2846.200 o
1 4 1 1144.920 1135.790 13.172 17.000 o
1 4 2 14429.900 14867.100 89.909 0.337 o
1 4 3 357.293 350.665 9.196 61.971 o
1 4 4 198.012 234.361 9.819 94.606 o
1 4 5 130.983 115.084 10.585 128.297 o
1 4 6 5512.030 5550.010 58.252 1.604 o
1 4 7 117.960 115.065 10.938 129.980 o
1 4 8 56.151 100.073 19.870 71.201 o
1 5 0 119.859 79.511 4.223 231.210 o
1 5 1 7083.100 7065.850 44.308 1.190 o
1 5 2 249.918 242.563 6.740 94.711 o
1 5 3 450.538 474.997 11.405 45.501 o
1 5 4 1.605 -5.169 6.056 901.643 o
1 5 5 1846.860 1845.910 24.857 8.376 o
1 5 6 183.110 199.270 11.438 93.167 o
1 5 7 406.601 420.898 17.355 40.172 o
1 5 8 24.082 39.685 17.562 99.624 o
1 6 0 1092.220 1214.050 13.211 17.134 o
1 6 1 0.385 1.420 3.598 2477.400 o
1 6 2 28507.600 29518.800 159.791 0.097 o
1 6 3 354.031 372.122 9.125 61.305 o
1 6 4 1.286 11.441 8.362 453.302 o
1 6 5 279.748 306.573 10.860 69.695 o
1 6 6 154.094 178.521 9.974 113.531 o
1 6 7 224.603 194.020 11.864 83.094 o
1 6 8 7.092 33.583 19.601 84.859 o
1 7 0 776.077 781.613 11.868 26.546 o
1 7 1 9312.580 9348.820 56.364 0.740 o
1 7 2 184.000 192.805 6.669 122.719 o
1 7 3 845.971 889.414 12.880 23.390 o
1 7 4 0.135 -5.165 5.165 1277.190 o
1 7 5 2124.880 2092.110 27.488 6.930 o
1 7 6 1.245 -1.076 7.424 609.737 o
1 7 7 540.437 535.560 19.947 29.887 o
1 7 8 164.210 210.386 21.008 51.370 o
1 8 0 171.409 174.525 7.197 128.133 o
1 8 1 722.821 691.561 11.498 29.339 o
1 8 2 4040.270 4067.780 31.661 2.868 o
1 8 3 4183.150 4284.240 34.655 2.663 o
1 8 4 13.156 13.665 5.009 835.945 o
1 8 5 251.528 291.225 11.344 73.050 o
1 8 6 2711.450 2772.810 34.380 4.738 o
1 8 7 0.305 94.673 37.328 23.898 o
1 9 0 319.902 321.266 9.693 66.870 o
1 9 1 1689.600 1641.840 19.026 10.076 o
1 9 2 207.829 185.715 7.391 111.471 o
1 9 3 4219.070 4212.290 33.585 2.677 o
1 9 4 4.900 4.003 4.546 1309.790 o
1 9 5 507.778 520.547 11.192 41.223 o
1 9 6 554.518 533.158 14.212 35.541 o
1 9 7 1125.550 1098.570 28.834 13.049 o
1 10 0 321.637 305.596 11.021 64.147 o
1 10 1 85.264 100.758 6.835 218.218 o
1 10 2 4236.970 4096.820 34.145 2.693 o
1 10 3 709.282 716.012 13.354 28.252 o
1 10 4 68.768 96.328 8.100 213.653 o
1 10 5 10.143 8.663 8.581 402.057 o
1 10 6 1977.250 1957.080 61.977 4.485 o
1 11 0 203.118 183.976 9.244 102.806 o
1 11 1 1755.190 1814.860 23.322 8.933 o
1 11 2 821.534 802.216 14.460 24.028 o
1 11 3 3022.920 2962.370 30.117 4.359 o
1 11 4 1.238 5.827 9.405 372.941 o
1 11 5 941.482 952.441 22.621 17.398 o
1 11 6 62.830 73.002 29.151 36.795 o
1 12 0 36.319 44.596 8.747 277.422 o
1 12 1 216.017 211.310 10.522 89.618 o
1 12 2 2913.210 2907.340 31.304 4.496 o
1 12 3 17.782 23.288 7.269 449.021 o
1 12 4 388.050 375.517 13.290 49.847 o
1 12 5 4.931 -2.579 23.450 61.770 o
1 13 0 426.690 435.448 14.346 43.657 o
1 13 1 731.346 763.233 17.924 24.323 o
1 13 2 12.768 1.205 7.737 485.696 o
1 13 3 817.164 797.281 19.158 21.741 o
1 13 4 1.950 -12.739 12.739 208.821 o
1 13 5 218.713 267.650 35.991 21.462 o
1 14 0 6.524 -0.532 11.252 259.643 o
1 14 1 125.987 120.001 15.937 84.168 o
1 14 2 992.525 954.599 24.445 16.148 o
1 14 3 47.423 39.729 13.035 152.895 o
1 14 4 251.181 218.069 37.734 19.781 o
1 15 0 178.119 194.590 22.046 47.788 o
1 15 1 192.354 204.061 20.713 50.630 o
1 15 2 32.228 44.983 22.375 62.850 o
2 0 2 1464.030 1525.900 21.488 11.256 o
2 0 4 9487.780 10054.700 133.424 0.539 o
2 0 6 992.985 896.149 26.274 15.738 o
2 0 8 1091.630 1189.280 64.757 5.707 o
2 1 0 1171.480 1334.870 11.964 15.945 o
2 1 1 9280.500 8997.200 100.160 0.683 o
2 1 2 69.960 69.609 3.346 357.682 o
2 1 3 3210.290 3079.850 24.571 4.229 o
2 1 4 112.342 117.667 7.054 180.388 o
2 1 5 98.911 98.238 9.129 167.910 o
2 1 6 0.058 -3.795 7.449 616.012 o
2 1 7 1031.280 987.755 21.639 16.603 o
2 1 8 1.686 -1.504 14.665 158.076 o
2 2 0 21988.100 21347.500 253.433 0.146 o
2 2 1 4487.180 4236.010 34.480 2.539 o
2 2 2 2235.570 2252.740 18.753 7.017 o
2 2 3 158.564 179.444 8.907 119.854 o
2 2 4 8259.840 8274.810 56.853 0.894 o
2 2 5 0.122 0.857 8.182 507.625 o
2 2 6 251.275 275.075 13.275 67.322 o
2 2 7 65.746 53.353 15.431 109.490 o
2 2 8 1742.970 1808.290 59.118 5.069 o
2 3 0 13482.500 13800.700 96.631 0.382 o
2 3 1 1103.180 1095.310 14.998 17.286 o
2 3 2 0.598 -2.438 2.438 5332.460 o
2 3 3 10303.200 10762.900 74.137 0.591 o
2 3 4 1088.380 1020.520 15.521 17.737 o
2 3 5 5689.720 5650.640 49.504 1.615 o
2 3 6 63.084 47.417 16.349 101.519 o
2 3 7 146.920 140.068 11.206 112.328 o
2 3 8 551.737 531.275 26.384 23.554 o
2 4 0 13974.800 13887.000 76.861 0.374 o
2 4 1 2224.960 2221.440 17.043 7.178 o
2 4 2 563.116 605.290 10.490 37.267 o
2 4 3 1.352 2.205 5.895 932.328 o
2 4 4 7570.070 7384.270 57.209 1.035 o
2 4 5 920.631 954.708 16.978 19.915 o
2 4 6 19.364 -0.792 9.355 332.622 o
2 4 7 18.111 13.248 8.594 365.970 o
2 4 8 1338.680 1384.950 46.694 7.652 o
2 5 0 447.020 481.273 6.901 51.141 o
2 5 1 10575.200 10494.600 63.385 0.600 o
2 5 2 84.535 86.028 5.613 253.765 o
2 5 3 2455.290 2432.370 23.271 6.020 o
2 5 4 459.456 453.811 10.797 46.435 o
2 5 5 7977.250 8113.940 65.342 0.908 o
2 5 6 0.429 2.038 7.072 668.682 o
2 5 7 776.023 761.764 23.993 19.982 o
2 5 8 66.395 75.755 23.076 55.484 o
2 6 0 4449.700 4463.850 29.102 2.534 o
2 6 1 8.626 2.838 3.981 1438.080 o
2 6 2 130.466 142.776 8.331 145.322 o
2 6 3 32.217 40.228 6.134 431.118 o
2 6 4 5004.040 4881.950 39.568 2.056 o
2 6 5 25.444 27.420 5.028 606.346 o
2 6 6 62.738 64.121 6.543 287.308 o
2 6 7 0.002 -2.266 9.785 357.288 o
2 6 8 539.691 566.348 43.897 12.725 o
2 7 0 256.439 296.751 7.766 84.057 o
2 7 1 15278.100 15736.500 86.580 0.305 o
2 7 2 626.814 636.764 9.834 34.498 o
2 7 3 678.797 668.295 10.022 31.939 o
2 7 4 815.771 777.985 13.421 24.911 o
2 7 5 2751.030 2797.500 28.574 4.911 o
2 7 6 236.789 224.158 9.139 90.251 o
2 7 7 1013.930 1064.840 57.443 6.958 o
2 7 8 324.805 321.579 45.493 13.730 o
2 8 0 4068.800 3933.100 32.173 2.888 o
2 8 1 29.302 40.804 6.066 447.755 o
2 8 2 1067.710 1070.290 14.360 18.004 o
2 8 3 29.338 23.307 6.512 456.069 o
2 8 4 652.593 623.863 11.868 32.354 o
2 8 5 585.164 576.163 14.031 33.760 o
2 8 6 574.643 550.638 13.282 35.347 o
2 8 7 70.591 91.832 16.002 97.686 o
2 9 0 4.923 -0.949 5.086 1149.690 o
2 9 1 409.015 389.587 9.448 54.605 o
2 9 2 465.701 485.645 9.939 46.127 o
2 9 3 482.360 503.824 11.585 42.570 o
2 9 4 1185.660 1106.140 14.347 16.420 o
2 9 5 2143.500 2071.460 45.544 5.458 o
2 9 6 36.777 23.471 22.181 64.466 o
2 9 7 153.006 178.543 32.171 27.683 o
2 10 0 2888.620 2926.650 29.480 4.585 o
2 10 1 113.761 104.861 7.641 176.280 o
2 10 2 628.965 585.089 12.024 33.752 o
2 10 3 3.974 1.777 5.136 1131.970 o
2 10 4 4426.320 4543.200 36.496 2.427 o
2 10 5 74.285 25.314 16.013 104.863 o
2 10 6 259.428 290.472 21.819 41.590 o
2 11 0 255.921 241.791 9.715 82.368 o
2 11 1 913.332 950.971 24.328 17.022 o
2 11 2 1785.820 1743.820 20.995 9.200 o
2 11 3 418.912 472.741 11.271 47.792 o
2 11 4 83.121 85.009 13.714 118.057 o
2 11 5 728.408 680.466 28.185 18.713 o
2 11 6 1.330 -23.674 23.674 60.922 o
2 12 0 1807.690 1829.760 28.402 8.158 o
2 12 1 1.220 12.259 6.801 657.034 o
2 12 2 14.795 19.042 13.977 159.387 o
2 12 3 7.184 -6.479 6.479 717.889 o
2 12 4 1027.900 1073.070 36.040 11.630 o
2 12 5 9.352 2.371 19.107 91.608 o
2 13 0 228.636 235.667 13.089 73.622 o
2 13 1 1014.540 1057.830 20.451 16.815 o
2 13 2 17.153 8.961 8.265 400.298 o
2 13 3 775.955 804.189 18.203 22.914 o
2 13 4 69.927 97.140 19.356 72.715 o
2 14 0 2499.530 2407.860 46.589 4.635 o
2 14 1 173.403 159.650 17.499 66.218 o
2 14 2 0.533 10.296 16.480 123.907 o
2 14 3 44.053 36.048 21.621 66.157 o
2 15 0 59.604 34.170 17.566 92.453 o
2 15 1 492.973 463.984 24.496 27.157 o
2 15 2 18.111 37.920 19.424 84.101 o
3 0 0 33.205 69.559 41.784 19.006 o
3 0 2 8916.530 9223.740 79.469 0.738 o
3 0 4 13.114 7.189 7.499 492.475 o
3 0 6 3579.230 3457.080 54.542 2.888 o
3 0 8 88.486 131.426 31.337 30.886 o
3 1 0 538.112 541.719 7.487 42.647 o
3 1 1 8691.900 8515.630 49.857 0.872 o
3 1 2 1337.650 1316.770 11.818 14.397 o
3 1 3 6868.190 6653.650 44.909 1.262 o
3 1 4 101.916 98.799 6.210 211.532 o
3 1 5 176.000 186.826 11.421 96.357 o
3 1 6 23.348 28.493 10.335 250.243 o
3 1 7 1954.850 2021.310 30.122 7.253 o
3 1 8 17.683 18.321 15.805 126.192 o
3 2 0 1.729 9.308 3.435 2031.810 o
3 2 1 8043.100 7787.020 52.092 0.980 o
3 2 2 649.101 544.613 6.687 37.471 o
3 2 3 1483.580 1522.870 14.867 12.080 o
3 2 4 27.814 32.969 9.735 263.090 o
3 2 5 47.614 33.102 6.566 362.385 o
3 2 6 2952.830 2906.460 34.243 4.338 o
3 2 7 284.006 325.660 15.431 54.828 o
3 2 8 225.034 228.278 23.650 40.437 o
3 3 0 529.782 571.546 6.595 42.901 o
3 3 1 641.964 731.921 15.539 28.385 o
3 3 2 633.591 573.341 11.588 34.167 o
3 3 3 566.394 469.297 7.483 43.031 o
3 3 4 839.896 861.583 12.822 23.813 o
3 3 5 6242.370 6203.070 47.796 1.418 o
3 3 6 431.342 386.415 12.549 47.822 o
3 3 7 1800.100 1774.190 29.987 8.095 o
3 3 8 105.319 95.682 36.519 23.459 o
3 4 0 37.614 42.182 3.279 593.704 o
3 4 1 2824.940 3007.220 30.588 4.594 o
3 4 2 13328.900 13391.500 90.980 0.387 o
3 4 3 930.516 887.454 10.696 22.598 o
3 4 4 2232.460 2202.510 19.767 7.018 o
3 4 5 315.048 340.427 9.355 67.123 o
3 4 6 3775.290 3827.320 39.602 2.988 o
3 4 7 22.399 30.947 12.985 172.156 o
3 4 8 365.208 375.498 26.868 28.295 o
3 5 0 1266.890 1317.750 13.105 14.819 o
3 5 1 10451.700 10437.200 61.039 0.612 o
3 5 2 2096.450 2074.280 24.366 7.280 o
3 5 3 915.848 835.466 15.513 21.522 o
3 5 4 234.724 223.530 6.711 101.093 o
3 5 5 569.310 578.584 10.351 37.684 o
3 5 6 95.402 76.474 6.653 224.111 o
3 5 7 387.668 395.088 16.191 43.801 o
3 5 8 206.033 208.240 21.535 47.224 o
3 6 0 33.092 63.442 4.844 454.453 o
3 6 1 592.140 661.966 9.611 35.529 o
3 6 2 8791.670 8834.300 80.500 0.753 o
3 6 3 119.306 137.491 8.740 148.350 o
3 6 4 78.756 86.890 7.160 227.866 o
3 6 5 809.334 771.356 12.883 25.385 o
3 6 6 2388.800 2402.390 26.638 6.006 o
3 6 7 43.639 40.095 13.887 140.336 o
3 6 8 87.787 101.078 34.230 26.644 o
3 7 0 995.157 1009.120 12.387 19.981 o
3 7 1 7543.950 7269.410 48.251 1.079 o
3 7 2 1087.540 1174.490 12.826 17.503 o
3 7 3 5175.990 5232.680 51.176 1.817 o
3 7 4 133.708 136.341 10.349 125.251 o
3 7 5 43.890 65.274 15.809 109.903 o
3 7 6 25.521 23.835 7.798 377.719 o
3 7 7 164.155 171.333 17.954 64.570 o
3 8 0 9.568 14.946 6.628 595.797 o
3 8 1 1352.020 1462.420 18.363 12.645 o
3 8 2 7554.260 7565.910 48.493 1.052 o
3 8 3 61.694 68.481 10.382 184.934 o
3 8 4 291.993 268.685 13.313 62.899 o
3 8 5 109.795 84.252 10.992 139.927 o
3 8 6 864.888 866.883 26.181 17.179 o
3 8 7 1.033 39.194 18.304 97.352 o
3 9 0 330.329 331.569 10.762 62.396 o
3 9 1 675.539 676.081 12.507 30.334 o
3 9 2 1115.800 1143.210 14.715 16.903 o
3 9 3 924.486 900.639 20.619 18.739 o
3 9 4 16.699 32.416 12.359 191.236 o
3 9 5 1364.910 1413.350 35.419 9.489 o
3 9 6 82.402 77.185 13.328 124.167 o
3 9 7 1272.100 1232.750 47.836 7.824 o
3 10 0 1086.750 1106.200 18.217 16.486 o
3 10 1 2574.180 2549.170 26.553 5.506 o
3 10 2 2830.290 2817.920 26.108 4.869 o
3 10 3 28.244 32.280 5.044 562.859 o
3 10 4 8.063 13.786 16.633 118.577 o
3 10 5 45.542 39.297 15.648 115.195 o
3 10 6 1695.780 1737.740 57.594 5.316 o
3 11 0 1027.450 1023.400 19.139 17.307 o
3 11 1 2091.050 2160.420 27.800 6.904 o
3 11 2 423.769 422.236 12.026 47.990 o
3 11 3 2031.370 2092.400 24.977 7.380 o
3 11 4 219.077 254.880 17.853 55.890 o
3 11 5 751.412 752.945 28.872 17.672 o
3 11 6 13.167 1.049 45.651 16.329 o
3 12 0 1024.420 1048.590 22.223 16.162 o
3 12 1 101.045 83.768 10.565 150.200 o
3 12 2 1836.480 1837.960 27.312 8.166 o
3 12 3 109.060 126.889 9.194 151.665 o
3 12 4 70.453 91.196 17.214 87.698 o
3 12 5 40.863 49.515 17.152 98.680 o
3 13 0 60.362 58.718 10.329 191.347 o
3 13 1 650.321 621.336 17.551 28.027 o
3 13 2 36.389 50.910 14.180 136.574 o
3 13 3 1495.830 1426.130 33.251 9.338 o
3 13 4 233.852 234.527 22.791 41.877 o
3 14 0 24.194 11.782 19.235 86.856 o
3 14 1 0.044 -13.533 13.533 186.743 o
3 14 2 827.282 855.522 31.659 15.168 o
3 14 3 18.219 38.052 16.221 116.859 o
3 15 0 19.363 -36.413 36.413 25.505 o
3 15 1 108.226 122.278 21.084 58.688 o
3 15 2 0.428 -15.766 15.766 137.434 o
4 0 0 3142.130 3196.240 40.977 3.779 o
4 0 2 222.236 222.254 7.446 101.552 o
4 0 4 5876.190 5556.260 65.177 1.461 o
4 0 6 10.702 7.440 12.570 201.932 o
4 0 8 1384.030 1544.890 70.599 4.588 o
4 1 0 7030.830 7222.620 57.725 1.152 o
4 1 1 1787.750 1690.940 14.604 9.955 o
4 1 2 767.415 755.258 8.946 28.468 o
4 1 3 7174.240 7141.810 44.591 1.163 o
4 1 4 57.981 66.970 7.271 270.654 o
4 1 5 287.375 267.222 10.144 73.637 o
4 1 6 234.940 237.665 10.702 82.536 o
4 1 7 491.164 486.724 17.055 35.617 o
4 1 8 155.580 150.487 21.990 50.720 o
4 2 0 2646.930 2739.870 22.002 5.427 o
4 2 1 2497.400 2362.820 20.654 6.151 o
4 2 2 303.528 306.652 5.721 79.950 o
4 2 3 2468.210 2467.740 26.946 5.775 o
4 2 4 2310.370 2123.190 21.012 6.847 o
4 2 5 614.688 602.423 13.664 32.598 o
4 2 6 136.361 115.357 8.804 144.440 o
4 2 7 65.678 75.558 10.352 179.541 o
4 2 8 337.191 361.424 39.397 17.062 o
4 3 0 432.270 447.207 6.782 53.879 o
4 3 1 6362.260 6208.320 45.887 1.416 o
4 3 2 10.170 16.947 4.907 880.712 o
4 3 3 580.167 483.796 7.448 41.883 o
4 3 4 2192.240 2155.090 22.633 7.018 o
4 3 5 4049.500 3975.530 34.565 2.845 o
4 3 6 205.541 181.372 9.492 101.088 o
4 3 7 1104.740 1098.730 26.279 13.946 o
4 3 8 33.694 -3.221 13.448 164.768 o
4 4 0 36.408 26.804 3.201 685.004 o
4 4 1 730.288 784.870 12.925 27.093 o
4 4 2 72.421 69.418 8.581 213.773 o
4 4 3 242.229 214.090 7.938 95.328 o
4 4 4 3822.540 3763.990 30.393 3.157 o
4 4 5 501.868 492.131 10.569 43.017 o
4 4 6 31.980 14.588 6.219 489.395 o
4 4 7 56.945 51.076 13.311 140.567 o
4 4 8 674.045 594.986 42.631 12.482 o
4 5 0 488.029 513.458 7.582 46.385 o
4 5 1 9712.540 9887.020 62.964 0.678 o
4 5 2 2933.130 3078.080 41.318 4.001 o
4 5 3 3490.930 3432.550 42.110 3.295 o
4 5 4 826.828 816.120 15.478 23.294 o
4 5 5 2756.080 2751.720 29.246 4.912 o
4 5 6 6.430 12.660 5.855 770.914 o
4 5 7 4.738 2.180 12.812 202.711 o
4 5 8 88.180 87.312 19.061 72.760 o
4 6 0 20559.400 20840.700 113.935 0.181 o
4 6 1 173.160 184.032 6.022 133.033 o
4 6 2 170.437 179.189 10.649 103.739 o
4 6 3 197.036 202.432 9.843 98.593 o
4 6 4 1456.450 1467.050 23.036 11.182 o
4 6 5 0.546 5.398 7.107 644.641 o
4 6 6 55.602 -14.037 20.797 71.740 o
4 6 7 184.899 224.219 15.589 69.530 o
4 6 8 625.859 659.797 56.617 8.323 o
4 7 0 390.687 418.931 8.401 56.623 o
4 7 1 2125.170 2006.320 23.076 7.387 o
4 7 2 0.016 -3.388 6.792 741.355 o
4 7 3 369.640 424.998 13.668 48.690 o
4 7 4 768.580 751.233 17.667 23.863 o
4 7 5 2418.940 2368.660 37.745 5.317 o
4 7 6 55.589 34.560 16.817 100.273 o
4 7 7 153.458 163.670 24.160 43.945 o
4 8 0 1982.110 1926.550 19.270 8.258 o
4 8 1 209.963 216.495 9.706 94.479 o
4 8 2 521.259 551.677 16.773 33.664 o
4 8 3 234.871 213.873 11.716 80.235 o
4 8 4 1188.100 1232.880 23.262 13.635 o
4 8 5 469.354 438.504 16.263 38.570 o
4 8 6 123.799 138.392 16.606 78.793 o
4 8 7 23.631 29.006 22.847 61.939 o
4 9 0 689.217 630.164 12.969 30.299 o
4 9 1 346.488 317.188 10.344 62.424 o
4 9 2 979.014 999.971 14.382 19.667 o
4 9 3 15.550 46.545 12.147 191.731 o
4 9 4 1053.530 977.913 21.971 16.311 o
4 9 5 1932.610 1940.760 41.514 6.312 o
4 9 6 22.540 16.149 46.422 15.697 o
4 9 7 738.103 759.803 66.363 6.229 o
4 10 0 119.111 145.610 8.121 153.086 o
4 10 1 106.537 115.343 8.032 172.318 o
4 10 2 144.993 139.988 7.044 150.769 o
4 10 3 27.231 28.257 10.307 245.851 o
4 10 4 3052.210 3058.390 44.494 3.761 o
4 10 5 2.686 -6.399 11.574 251.399 o
4 10 6 412.515 515.976 35.306 18.489 o
4 11 0 143.126 136.812 9.744 127.055 o
4 11 1 417.128 452.063 12.932 45.996 o
4 11 2 96.595 86.504 8.521 183.767 o
4 11 3 1909.980 1881.920 50.444 5.565 o
4 11 4 185.130 186.814 18.263 60.425 o
4 11 5 1151.880 1186.270 67.015 5.369 o
4 11 6 119.589 188.051 26.471 39.017 o
4 12 0 2180.540 2237.870 30.126 6.419 o
4 12 1 16.695 4.408 7.867 445.136 o
4 12 2 2.564 -2.907 6.915 686.413 o
4 12 3 32.986 2.712 12.552 185.084 o
4 12 4 1498.150 1518.110 54.441 6.117 o
4 12 5 11.185 18.478 17.842 102.264 o
4 13 0 34.145 48.762 12.920 160.106 o
4 13 1 775.586 801.785 22.518 20.526 o
4 13 2 2.174 8.021 16.098 129.565 o
4 13 3 958.001 898.703 30.176 14.547 o
4 13 4 370.503 350.127 25.585 30.153 o
4 14 0 2563.510 2657.700 54.756 3.980 o
4 14 1 1.159 -6.545 9.860 348.577 o
4 14 2 846.578 806.041 30.073 15.904 o
4 14 3 64.370 73.174 17.344 89.524 o
4 15 0 10.088 20.549 19.507 86.243 o
4 15 1 1177.750 1219.070 36.633 10.412 o
4 15 2 25.820 -7.541 16.137 121.787 o
5 0 0 1301.230 1192.030 34.574 10.429 o
5 0 2 3564.860 3153.520 32.450 3.612 o
5 0 4 4621.310 4713.720 58.318 2.017 o
5 0 6 100.507 121.686 13.038 113.436 o
5 0 8 83.073 48.691 22.764 56.559 o
5 1 0 450.007 468.149 9.850 47.895 o
5 1 1 3363.890 3190.590 22.575 4.039 o
5 1 2 1541.780 1567.140 13.915 11.685 o
5 1 3 1155.920 1039.640 11.727 17.744 o
5 1 4 9.233 17.028 5.185 835.674 o
5 1 5 48.899 65.955 6.700 309.351 o
5 1 6 273.608 258.468 10.765 74.245 o
5 1 7 1059.630 1029.560 23.067 15.630 o
5 1 8 6.908 17.417 17.881 103.009 o
5 2 0 2064.600 2040.090 20.201 7.752 o
5 2 1 890.705 893.148 10.163 23.500 o
5 2 2 1220.600 1055.150 12.668 16.700 o
5 2 3 2236.110 2165.100 18.534 7.134 o
5 2 4 308.809 293.327 7.650 75.610 o
5 2 5 136.434 138.585 7.862 148.008 o
5 2 6 1778.860 1791.930 25.493 8.648 o
5 2 7 1.678 2.458 16.076 131.201 o
5 2 8 211.606 240.313 23.517 41.065 o
5 3 0 287.078 319.222 7.179 78.265 o
5 3 1 118.330 57.004 5.612 226.743 o
5 3 2 8890.990 9158.630 75.802 0.746 o
5 3 3 1925.350 1803.160 17.885 8.813 o
5 3 4 9.749 2.930 5.862 791.302 o
5 3 5 83.169 89.025 5.912 247.229 o
5 3 6 554.690 562.122 14.152 35.037 o
5 3 7 1822.410 1741.390 32.812 7.752 o
5 3 8 79.560 71.241 17.847 83.123 o
5 4 0 644.347 632.249 8.919 34.521 o
5 4 1 83.719 93.027 7.092 219.541 o
5 4 2 2712.230 2380.900 28.378 5.335 o
5 4 3 21.255 7.596 5.169 734.337 o
5 4 4 103.876 110.647 5.577 212.621 o
5 4 5 5.701 8.307 5.393 927.789 o
5 4 6 4593.560 4446.770 42.810 2.288 o
5 4 7 45.644 44.799 10.513 207.377 o
5 4 8 237.492 252.143 21.765 43.717 o
5 5 0 21.202 20.081 3.386 943.268 o
5 5 1 555.898 415.219 13.927 38.295 o
5 5 2 241.194 246.274 10.472 81.616 o
5 5 3 1244.200 1248.120 19.320 14.079 o
5 5 4 76.533 80.904 7.519 226.428 o
5 5 5 2094.470 2047.660 21.367 7.533 o
5 5 6 76.478 72.938 7.856 223.692 o
5 5 7 688.974 632.585 18.467 26.252 o
5 5 8 1.698 4.161 23.387 62.200 o
5 6 0 179.333 166.758 5.162 139.421 o
5 6 1 1000.630 1001.110 16.950 18.517 o
5 6 2 12759.100 12527.100 100.183 0.408 o
5 6 3 77.182 83.313 9.464 184.272 o
5 6 4 461.815 448.238 13.196 43.094 o
5 6 5 148.774 163.135 10.836 111.084 o
5 6 6 1944.480 1862.730 41.133 6.405 o
5 6 7 20.089 25.917 42.364 18.786 o
5 7 0 40.463 39.633 5.011 466.991 o
5 7 1 3203.950 2952.170 28.547 4.198 o
5 7 2 835.580 890.494 19.969 20.326 o
5 7 3 1385.350 1408.700 23.115 11.747 o
5 7 4 249.385 277.706 11.875 72.413 o
5 7 5 2304.750 2286.020 33.055 5.901 o
5 7 6 3.536 26.425 16.563 118.951 o
5 7 7 222.953 269.658 45.574 14.372 o
5 8 0 84.660 90.762 5.478 252.664 o
5 8 1 6.975 7.272 4.720 1115.380 o
5 8 2 3648.490 3619.270 44.485 3.044 o
5 8 3 194.323 216.418 11.472 88.741 o
5 8 4 3.177 9.360 10.223 308.965 o
5 8 5 158.387 165.780 15.102 79.913 o
5 8 6 432.828 433.947 27.149 25.916 o
5 8 7 26.994 144.363 42.156 18.421 o
5 9 0 1116.670 1112.110 17.151 16.436 o
5 9 1 4942.480 5020.430 45.192 1.995 o
5 9 2 97.536 102.639 10.514 147.687 o
5 9 3 1320.470 1388.440 25.355 11.754 o
5 9 4 4.994 2.493 14.748 153.793 o
5 9 5 738.671 740.908 25.275 19.897 o
5 9 6 79.642 91.201 26.572 42.367 o
5 10 0 292.345 286.202 10.961 69.068 o
5 10 1 1147.040 1122.550 16.250 16.291 o
5 10 2 575.778 611.656 14.126 33.375 o
5 10 3 67.868 64.592 11.040 168.884 o
5 10 4 73.603 65.317 11.168 162.581 o
5 10 5 0.683 -11.935 11.935 239.232 o
5 10 6 1637.510 1681.830 55.038 5.694 o
5 11 0 763.089 736.495 15.617 25.332 o
5 11 1 1057.100 1037.110 15.365 18.057 o
5 11 2 11.859 9.968 7.527 488.764 o
5 11 3 1208.840 1236.180 28.971 12.053 o
5 11 4 58.308 87.018 16.458 96.942 o
5 11 5 353.300 377.651 23.164 33.762 o
5 12 0 499.263 507.477 17.426 34.470 o
5 12 1 167.493 156.711 10.176 111.234 o
5 12 2 3318.010 3379.530 36.473 3.614 o
5 12 3 569.703 538.259 23.345 25.834 o
5 12 4 20.089 16.982 12.494 191.348 o
5 12 5 0.843 -5.618 29.838 38.394 o
5 13 0 38.592 35.139 9.270 261.622 o
5 13 1 2187.250 2128.140 36.248 6.060 o
5 13 2 17.600 -0.777 14.325 156.093 o
5 13 3 152.324 138.512 20.378 57.189 o
5 13 4 155.858 214.389 26.138 37.919 o
5 14 0 150.184 196.336 19.316 59.057 o
5 14 1 2.772 -3.365 13.155 195.203 o
5 14 2 1120.220 1198.130 36.099 10.849 o
5 14 3 0.216 -7.745 19.077 93.951 o
5 15 0 56.565 50.753 18.895 80.916 o
5 15 1 662.371 674.393 29.501 18.738 o
6 0 0 5655.920 5240.350 66.162 1.557 o
6 0 2 784.621 831.688 14.413 24.526 o
6 0 4 6780.270 6675.150 148.809 0.731 o
6 0 6 1758.010 1694.510 35.462 7.695 o
6 0 8 107.131 39.203 26.593 42.244 o
6 1 0 149.948 210.168 8.520 120.227 o
6 1 1 7956.400 7906.240 53.867 0.970 o
6 1 2 1877.510 1907.170 16.049 8.945 o
6 1 3 6367.960 6047.890 39.382 1.456 o
6 1 4 58.683 56.949 6.268 312.996 o
6 1 5 674.141 672.611 14.573 28.987 o
6 1 6 156.948 158.991 9.766 117.476 o
6 1 7 628.145 629.973 21.002 25.649 o
6 1 8 17.124 20.308 21.140 73.007 o
6 2 0 22718.700 22538.400 180.806 0.146 o
6 2 1 7.849 -3.455 3.772 1674.630 o
6 2 2 825.919 926.005 11.160 24.117 o
6 2 3 1740.280 1789.700 18.233 9.585 o
6 2 4 2759.190 2714.210 23.469 5.166 o
6 2 5 369.959 349.337 10.721 57.581 o
6 2 6 41.118 43.671 6.909 348.927 o
6 2 7 39.663 60.404 14.290 131.514 o
6 2 8 202.773 179.923 22.092 46.658 o
6 3 0 3458.090 3714.210 30.287 3.500 o
6 3 1 453.249 341.384 7.934 55.178 o
6 3 2 154.655 167.298 8.250 128.861 o
6 3 3 2122.440 2043.500 24.821 7.213 o
6 3 4 242.108 257.523 7.637 91.510 o
6 3 5 1176.210 1145.540 15.702 16.001 o
6 3 6 39.451 36.467 8.037 309.197 o
6 3 7 165.216 168.660 12.813 92.113 o
6 3 8 5.918 17.803 15.954 128.474 o
6 4 0 1697.180 1493.420 14.773 10.896 o
6 4 1 553.146 552.087 12.323 37.161 o
6 4 2 1.751 -4.454 7.122 656.427 o
6 4 3 487.576 500.532 14.920 38.202 o
6 4 4 1428.930 1435.580 24.311 11.202 o
6 4 5 2.406 2.239 4.566 1447.810 o
6 4 6 95.966 94.733 7.450 198.912 o
6 4 7 2.680 13.375 10.827 274.478 o
6 4 8 757.694 810.777 34.117 14.827 o
6 5 0 0.708 3.777 3.686 2187.840 o
6 5 1 1338.930 1199.120 19.722 13.446 o
6 5 2 109.016 109.696 8.976 159.652 o
6 5 3 1084.320 1066.240 18.039 16.784 o
6 5 4 1015.800 986.254 17.040 18.379 o
6 5 5 1443.250 1417.230 28.661 10.390 o
6 5 6 87.862 89.958 5.750 242.996 o
6 5 7 276.805 301.390 16.045 54.721 o
6 6 0 148.689 96.407 5.523 177.942 o
6 6 1 132.606 150.277 10.900 118.025 o
6 6 2 959.085 966.654 20.039 18.132 o
6 6 3 10.954 5.337 6.162 701.877 o
6 6 4 335.101 344.416 11.683 59.017 o
6 6 5 147.437 141.587 12.856 99.061 o
6 6 6 111.998 119.780 14.256 99.527 o
6 6 7 35.276 116.898 36.164 24.731 o
6 7 0 917.569 1046.870 13.837 20.421 o
6 7 1 512.087 446.967 10.741 43.524 o
6 7 2 1097.790 1121.920 22.700 14.984 o
6 7 3 956.446 910.866 19.101 18.883 o
6 7 4 1278.220 1205.080 21.700 13.437 o
6 7 5 817.618 822.365 23.229 19.423 o
6 7 6 195.895 176.874 17.312 63.654 o
6 7 7 83.294 30.547 32.461 30.193 o
6 8 0 1644.420 1593.410 17.789 10.567 o
6 8 1 16.861 12.864 4.931 799.659 o
6 8 2 384.487 353.737 19.917 38.353 o
6 8 3 335.722 320.106 13.548 55.565 o
6 8 4 2779.480 2799.250 36.283 4.545 o
6 8 5 125.518 143.304 13.786 97.171 o
6 8 6 10.588 25.838 16.309 120.189 o
6 8 7 105.754 59.762 40.077 19.934 o
6 9 0 46.594 42.825 5.968 380.009 o
6 9 1 375.953 375.891 9.209 58.700 o
6 9 2 0.193 -8.958 10.363 318.076 o
6 9 3 1441.940 1454.060 26.450 10.701 o
6 9 4 28.696 15.987 8.806 320.583 o
6 9 5 387.664 381.801 19.026 39.129 o
6 9 6 278.859 340.726 28.683 28.258 o
6 10 0 2315.450 2407.640 27.554 6.105 o
6 10 1 599.249 587.648 11.771 35.033 o
6 10 2 33.471 39.353 7.335 355.663 o
6 10 3 539.379 530.683 17.984 32.077 o
6 10 4 1958.730 2009.610 38.958 6.428 o
6 10 5 3.453 11.758 12.259 216.968 o
6 10 6 205.258 199.858 31.131 27.919 o
6 11 0 1.948 -0.966 6.301 829.357 o
6 11 1 116.048 131.544 9.674 141.063 o
6 11 2 51.692 71.701 16.557 99.312 o
6 11 3 884.542 890.638 27.747 16.179 o
6 11 4 56.053 16.344 20.966 69.688 o
6 11 5 1514.030 1488.740 40.278 8.039 o
6 12 0 4127.170 4093.390 49.036 2.511 o
6 12 1 57.151 56.574 7.775 265.080 o
6 12 2 407.409 365.768 21.296 35.005 o
6 12 3 95.296 112.923 15.411 94.753 o
6 12 4 1635.630 1648.070 38.892 7.664 o
6 12 5 0.457 2.747 27.507 45.123 o
6 13 0 9.192 -11.213 11.213 257.206 o
6 13 1 1266.610 1247.160 27.230 12.088 o
6 13 2 122.957 152.449 18.363 68.293 o
6 13 3 708.273 689.534 27.588 19.251 o
6 13 4 29.564 50.583 15.137 125.349 o
6 14 0 1935.550 2002.410 44.866 5.929 o
6 14 1 218.568 207.196 18.425 56.000 o
6 14 2 108.212 93.023 20.501 62.619 o
6 14 3 208.788 185.297 20.906 49.582 o
6 15 0 637.006 683.694 29.491 18.985 o
6 15 1 343.235 422.890 33.385 21.337 o
7 0 0 45.441 59.764 42.575 18.266 o
7 0 2 1434.620 1249.250 21.928 12.171 o
7 0 4 831.831 826.174 26.781 17.476 o
7 0 6 1480.060 1415.050 32.461 9.560 o
7 0 8 143.037 86.524 29.965 32.563 o
7 1 0 375.665 395.229 9.792 56.754 o
7 1 1 8767.100 8816.920 73.397 0.779 o
7 1 2 1187.080 1237.980 13.421 15.920 o
7 1 3 5641.450 5492.040 37.785 1.739 o
7 1 4 401.373 399.373 9.884 54.112 o
7 1 5 14.788 10.294 6.287 618.506 o
7 1 6 3.135 1.500 7.175 627.077 o
7 1 7 2153.730 2128.230 43.232 5.575 o
7 1 8 69.051 61.051 26.135 44.822 o
7 2 0 4261.170 4275.580 45.991 2.463 o
7 2 1 4003.450 4198.020 33.241 2.835 o
7 2 2 10356.700 9875.560 72.566 0.618 o
7 2 3 615.634 654.192 11.935 33.066 o
7 2 4 327.370 330.793 7.788 69.825 o
7 2 5 224.246 189.027 8.767 99.086 o
7 2 6 1675.460 1730.480 33.639 8.118 o
7 2 7 16.630 9.552 11.034 246.642 o
7 2 8 2.563 -1.165 28.506 41.992 o
7 3 0 79.821 106.467 6.317 231.483 o
7 3 1 465.055 382.363 8.716 51.410 o
7 3 2 611.164 624.867 15.255 31.000 o
7 3 3 662.269 694.851 13.943 29.461 o
7 3 4 456.653 474.480 9.710 47.371 o
7 3 5 1453.080 1405.030 17.222 12.331 o
7 3 6 131.663 157.592 9.675 128.124 o
7 3 7 854.732 842.006 22.644 19.097 o
7 3 8 49.535 46.230 15.115 119.348 o
7 4 0 1620.110 1568.310 19.361 10.580 o
7 4 1 632.164 632.337 13.740 31.475 o
7 4 2 2098.480 1955.100 23.007 7.549 o
7 4 3 207.937 195.358 13.226 79.272 o
7 4 4 36.766 49.050 10.744 208.098 o
7 4 5 754.197 684.772 16.241 25.723 o
7 4 6 1726.680 1722.950 23.684 9.189 o
7 4 7 84.017 96.044 17.331 83.968 o
7 5 0 294.902 299.306 7.177 78.614 o
7 5 1 4604.350 4364.790 43.863 2.297 o
7 5 2 143.771 136.560 8.969 134.056 o
7 5 3 1233.470 1225.770 21.702 13.702 o
7 5 4 20.547 23.435 10.688 244.587 o
7 5 5 1290.340 1273.180 27.527 11.804 o
7 5 6 216.414 193.195 17.621 59.629 o
7 5 7 225.150 286.162 34.441 22.820 o
7 6 0 377.180 367.353 7.222 62.527 o
7 6 1 542.688 541.966 22.838 26.861 o
7 6 2 7903.890 7999.160 80.219 0.874 o
7 6 3 276.474 291.888 12.640 65.443 o
7 6 4 1336.460 1323.030 21.575 12.629 o
7 6 5 6.544 12.258 10.481 285.374 o
7 6 6 927.860 895.386 28.527 15.444 o
7 6 7 6.394 25.593 33.250 30.521 o
7 7 0 793.899 815.382 10.869 26.166 o
7 7 1 6622.100 6610.940 71.054 1.174 o
7 7 2 69.254 53.742 12.887 140.544 o
7 7 3 640.756 636.977 16.362 29.035 o
7 7 4 0.268 6.293 8.080 503.179 o
7 7 5 954.457 966.866 20.525 17.991 o
7 7 6 0.286 15.099 17.650 107.662 o
7 7 7 230.396 216.301 43.826 15.504 o
7 8 0 256.503 261.571 8.276 85.731 o
7 8 1 610.141 617.541 13.238 32.853 o
7 8 2 4291.980 4269.020 56.219 2.267 o
7 8 3 120.682 124.483 10.454 132.012 o
7 8 4 380.769 365.954 14.205 48.899 o
7 8 5 217.420 203.554 19.540 52.587 o
7 8 6 784.893 843.544 36.611 13.495 o
7 9 0 446.979 445.346 10.092 48.519 o
7 9 1 2052.190 2006.130 21.326 7.732 o
7 9 2 93.488 63.220 12.281 135.703 o
7 9 3 481.439 495.769 16.590 36.414 o
7 9 4 1.232 8.428 11.489 250.978 o
7 9 5 2178.200 2227.540 44.235 5.377 o
7 10 0 712.026 695.099 14.507 27.720 o
7 10 1 32.608 22.368 4.709 599.888 o
7 10 2 2026.050 1987.160 30.730 7.054 o
7 10 3 116.313 146.145 13.243 103.434 o
7 10 4 21.680 6.282 11.799 215.293 o
7 10 5 116.922 125.632 17.983 72.703 o
7 10 6 731.172 757.068 48.065 10.091 o
7 11 0 2.441 -5.736 5.996 903.033 o
7 11 1 1712.030 1730.030 21.505 9.486 o
7 11 2 464.437 431.732 13.963 42.286 o
7 11 3 135.892 120.311 15.051 88.268 o
7 11 4 0.025 -12.653 12.653 213.619 o
7 11 5 444.150 447.883 33.078 20.177 o
7 12 0 93.394 104.000 15.894 92.254 o
7 12 1 18.234 12.567 5.553 680.546 o
7 12 2 1348.050 1330.430 26.812 11.461 o
7 12 3 1.373 12.014 15.029 147.643 o
7 12 4 456.583 457.824 34.043 19.242 o
7 13 0 12.656 2.760 11.917 223.408 o
7 13 1 3482.030 3408.360 46.559 3.183 o
7 13 2 8.365 -3.279 15.635 136.250 o
7 13 3 906.306 943.027 32.261 13.993 o
7 14 0 1998.480 2011.400 45.123 5.786 o
7 14 1 64.010 110.213 18.502 77.988 o
7 14 2 700.785 743.912 29.893 17.706 o
7 15 0 226.181 191.885 23.999 40.375 o
8 0 0 42804.700 43554.900 914.829 0.024 o
8 0 2 4.267 3.511 10.227 312.846 o
8 0 4 5257.450 5120.160 63.064 1.688 o
8 0 6 19.105 21.290 10.675 248.661 o
8 0 8 536.440 545.702 43.834 12.820 o
8 1 0 98.487 82.199 7.521 201.374 o
8 1 1 1272.250 1264.840 17.101 14.260 o
8 1 2 156.044 147.651 5.500 155.237 o
8 1 3 6222.560 6174.870 45.222 1.443 o
8 1 4 17.117 20.164 5.545 653.890 o
8 1 5 664.815 641.793 14.221 29.947 o
8 1 6 0.567 13.300 7.302 579.656 o
8 1 7 607.113 588.076 27.104 21.638 o
8 1 8 309.884 299.971 54.671 10.103 o
8 2 0 10795.900 10643.300 79.233 0.562 o
8 2 1 365.777 342.310 8.918 62.070 o
8 2 2 556.934 530.408 8.769 40.808 o
8 2 3 326.758 349.279 8.272 67.617 o
8 2 4 6743.040 6751.960 49.248 1.251 o
8 2 5 26.227 28.749 7.420 391.655 o
8 2 6 24.793 -4.580 7.758 428.469 o
8 2 7 121.618 89.623 16.122 86.436 o
8 2 8 736.291 764.899 50.438 9.413 o
8 3 0 1992.370 2063.460 35.704 6.609 o
8 3 1 110.710 72.991 5.644 225.722 o
8 3 2 16.624 5.547 2.943 1424.050 o
8 3 3 4071.870 4110.940 41.390 2.677 o
8 3 4 3.380 -2.273 5.372 1085.220 o
8 3 5 695.581 716.064 13.127 28.766 o
8 3 6 370.578 346.774 11.935 55.086 o
8 3 7 1086.320 1090.090 28.134 13.556 o
8 4 0 4424.670 4314.110 33.765 2.535 o
8 4 1 761.162 746.770 13.220 26.630 o
8 4 2 338.606 334.031 12.845 56.409 o
8 4 3 365.776 373.344 16.079 45.906 o
8 4 4 2846.120 2865.300 36.565 4.406 o
8 4 5 22.208 32.681 5.698 542.004 o
8 4 6 84.819 83.669 14.730 107.056 o
8 4 7 61.502 52.145 14.149 126.442 o
8 5 0 40.279 45.839 4.660 473.702 o
8 5 1 998.096 962.165 18.847 18.128 o
8 5 2 126.963 134.242 9.408 138.022 o
8 5 3 4940.410 4995.010 61.037 1.824 o
8 5 4 1940.610 1949.060 30.815 7.329 o
8 5 5 638.792 644.695 18.198 27.503 o
8 5 6 139.116 131.572 15.662 82.651 o
8 5 7 284.355 291.562 45.285 14.134 o
8 6 0 4052.120 3882.290 27.346 2.990 o
8 6 1 170.195 157.117 9.548 114.921 o
8 6 2 376.527 367.021 15.634 46.324 o
8 6 3 550.210 559.945 16.461 32.862 o
8 6 4 2316.160 2365.910 36.198 5.596 o
8 6 5 0.867 -5.265 15.348 144.797 o
8 6 6 138.297 147.721 16.121 78.692 o
8 7 0 87.430 99.800 6.534 221.926 o
8 7 1 2118.200 2040.960 30.410 6.784 o
8 7 2 0.224 -10.139 10.139 332.208 o
8 7 3 2187.180 2137.640 32.987 6.305 o
8 7 4 27.349 11.434 7.648 403.646 o
8 7 5 444.097 465.226 20.218 33.570 o
8 7 6 37.706 25.613 21.741 66.690 o
8 7 7 42.643 -38.994 38.994 22.007 o
8 8 0 6101.430 6170.770 42.248 1.486 o
8 8 1 182.749 151.926 11.020 101.613 o
8 8 2 598.136 563.832 20.158 27.816 o
8 8 3 34.026 36.354 9.577 256.533 o
8 8 4 1712.170 1709.120 28.102 8.736 o
8 8 5 96.382 112.180 11.773 130.202 o
8 8 6 55.396 39.783 37.454 23.381 o
8 9 0 442.054 478.637 10.541 47.103 o
8 9 1 2111.730 2087.890 30.542 6.728 o
8 9 2 581.978 540.809 20.668 28.020 o
8 9 3 645.684 614.300 20.247 26.049 o
8 9 4 0.135 6.533 9.026 406.508 o
8 9 5 1030.210 1027.200 27.193 14.521 o
8 9 6 325.338 319.254 40.166 16.813 o
8 10 0 989.615 977.045 15.159 19.421 o
8 10 1 68.489 78.173 6.665 260.739 o
8 10 2 329.157 307.731 13.406 57.042 o
8 10 3 2.427 -12.734 12.734 208.495 o
8 10 4 833.709 830.135 29.798 16.035 o
8 10 5 6.609 12.818 15.990 128.608 o
8 11 0 0.060 8.845 7.564 563.105 o
8 11 1 107.146 104.066 12.451 120.115 o
8 11 2 61.397 76.641 9.288 205.365 o
8 11 3 980.709 990.420 29.892 14.126 o
8 11 4 34.368 33.740 15.398 123.085 o
8 11 5 288.391 297.950 28.988 28.108 o
8 12 0 3313.690 3233.500 42.366 3.512 o
8 12 1 132.562 117.989 11.424 118.898 o
8 12 2 25.393 14.273 11.887 204.677 o
8 12 3 200.417 196.015 17.857 60.111 o
8 12 4 1589.910 1544.460 38.788 7.956 o
8 13 0 53.672 47.587 14.375 127.300 o
8 13 1 54.210 31.349 17.612 93.440 o
8 13 2 568.374 575.722 25.726 23.436 o
8 13 3 1579.440 1714.100 42.185 7.289 o
8 14 0 740.995 780.570 33.723 15.250 o
8 14 1 88.726 150.980 19.483 66.608 o
8 14 2 491.740 522.145 26.268 24.817 o
9 0 0 11327.900 11689.900 157.823 0.400 o
9 0 2 7735.040 7605.880 79.779 0.918 o
9 0 4 207.571 201.221 10.509 92.615 o
9 0 6 1748.780 1781.350 36.716 7.447 o
9 1 0 1699.430 1797.260 24.818 9.032 o
9 1 1 6043.420 6067.200 68.739 1.347 o
9 1 2 211.444 207.250 6.518 111.226 o
9 1 3 2178.120 2152.510 24.340 6.945 o
9 1 4 0.014 4.208 5.906 935.935 o
9 1 5 4643.930 4627.110 43.392 2.218 o
9 1 6 39.132 45.502 7.528 322.373 o
9 1 7 1407.580 1449.130 44.876 7.680 o
9 2 0 403.336 382.413 11.036 52.654 o
9 2 1 0.091 -6.229 6.601 783.661 o
9 2 2 7354.980 7402.970 50.120 1.091 o
9 2 3 125.081 117.986 5.689 186.730 o
9 2 4 728.262 710.056 12.374 28.414 o
9 2 5 184.236 155.495 9.260 112.592 o
9 2 6 2301.720 2265.630 29.157 6.185 o
9 2 7 19.026 -3.385 14.533 151.178 o
9 3 0 2900.110 2950.700 27.972 4.615 o
9 3 1 8066.490 7699.380 64.129 0.930 o
9 3 2 2051.980 2102.260 21.343 7.587 o
9 3 3 3856.080 3764.080 43.535 2.877 o
9 3 4 211.102 233.242 11.317 84.571 o
9 3 5 1219.250 1187.910 19.547 14.481 o
9 3 6 115.033 130.368 10.194 136.034 o
9 3 7 607.028 615.548 27.666 21.029 o
9 4 0 2681.140 2685.080 26.809 5.195 o
9 4 1 2475.930 2716.510 29.707 5.384 o
9 4 2 3402.070 3303.630 41.361 3.442 o
9 4 3 3.697 9.467 11.303 254.480 o
9 4 4 1673.290 1621.030 27.092 9.187 o
9 4 5 32.391 23.656 14.072 146.680 o
9 4 6 1991.110 2002.650 29.323 7.251 o
9 4 7 36.090 73.168 22.015 63.018 o
9 5 0 779.206 766.229 11.298 26.931 o
9 5 1 5827.200 5781.370 42.227 1.611 o
9 5 2 505.028 486.924 16.273 36.057 o
9 5 3 682.940 626.313 23.685 22.622 o
9 5 4 79.300 85.666 15.438 101.475 o
9 5 5 789.017 795.391 21.112 21.152 o
9 5 6 146.510 122.497 12.381 105.467 o
9 5 7 373.636 304.231 41.291 15.799 o
9 6 0 1588.880 1548.260 16.793 11.113 o
9 6 1 178.209 180.555 10.698 101.145 o
9 6 2 7768.070 7751.440 80.330 0.901 o
9 6 3 15.809 -6.963 12.640 198.571 o
9 6 4 340.755 342.959 15.181 50.430 o
9 6 5 66.366 67.704 11.931 153.356 o
9 6 6 410.261 409.735 40.847 15.435 o
9 6 7 13.212 -24.386 35.040 27.626 o
9 7 0 0.386 0.639 4.503 1642.080 o
9 7 1 10017.100 10195.300 88.674 0.597 o
9 7 2 345.365 327.355 15.777 49.317 o
9 7 3 80.069 69.040 11.899 146.108 o
9 7 4 124.542 106.872 13.930 100.707 o
9 7 5 1513.840 1541.190 44.026 7.420 o
9 7 6 1.953 -17.228 17.228 114.651 o
9 8 0 109.965 120.759 6.585 187.390 o
9 8 1 732.491 712.112 25.941 19.783 o
9 8 2 4830.470 4736.100 60.807 1.903 o
9 8 3 995.510 1007.290 26.160 15.255 o
9 8 4 0.635 -0.179 8.651 454.038 o
9 8 5 65.378 104.059 34.091 27.214 o
9 8 6 1230.310 1346.220 79.378 4.072 o
9 9 0 30.654 42.422 7.376 357.243 o
9 9 1 3327.650 3380.600 41.926 3.451 o
9 9 2 42.248 53.616 10.485 207.096 o
9 9 3 1434.780 1379.230 34.074 9.528 o
9 9 4 11.284 -6.134 19.469 88.176 o
9 9 5 1253.640 1257.340 38.723 9.567 o
9 9 6 12.487 -40.283 40.283 20.953 o
9 10 0 488.378 461.150 10.851 44.349 o
9 10 1 71.573 68.195 7.662 237.729 o
9 10 2 719.538 652.727 19.149 24.886 o
9 10 3 0.021 18.648 12.451 210.630 o
9 10 4 449.477 439.043 20.447 33.520 o
9 10 5 5.306 20.317 17.907 102.762 o
9 11 0 74.828 50.210 8.126 233.486 o
9 11 1 1310.420 1233.480 28.113 11.670 o
9 11 2 9.818 -8.134 8.134 462.764 o
9 11 3 101.123 148.065 21.672 55.812 o
9 11 4 352.650 356.864 20.872 37.940 o
9 11 5 1320.180 1316.230 44.337 8.185 o
9 12 0 360.697 392.939 18.497 41.044 o
9 12 1 0.035 -15.758 15.758 137.739 o
9 12 2 2197.560 2182.440 36.899 5.936 o
9 12 3 123.110 119.548 16.252 82.646 o
9 12 4 761.965 758.653 39.145 12.911 o
9 13 0 31.269 63.051 17.333 97.570 o
9 13 1 1205.640 1156.420 40.003 9.668 o
9 13 2 33.802 19.498 17.768 97.640 o
9 13 3 265.083 249.665 20.904 44.434 o
9 14 0 452.161 501.355 29.030 23.121 o
9 14 1 256.629 272.506 21.547 42.767 o
10 0 0 8055.850 8053.430 147.197 0.625 o
10 0 2 1432.880 1392.880 26.094 10.978 o
10 0 4 1580.200 1560.570 30.991 9.117 o
10 0 6 229.171 230.205 19.258 51.664 o
10 1 0 931.764 980.787 18.177 19.118 o
10 1 1 639.805 627.552 13.251 31.688 o
10 1 2 62.445 67.643 5.724 310.352 o
10 1 3 5676.020 5670.520 42.065 1.670 o
10 1 4 133.883 135.426 10.199 126.801 o
10 1 5 37.746 36.779 7.778 324.898 o
10 1 6 705.399 672.385 20.701 23.896 o
10 1 7 1019.910 1078.330 51.677 7.947 o
10 2 0 4179.440 4011.080 39.047 2.687 o
10 2 1 26.371 21.597 4.787 652.122 o
10 2 2 258.819 244.360 11.679 74.189 o
10 2 3 64.610 55.841 4.640 356.594 o
10 2 4 8132.190 8073.120 61.663 0.903 o
10 2 5 44.408 46.200 13.326 147.718 o
10 2 6 126.551 118.210 14.010 98.174 o
10 2 7 152.724 134.723 18.262 66.405 o
10 3 0 194.724 231.330 8.494 102.717 o
10 3 1 25.243 17.407 6.087 534.379 o
10 3 2 40.018 42.962 5.326 441.433 o
10 3 3 5595.760 5480.610 49.717 1.663 o
10 3 4 373.414 360.847 11.246 55.659 o
10 3 5 1496.460 1489.040 21.028 11.216 o
10 3 6 0.537 -2.484 15.952 134.204 o
10 3 7 1033.830 1096.060 42.849 9.771 o
10 4 0 18241.900 18306.400 119.691 0.219 o
10 4 1 626.690 636.132 13.337 31.905 o
10 4 2 1104.790 1139.430 22.958 14.771 o
10 4 3 539.647 541.576 29.294 21.293 o
10 4 4 3583.660 3465.690 46.986 3.080 o
10 4 5 85.644 95.293 9.875 166.389 o
10 4 6 281.714 241.995 42.642 15.819 o
10 4 7 19.976 53.642 33.167 30.077 o
10 5 0 5.762 3.622 4.659 1235.670 o
10 5 1 2746.080 2680.090 38.348 4.579 o
10 5 2 258.280 226.893 12.449 72.597 o
10 5 3 3661.830 3551.160 58.099 2.720 o
10 5 4 355.472 354.888 16.015 47.233 o
10 5 5 900.167 961.064 25.017 16.821 o
10 5 6 6.816 -14.742 20.186 82.855 o
10 5 7 764.788 738.585 59.911 7.284 o
10 6 0 10514.600 10674.600 63.758 0.592 o
10 6 1 51.946 46.886 12.417 159.427 o
10 6 2 3381.890 3383.900 48.298 3.222 o
10 6 3 75.781 49.347 14.776 114.326 o
10 6 4 3052.130 3085.480 47.072 3.655 o
10 6 5 55.425 57.762 14.420 124.128 o
10 6 6 31.983 42.238 19.525 80.764 o
10 7 0 74.702 85.175 7.691 222.217 o
10 7 1 3834.330 3825.830 43.461 2.871 o
10 7 2 230.670 242.391 15.609 63.139 o
10 7 3 2217.600 2266.580 47.875 5.026 o
10 7 4 239.154 225.063 16.052 61.563 o
10 7 5 363.398 361.483 18.365 41.926 o
10 7 6 17.939 68.581 28.049 41.296 o
10 8 0 2607.730 2660.050 23.021 5.496 o
10 8 1 241.443 239.042 11.372 78.499 o
10 8 2 10.727 -5.187 14.007 167.125 o
10 8 3 844.403 801.542 32.191 15.024 o
10 8 4 2864.000 2879.470 73.811 2.870 o
10 8 5 167.631 154.025 28.044 34.578 o
10 8 6 223.775 269.657 46.240 14.008 o
10 9 0 15.607 14.722 4.787 832.008 o
10 9 1 106.055 100.603 10.503 143.916 o
10 9 2 303.616 257.307 17.495 50.441 o
10 9 3 539.687 557.283 21.748 27.804 o
10 9 4 218.727 245.205 25.999 35.467 o
10 9 5 1245.460 1220.910 39.189 9.569 o
10 10 0 1590.910 1610.230 21.798 10.287 o
10 10 1 207.273 245.862 11.222 84.549 o
10 10 2 131.964 135.467 15.985 81.515 o
10 10 3 22.566 37.743 14.607 138.868 o
10 10 4 1307.430 1318.650 33.242 10.357 o
10 10 5 20.137 33.794 21.206 71.397 o
10 11 0 1556.250 1552.700 26.361 9.931 o
10 11 1 300.253 300.867 16.833 50.849 o
10 11 2 1.065 4.216 10.037 331.301 o
10 11 3 918.354 941.990 29.402 14.984 o
10 11 4 53.143 52.234 16.422 102.653 o
10 12 0 771.161 784.703 24.197 19.778 o
10 12 1 8.053 -12.330 17.178 113.474 o
10 12 2 3.224 -12.593 12.593 212.290 o
10 12 3 11.283 -0.879 14.313 160.017 o
10 13 0 3.089 15.812 31.613 33.934 o
10 13 1 176.369 164.506 22.726 46.763 o
10 13 2 75.274 114.583 19.847 68.231 o
10 14 0 457.977 454.887 28.623 23.785 o
10 14 1 88.175 139.092 30.803 31.753 o
11 0 0 2381.690 2387.820 45.161 4.901 o
11 0 2 13792.400 14310.200 138.049 0.321 o
11 0 4 2881.150 2844.720 44.854 4.029 o
11 0 6 167.225 221.747 28.551 32.664 o
11 1 0 149.949 162.508 9.425 122.139 o
11 1 1 4925.060 4870.630 45.350 2.033 o
11 1 2 777.610 765.459 13.059 26.097 o
11 1 3 2036.370 2022.710 21.603 7.736 o
11 1 4 4.402 1.996 6.165 809.367 o
11 1 5 961.364 937.169 22.134 17.456 o
11 1 6 30.951 52.925 15.287 122.389 o
11 1 7 248.993 255.822 25.181 35.822 o
11 2 0 354.126 319.229 10.494 61.155 o
11 2 1 358.455 411.084 10.133 56.950 o
11 2 2 1983.030 1913.150 20.167 8.208 o
11 2 3 86.588 84.684 5.394 256.138 o
11 2 4 53.332 40.422 8.107 274.498 o
11 2 5 627.914 604.599 16.097 30.071 o
11 2 6 2293.120 2328.750 56.266 4.338 o
11 2 7 55.006 23.771 38.078 22.753 o
11 3 0 144.266 125.871 6.941 156.379 o
11 3 1 3052.690 3016.680 29.721 4.307 o
11 3 2 35.633 29.095 5.756 467.834 o
11 3 3 43.393 23.164 10.268 229.137 o
11 3 4 618.938 593.743 17.061 29.652 o
11 3 5 3778.480 3658.220 48.443 2.849 o
11 3 6 17.171 30.905 25.593 50.238 o
11 3 7 923.768 936.842 33.258 13.532 o
11 4 0 1000.420 1016.560 17.105 18.364 o
11 4 1 105.553 96.480 7.549 187.739 o
11 4 2 3281.020 3184.450 26.394 4.026 o
11 4 3 13.851 16.097 6.644 556.275 o
11 4 4 6.081 0.407 16.198 127.955 o
11 4 5 53.977 70.617 10.242 193.672 o
11 4 6 2834.480 2833.230 102.186 2.039 o
11 4 7 101.423 133.799 34.917 25.217 o
11 5 0 237.396 248.193 8.333 90.888 o
11 5 1 5921.460 5743.050 53.386 1.515 o
11 5 2 441.128 467.126 17.089 38.000 o
11 5 3 1297.170 1212.100 33.886 10.514 o
11 5 4 10.882 5.322 13.765 170.878 o
11 5 5 2572.670 2658.270 42.440 4.610 o
11 5 6 32.521 20.891 27.216 44.144 o
11 6 0 58.556 54.349 7.365 277.962 o
11 6 1 292.864 305.698 20.746 41.974 o
11 6 2 2495.370 2481.560 39.503 5.006 o
11 6 3 22.385 53.868 17.409 99.913 o
11 6 4 322.129 317.765 17.740 46.688 o
11 6 5 21.836 10.891 11.389 226.027 o
11 6 6 1213.350 1300.200 75.047 4.457 o
11 7 0 67.876 76.986 5.379 298.208 o
11 7 1 9450.980 9475.040 76.692 0.681 o
11 7 2 576.634 552.190 32.972 18.190 o
11 7 3 2216.850 2193.710 49.278 4.978 o
11 7 4 51.863 64.354 13.350 139.243 o
11 7 5 1610.640 1660.140 49.468 6.376 o
11 7 6 103.647 97.883 40.369 19.506 o
11 8 0 1519.410 1475.610 16.706 11.749 o
11 8 1 79.589 94.588 9.475 177.681 o
11 8 2 3580.920 3563.010 52.709 2.900 o
11 8 3 719.539 688.191 29.106 18.246 o
11 8 4 132.365 113.028 18.430 69.169 o
11 8 5 0.025 -14.357 14.357 165.928 o
11 8 6 1142.230 1134.980 76.998 4.409 o
11 9 0 146.717 126.980 6.662 157.244 o
11 9 1 1112.910 1169.060 21.796 14.900 o
11 9 2 99.007 122.823 16.666 83.731 o
11 9 3 39.052 47.090 13.538 146.634 o
11 9 4 0.373 8.729 15.793 135.122 o
11 9 5 1343.290 1310.440 40.211 8.862 o
11 10 0 455.838 484.049 11.460 44.816 o
11 10 1 562.997 577.033 17.401 31.221 o
11 10 2 2291.330 2304.290 51.095 4.684 o
11 10 3 46.000 49.837 15.466 115.590 o
11 10 4 314.210 264.101 24.853 34.113 o
11 10 5 19.556 2.505 22.507 65.403 o
11 11 0 121.027 126.672 9.431 142.519 o
11 11 1 1705.280 1742.920 35.367 7.788 o
11 11 2 290.238 283.038 17.052 51.641 o
11 11 3 302.789 354.713 20.861 40.133 o
11 11 4 296.922 327.351 26.700 30.777 o
11 12 0 211.735 216.543 15.332 67.801 o
11 12 1 201.593 230.292 15.541 67.327 o
11 12 2 2061.320 2031.810 40.176 6.083 o
11 12 3 0.496 -15.062 15.062 150.533 o
11 13 0 467.806 531.140 28.419 23.180 o
11 13 1 1255.620 1246.980 41.592 8.999 o
11 13 2 0.791 -5.965 16.785 121.147 o
11 14 0 38.489 23.360 21.474 68.267 o
12 0 0 8305.210 8379.700 294.340 0.284 o
12 0 2 2976.250 2960.950 49.725 3.683 o
12 0 4 1182.580 1217.060 29.450 12.148 o
12 0 6 904.539 943.047 50.134 8.741 o
12 1 0 1363.040 1492.560 22.543 11.738 o
12 1 1 429.745 422.171 12.206 47.312 o
12 1 2 10.411 11.012 5.068 893.573 o
12 1 3 3825.950 3781.880 32.986 3.099 o
12 1 4 1049.370 1063.370 20.112 16.528 o
12 1 5 606.692 652.891 19.070 27.470 o
12 1 6 217.578 213.268 19.818 51.365 o
12 1 7 741.810 738.483 33.476 15.528 o
12 2 0 4317.480 4100.380 38.219 2.590 o
12 2 1 60.756 68.039 7.841 248.389 o
12 2 2 757.174 736.015 13.082 26.928 o
12 2 3 368.050 379.859 9.168 59.365 o
12 2 4 1540.390 1563.530 24.583 10.250 o
12 2 5 0.255 14.536 14.037 168.518 o
12 2 6 10.343 53.933 27.882 42.386 o
12 2 7 3.789 9.701 25.489 52.104 o
12 3 0 544.803 567.911 12.980 36.511 o
12 3 1 1614.430 1552.080 30.731 9.044 o
12 3 2 0.038 -0.735 5.061 1334.160 o
12 3 3 1977.080 1965.860 22.928 7.911 o
12 3 4 19.532 17.181 13.184 174.405 o
12 3 5 471.315 489.002 17.208 36.146 o
12 3 6 19.760 13.489 28.714 40.457 o
12 3 7 1046.540 969.603 63.544 6.072 o
12 4 0 3732.650 3748.380 33.837 3.169 o
12 4 1 30.648 22.934 7.731 366.771 o
12 4 2 452.452 450.390 8.904 49.534 o
12 4 3 14.170 41.120 13.752 157.863 o
12 4 4 3263.420 3276.890 57.586 3.059 o
12 4 5 28.915 17.120 8.115 357.650 o
12 4 6 134.454 147.328 36.166 23.126 o
12 5 0 50.643 51.420 8.761 248.015 o
12 5 1 28.488 20.652 6.702 451.434 o
12 5 2 82.496 54.269 9.778 185.847 o
12 5 3 802.798 745.047 26.760 18.257 o
12 5 4 60.417 93.053 17.997 83.407 o
12 5 5 449.339 429.782 18.285 36.704 o
12 5 6 29.196 62.007 33.750 28.816 o
12 6 0 5478.870 5410.720 41.709 1.771 o
12 6 1 18.989 11.746 5.154 739.208 o
12 6 2 239.179 239.971 14.772 65.406 o
12 6 3 5.280 2.320 19.913 85.178 o
12 6 4 3466.190 3384.300 62.636 2.754 o
12 6 5 4.039 6.331 10.287 306.753 o
12 6 6 412.816 438.146 51.240 10.725 o
12 7 0 519.173 529.761 10.570 41.065 o
12 7 1 700.362 762.289 20.378 23.369 o
12 7 2 12.828 13.659 11.111 246.062 o
12 7 3 1947.250 1999.150 88.541 2.950 o
12 7 4 48.174 84.288 15.400 110.442 o
12 7 5 613.479 584.931 23.454 24.402 o
12 7 6 0.029 37.952 29.172 39.498 o
12 8 0 48.890 50.780 7.371 300.532 o
12 8 1 857.086 858.154 34.135 13.932 o
12 8 2 608.441 678.158 29.585 19.301 o
12 8 3 19.014 -0.293 16.614 117.526 o
12 8 4 1747.920 1810.510 40.511 6.968 o
12 8 5 4.702 -16.279 16.279 127.302 o
12 9 0 311.782 322.784 12.150 61.277 o
12 9 1 446.592 428.942 16.418 39.593 o
12 9 2 263.471 258.022 17.681 52.801 o
12 9 3 784.843 881.246 43.209 11.094 o
12 9 4 229.847 203.579 20.231 49.638 o
12 9 5 652.108 591.285 30.280 18.854 o
12 10 0 1184.850 1229.590 19.438 14.623 o
12 10 1 20.939 22.178 8.988 322.094 o
12 10 2 66.450 63.601 18.115 84.005 o
12 10 3 0.192 29.100 19.274 89.276 o
12 10 4 960.603 1014.900 46.143 9.382 o
12 11 0 529.420 525.007 17.212 33.348 o
12 11 1 342.196 319.702 29.925 25.656 o
12 11 2 3.107 11.837 20.240 82.077 o
12 11 3 1097.900 1146.230 33.439 11.784 o
12 11 4 0.967 43.951 19.110 89.223 o
12 12 0 2013.200 2079.270 62.219 4.369 o
12 12 1 85.798 66.959 12.581 134.294 o
12 12 2 45.986 67.778 19.082 79.895 o
12 12 3 70.289 27.019 15.664 109.432 o
12 13 0 25.348 64.071 26.888 44.497 o
12 13 1 570.631 600.219 31.618 18.868 o
13 0 0 916.545 936.274 23.980 17.216 o
13 0 2 12205.400 12140.000 123.477 0.406 o
13 0 4 1243.370 1211.140 28.946 11.930 o
13 0 6 368.174 398.886 35.048 19.779 o
13 1 0 3314.520 3395.510 34.942 3.658 o
13 1 1 2738.250 2693.300 32.728 4.837 o
13 1 2 128.650 118.638 6.805 170.656 o
13 1 3 298.236 292.504 15.234 55.568 o
13 1 4 32.987 34.916 6.706 401.594 o
13 1 5 258.427 278.669 12.654 68.377 o
13 1 6 77.649 63.313 15.648 102.715 o
13 2 0 548.260 545.702 12.361 37.462 o
13 2 1 1317.390 1279.540 20.774 13.081 o
13 2 2 357.865 346.262 9.514 61.472 o
13 2 3 0.003 4.231 5.160 1208.840 o
13 2 4 2.296 5.604 6.388 763.038 o
13 2 5 426.706 398.077 16.636 40.931 o
13 2 6 2245.930 2223.230 80.514 3.110 o
13 3 0 50.962 58.998 9.778 213.612 o
13 3 1 292.917 300.884 10.003 70.884 o
13 3 2 2253.590 2229.300 26.346 6.522 o
13 3 3 2086.420 2030.590 26.543 7.189 o
13 3 4 13.265 19.253 8.426 383.768 o
13 3 5 1302.260 1328.350 27.343 11.614 o
13 3 6 17.776 4.179 12.588 196.369 o
13 4 0 69.580 79.874 7.535 235.697 o
13 4 1 301.996 324.859 10.063 67.923 o
13 4 2 540.396 568.294 11.935 37.734 o
13 4 3 191.377 198.999 11.565 90.671 o
13 4 4 595.753 591.852 25.232 23.229 o
13 4 5 10.709 11.653 11.274 243.999 o
13 4 6 1431.420 1459.480 73.307 4.357 o
13 5 0 448.379 457.612 11.217 46.438 o
13 5 1 4497.280 4498.830 47.140 2.264 o
13 5 2 85.137 92.926 12.218 133.653 o
13 5 3 14.656 35.751 14.175 150.864 o
13 5 4 13.073 4.643 16.749 116.867 o
13 5 5 1422.760 1420.370 46.757 7.393 o
13 5 6 12.201 55.140 34.540 27.932 o
13 6 0 893.352 883.129 15.186 21.628 o
13 6 1 82.191 88.704 9.345 180.243 o
13 6 2 4361.910 4400.980 57.633 2.185 o
13 6 3 36.355 35.760 17.207 100.811 o
13 6 4 311.668 272.516 35.154 21.088 o
13 6 5 65.513 64.505 12.990 138.251 o
13 6 6 397.317 466.777 49.367 11.402 o
13 7 0 239.682 237.060 8.704 90.082 o
13 7 1 3216.330 3086.130 41.441 3.700 o
13 7 2 63.646 39.876 11.889 164.137 o
13 7 3 76.355 73.015 35.573 25.219 o
13 7 4 101.657 81.674 35.583 24.757 o
13 7 5 1849.070 1814.220 44.206 6.339 o
13 8 0 655.865 629.142 12.050 32.021 o
13 8 1 361.859 369.280 16.242 45.934 o
13 8 2 1409.470 1454.040 63.751 5.258 o
13 8 3 45.521 73.163 23.015 57.441 o
13 8 4 9.724 16.899 14.130 159.820 o
13 8 5 374.035 404.202 33.596 20.880 o
13 9 0 76.365 88.096 8.564 200.370 o
13 9 1 1752.480 1851.780 29.308 8.202 o
13 9 2 1338.810 1432.770 51.053 6.938 o
13 9 3 93.141 67.214 22.462 56.344 o
13 9 4 25.363 10.414 16.481 115.614 o
13 10 0 422.637 430.806 13.183 45.907 o
13 10 1 138.992 130.818 11.184 116.653 o
13 10 2 853.239 904.870 31.955 14.646 o
13 10 3 20.170 -4.146 29.672 38.163 o
13 10 4 406.030 393.463 26.706 27.383 o
13 11 0 500.797 485.255 16.347 36.159 o
13 11 1 2073.750 2193.670 42.325 5.729 o
13 11 2 2.788 32.476 18.903 91.857 o
13 11 3 461.128 509.524 53.261 9.814 o
13 12 0 749.767 691.293 33.331 15.727 o
13 12 1 195.854 201.533 18.601 57.531 o
13 12 2 1918.860 1980.470 53.069 5.245 o
13 13 0 75.861 107.434 32.336 29.732 o
13 13 1 453.818 444.593 40.294 15.322 o
14 0 0 1656.210 1685.560 46.089 6.664 o
14 0 2 2553.310 2575.040 42.258 4.704 o
14 0 4 3502.790 3529.210 54.152 2.922 o
14 0 6 45.930 67.251 23.097 57.277 o
14 1 0 1210.470 1214.770 20.225 14.283 o
14 1 1 209.445 226.044 10.673 88.713 o
14 1 2 10.634 9.635 6.824 581.914 o
14 1 3 4416.340 4416.480 38.184 2.445 o
14 1 4 241.844 244.273 13.970 67.827 o
14 1 5 386.946 393.516 19.609 37.933 o
14 1 6 4.138 7.622 14.235 163.732 o
14 2 0 4721.610 4885.160 42.803 2.137 o
14 2 1 166.020 175.798 9.670 112.333 o
14 2 2 393.153 405.101 10.659 53.216 o
14 2 3 49.419 53.181 7.490 292.356 o
14 2 4 127.520 143.089 8.742 142.514 o
14 2 5 1034.060 1060.140 29.306 13.675 o
14 2 6 28.551 17.480 13.493 161.590 o
14 3 0 126.131 109.885 7.498 167.287 o
14 3 1 118.003 126.545 7.981 161.247 o
14 3 2 1729.020 1688.750 20.358 9.633 o
14 3 3 100.899 109.738 7.230 190.920 o
14 3 4 22.239 15.922 7.919 394.632 o
14 3 5 731.304 767.413 23.860 20.649 o
14 3 6 70.542 74.451 32.044 30.715 o
14 4 0 1510.930 1583.300 21.513 10.808 o
14 4 1 166.658 165.554 10.811 105.585 o
14 4 2 132.624 145.029 8.181 145.106 o
14 4 3 261.290 259.525 13.284 67.018 o
14 4 4 851.627 892.129 39.191 12.045 o
14 4 5 8.328 14.606 18.310 98.405 o
14 4 6 5.757 34.998 31.627 33.579 o
14 5 0 630.164 589.767 12.912 32.908 o
14 5 1 1145.730 1148.370 18.810 15.513 o
14 5 2 157.626 136.248 12.821 97.486 o
14 5 3 1154.030 1161.450 32.757 11.620 o
14 5 4 364.353 354.376 22.599 34.667 o
14 5 5 23.661 -2.996 27.674 43.599 o
14 5 6 32.767 72.369 29.505 36.953 o
14 6 0 133.413 123.029 7.518 157.934 o
14 6 1 249.127 237.006 8.466 89.033 o
14 6 2 288.599 267.999 15.979 55.315 o
14 6 3 2.795 6.737 12.150 224.322 o
14 6 4 1442.680 1434.030 59.326 5.703 o
14 6 5 119.594 131.883 44.156 16.277 o
14 7 0 937.690 931.675 15.787 20.290 o
14 7 1 318.048 304.596 15.027 53.979 o
14 7 2 61.206 48.586 13.496 136.413 o
14 7 3 1304.960 1249.320 49.889 7.388 o
14 7 4 9.376 31.434 17.387 106.173 o
14 7 5 744.502 803.768 44.536 11.012 o
14 8 0 103.201 100.740 6.700 201.294 o
14 8 1 437.451 422.881 15.675 41.318 o
14 8 2 320.193 308.523 23.005 36.356 o
14 8 3 25.817 5.259 15.691 127.268 o
14 8 4 1267.450 1341.670 40.654 8.981 o
14 8 5 6.983 -26.917 26.917 46.856 o
14 9 0 8.904 10.425 9.318 349.116 o
14 9 1 19.571 14.558 15.065 137.791 o
14 9 2 54.984 117.357 37.579 22.746 o
14 9 3 278.820 279.036 30.796 26.166 o
14 9 4 0.194 8.578 17.477 110.701 o
14 10 0 1897.590 1860.520 34.510 7.190 o
14 10 1 0.972 -6.032 10.753 293.880 o
14 10 2 12.945 23.768 14.187 154.817 o
14 10 3 84.911 17.645 37.372 23.240 o
14 11 0 92.458 117.433 15.835 91.521 o
14 11 1 206.029 205.469 19.753 52.664 o
14 11 2 1.968 -0.705 14.376 164.273 o
14 11 3 1304.020 1336.120 57.430 6.219 o
14 12 0 1174.030 1094.840 50.618 7.751 o
14 12 1 64.333 75.159 40.659 19.714 o
15 0 0 259.739 281.358 16.682 55.101 o
15 0 2 1852.260 1960.510 36.870 6.936 o
15 0 4 368.705 412.187 18.959 39.411 o
15 0 6 2439.310 2424.370 82.436 2.877 o
15 1 0 106.420 119.870 9.543 150.772 o
15 1 1 563.160 569.559 15.506 33.230 o
15 1 2 261.192 252.822 9.343 81.816 o
15 1 3 1440.110 1456.030 20.239 11.771 o
15 1 4 135.041 135.718 8.204 146.059 o
15 1 5 794.759 819.653 31.253 15.770 o
15 1 6 282.662 268.020 33.984 22.620 o
15 2 0 2336.740 2357.040 29.024 6.026 o
15 2 1 1014.880 1043.140 18.750 17.469 o
15 2 2 2442.450 2464.870 26.836 5.824 o
15 2 3 1.878 4.602 5.422 1046.250 o
15 2 4 14.116 20.360 7.818 425.582 o
15 2 5 174.270 172.884 23.278 45.084 o
15 2 6 1133.100 1115.640 36.683 10.836 o
15 3 0 1218.700 1215.070 19.433 14.399 o
15 3 1 548.207 579.290 14.256 34.853 o
15 3 2 154.817 165.962 12.109 99.558 o
15 3 3 42.860 33.249 7.296 339.602 o
15 3 4 400.607 391.292 15.621 44.210 o
15 3 5 437.335 474.556 19.486 34.628 o
15 3 6 32.262 33.792 26.551 45.973 o
15 4 0 259.949 267.958 10.416 76.852 o
15 4 1 317.017 305.681 12.131 61.676 o
15 4 2 788.706 811.623 15.511 24.063 o
15 4 3 7.694 10.195 4.234 1219.870 o
15 4 4 8.371 3.936 18.015 102.819 o
15 4 5 13.263 8.451 19.810 84.195 o
15 5 0 132.754 159.890 10.494 119.849 o
15 5 1 6473.720 6428.850 51.828 1.321 o
15 5 2 21.111 1.989 13.563 169.794 o
15 5 3 77.538 72.489 10.184 174.894 o
15 5 4 8.001 -1.862 15.390 140.676 o
15 5 5 316.476 304.215 29.555 26.734 o
15 6 0 795.520 832.207 15.495 23.732 o
15 6 1 22.218 4.867 8.108 401.113 o
15 6 2 1708.190 1695.900 34.683 7.936 o
15 6 3 0.122 16.299 15.709 135.042 o
15 6 4 231.343 264.553 22.698 41.515 o
15 6 5 52.727 78.786 61.362 8.910 o
15 7 0 48.180 38.319 6.347 363.374 o
15 7 1 3088.480 2973.260 42.514 3.841 o
15 7 2 28.457 14.300 11.340 218.052 o
15 7 3 198.245 177.075 31.780 27.373 o
15 7 4 53.169 92.720 26.717 43.086 o
15 7 5 162.345 164.959 55.623 10.377 o
15 8 0 636.654 585.393 12.287 33.257 o
15 8 1 345.348 337.340 14.457 51.941 o
15 8 2 913.963 912.494 24.070 17.328 o
15 8 3 227.946 240.125 52.775 11.109 o
15 8 4 392.286 420.815 36.317 18.445 o
15 9 0 0.214 -6.779 9.896 348.704 o
15 9 1 1139.140 1141.270 26.598 13.441 o
15 9 2 67.889 43.632 19.946 72.797 o
15 9 3 138.519 162.674 28.680 34.075 o
15 9 4 393.201 380.510 26.439 28.132 o
15 10 0 962.848 907.107 24.291 16.745 o
15 10 1 144.560 113.759 14.452 91.344 o
15 10 2 1432.510 1443.890 41.045 8.225 o
15 10 3 26.416 36.917 35.499 26.397 o
15 11 0 55.772 44.752 14.882 120.403 o
15 11 1 634.279 650.583 33.190 17.002 o
15 11 2 33.128 74.401 36.372 24.803 o
15 12 0 553.921 509.263 37.216 16.049 o
15 12 1 15.399 14.159 75.614 5.964 o
16 0 0 1787.460 1861.790 37.903 7.108 o
16 0 2 1132.500 1179.880 29.117 12.660 o
16 0 4 1248.290 1278.740 39.726 9.342 o
16 1 0 184.347 193.484 10.928 96.552 o
16 1 1 65.083 49.884 8.188 245.423 o
16 1 2 38.023 37.862 6.674 380.097 o
16 1 3 6222.340 6209.470 50.432 1.404 o
16 1 4 103.985 106.109 11.510 131.347 o
16 1 5 263.292 239.762 21.273 43.901 o
16 2 0 1050.930 1080.870 18.827 16.825 o
16 2 1 2.228 11.869 6.799 649.343 o
16 2 2 771.945 793.253 15.340 24.689 o
16 2 3 293.304 294.911 9.874 71.620 o
16 2 4 398.372 404.741 22.597 32.746 o
16 2 5 27.664 94.300 29.713 36.283 o
16 3 0 588.481 578.433 14.429 33.233 o
16 3 1 164.427 174.406 9.834 111.885 o
16 3 2 201.642 218.950 10.427 92.386 o
16 3 3 488.445 514.157 11.858 41.631 o
16 3 4 123.108 122.214 12.898 107.810 o
16 3 5 5.981 -10.735 25.135 53.742 o
16 4 0 2240.320 2223.890 27.540 6.479 o
16 4 1 329.544 333.087 13.431 55.823 o
16 4 2 232.053 234.863 9.753 87.447 o
16 4 3 519.684 533.298 11.009 40.485 o
16 4 4 928.862 929.171 32.255 13.884 o
16 4 5 6.398 10.237 31.086 35.068 o
16 5 0 1.408 2.042 6.189 850.420 o
16 5 1 88.346 78.239 10.547 159.507 o
16 5 2 66.854 60.628 5.573 313.079 o
16 5 3 1302.640 1330.930 35.602 9.867 o
16 5 4 1123.290 1123.250 37.343 10.699 o
16 5 5 74.978 73.268 38.849 21.390 o
16 6 0 2136.330 2123.050 25.692 6.993 o
16 6 1 9.191 0.442 7.494 537.858 o
16 6 2 1419.730 1390.670 41.362 8.292 o
16 6 3 94.904 107.681 19.356 69.022 o
16 6 4 1402.000 1521.250 55.123 6.194 o
16 7 0 18.630 28.773 6.242 524.843 o
16 7 1 0.823 -10.741 10.741 294.822 o
16 7 2 2.182 -1.423 11.237 267.280 o
16 7 3 782.147 797.416 33.681 14.883 o
16 7 4 6.008 2.978 20.695 78.780 o
16 8 0 1090.230 1065.950 17.350 16.914 o
16 8 1 3.276 27.868 10.822 261.652 o
16 8 2 195.542 190.906 16.448 66.532 o
16 8 3 3.117 9.186 23.300 62.312 o
16 8 4 549.302 584.201 40.752 14.008 o
16 9 0 5.256 1.010 9.280 377.258 o
16 9 1 272.317 332.416 18.241 48.132 o
16 9 2 117.613 66.294 20.950 60.916 o
16 9 3 578.847 500.814 38.653 15.120 o
16 10 0 223.581 235.692 20.977 46.941 o
16 10 1 24.684 8.865 16.188 119.966 o
16 10 2 19.074 26.000 17.265 105.726 o
16 11 0 332.220 357.461 27.088 28.984 o
16 11 1 10.349 31.908 18.849 90.938 o
17 0 0 1634.070 1674.340 37.193 7.862 o
17 0 2 3371.710 3378.420 52.987 3.092 o
17 0 4 1038.200 969.657 49.555 8.462 o
17 1 0 1022.460 988.278 19.976 17.278 o
17 1 1 730.244 770.130 17.235 24.702 o
17 1 2 71.343 79.214 7.838 226.559 o
17 1 3 19.725 51.770 9.545 268.462 o
17 1 4 1.143 -18.477 18.477 99.934 o
17 1 5 1049.370 1105.290 72.165 4.961 o
17 2 0 2945.810 2937.340 33.220 4.365 o
17 2 1 2415.130 2316.740 30.183 5.835 o
17 2 2 1604.100 1634.800 22.539 10.065 o
17 2 3 8.225 3.512 6.913 614.392 o
17 2 4 448.962 445.584 20.344 33.567 o
17 2 5 459.824 489.835 25.888 26.134 o
17 3 0 2997.570 2958.030 39.401 4.060 o
17 3 1 3216.970 3196.370 36.672 3.796 o
17 3 2 1.272 10.753 7.994 494.618 o
17 3 3 499.987 519.858 16.743 35.038 o
17 3 4 17.237 21.653 10.746 248.359 o
17 3 5 233.144 200.444 38.124 19.721 o
17 4 0 2126.630 2152.780 26.401 6.928 o
17 4 1 1.813 2.436 6.196 838.793 o
17 4 2 426.374 445.019 11.556 47.788 o
17 4 3 45.650 41.698 19.130 81.619 o
17 4 4 356.456 369.448 29.883 24.996 o
17 4 5 20.386 15.023 32.751 31.247 o
17 5 0 245.134 243.244 10.346 81.683 o
17 5 1 4019.400 4072.130 39.834 2.742 o
17 5 2 515.586 499.067 11.177 41.392 o
17 5 3 454.260 478.421 33.830 19.311 o
17 5 4 114.349 137.894 27.135 38.593 o
17 6 0 490.299 543.611 13.608 38.718 o
17 6 1 31.528 30.633 15.290 126.184 o
17 6 2 3329.680 3236.110 51.480 3.217 o
17 6 3 614.113 635.553 31.279 18.409 o
17 6 4 169.027 198.619 56.310 10.079 o
17 7 0 156.062 182.531 10.086 111.422 o
17 7 1 2662.100 2690.900 37.986 4.695 o
17 7 2 61.587 59.313 11.540 165.645 o
17 7 3 21.326 56.680 27.341 43.460 o
17 7 4 2.085 9.655 20.462 80.650 o
17 8 0 1569.090 1570.860 29.833 9.310 o
17 8 1 76.028 101.541 12.617 130.633 o
17 8 2 761.218 748.947 57.158 7.817 o
17 8 3 2.672 28.409 24.926 53.900 o
17 9 0 10.178 3.573 18.826 94.006 o
17 9 1 2848.300 2796.700 48.944 3.907 o
17 9 2 68.127 50.207 15.528 108.220 o
17 10 0 797.206 791.200 47.233 10.037 o
17 10 1 4.781 1.263 21.119 75.965 o
17 10 2 370.209 389.445 22.621 33.850 o
17 11 0 156.339 157.796 20.834 54.403 o
18 0 0 1137.110 1119.010 31.670 12.123 o
18 0 2 348.340 335.344 17.912 44.295 o
18 0 4 1000.320 1085.960 53.800 7.589 o
18 1 0 236.481 231.472 12.151 76.673 o
18 1 1 160.344 158.479 9.399 119.240 o
18 1 2 7.267 4.459 7.310 561.296 o
18 1 3 4635.780 4621.190 58.916 2.014 o
18 1 4 420.769 423.798 25.338 28.323 o
18 1 5 2.987 -4.042 22.701 66.078 o
18 2 0 2706.390 2658.280 32.299 4.925 o
18 2 1 76.745 77.060 10.467 168.771 o
18 2 2 1541.450 1561.430 25.893 10.049 o
18 2 3 263.166 279.794 17.592 52.265 o
18 2 4 871.964 879.742 32.574 14.354 o
18 3 0 261.274 265.145 11.725 72.163 o
18 3 1 10.997 10.611 7.946 449.883 o
18 3 2 25.336 50.788 10.574 224.691 o
18 3 3 1739.310 1778.360 34.275 7.770 o
18 3 4 97.634 95.924 17.895 77.997 o
18 4 0 2840.860 2896.970 32.134 4.568 o
18 4 1 6.166 12.970 7.491 517.394 o
18 4 2 1121.280 1064.310 23.239 14.863 o
18 4 3 79.798 79.117 13.712 120.229 o
18 4 4 654.293 732.000 38.591 13.864 o
18 5 0 8.299 16.931 8.997 363.106 o
18 5 1 8.453 3.251 7.442 540.028 o
18 5 2 116.327 90.381 9.212 157.939 o
18 5 3 2146.140 2164.570 73.900 3.513 o
18 5 4 8.911 30.545 30.212 36.705 o
18 6 0 465.497 507.219 13.663 40.703 o
18 6 1 70.843 59.765 8.520 222.551 o
18 6 2 1517.230 1518.230 35.248 8.763 o
18 6 3 69.764 98.998 24.750 48.253 o
18 6 4 2820.770 2821.380 77.418 2.779 o
18 7 0 38.401 33.894 14.969 127.539 o
18 7 1 392.237 402.676 13.259 48.664 o
18 7 2 356.707 377.080 23.955 32.472 o
18 7 3 981.564 1008.990 46.697 9.195 o
18 8 0 1823.430 1856.190 39.382 6.861 o
18 8 1 80.970 119.704 13.716 113.083 o
18 8 2 300.993 292.586 30.820 25.608 o
18 8 3 4.566 -6.607 40.533 20.776 o
18 9 0 12.913 -19.256 19.256 89.780 o
18 9 1 43.204 45.410 14.632 128.223 o
18 9 2 37.715 47.830 47.192 15.028 o
18 10 0 527.463 526.489 29.932 21.066 o
18 10 1 37.001 8.660 14.711 137.215 o
19 0 0 3227.150 3175.540 56.164 3.164 o
19 0 2 372.632 408.104 30.093 24.162 o
19 0 4 636.030 652.481 43.796 12.084 o
19 1 0 30.363 19.306 8.893 308.426 o
19 1 1 1971.250 1971.220 24.389 7.793 o
19 1 2 128.647 138.573 10.783 122.650 o
19 1 3 166.808 173.055 16.877 69.064 o
19 1 4 8.578 -27.258 27.258 45.625 o
19 2 0 1818.870 1780.490 28.397 8.203 o
19 2 1 186.990 157.891 8.906 113.692 o
19 2 2 1517.650 1500.350 26.293 10.241 o
19 2 3 104.448 73.773 13.931 110.761 o
19 2 4 270.695 291.114 22.382 39.863 o
19 3 0 13.287 27.556 10.237 270.927 o
19 3 1 3047.540 3062.650 45.096 3.742 o
19 3 2 54.803 63.237 26.332 44.849 o
19 3 3 23.699 17.547 11.938 203.243 o
19 3 4 38.920 -9.239 30.754 35.023 o
19 4 0 1971.090 1992.930 26.505 7.575 o
19 4 1 376.344 366.037 12.321 53.007 o
19 4 2 1919.960 1796.300 44.037 6.234 o
19 4 3 46.908 57.479 18.403 85.673 o
19 4 4 277.545 302.796 44.743 14.431 o
19 5 0 30.564 0.658 11.953 204.351 o
19 5 1 2337.800 2359.910 31.555 5.859 o
19 5 2 480.642 473.674 21.767 30.388 o
19 5 3 106.300 134.771 26.156 41.408 o
19 6 0 66.103 81.937 19.605 72.677 o
19 6 1 1.698 -6.540 8.244 493.568 o
19 6 2 223.402 251.248 22.732 42.112 o
19 6 3 113.593 84.386 25.640 43.617 o
19 7 0 26.269 21.101 13.553 160.641 o
19 7 1 3263.720 3305.890 54.321 3.150 o
19 7 2 37.141 34.918 29.443 37.574 o
19 8 0 1991.210 2224.810 44.481 5.668 o
19 8 1 159.513 161.205 21.192 52.785 o
19 8 2 1439.690 1509.960 38.465 8.519 o
19 9 0 0.473 28.547 26.175 49.090 o
19 9 1 1152.550 1129.370 33.600 11.493 o
20 0 0 2429.240 2428.910 54.535 4.244 o
20 0 2 1231.000 1323.190 44.600 8.386 o
20 0 4 263.599 235.326 32.548 24.715 o
20 1 0 3.429 2.637 7.403 584.236 o
20 1 1 20.502 25.069 7.266 432.874 o
20 1 2 0.364 26.290 9.946 312.085 o
20 1 3 2727.140 2717.100 116.137 1.758 o
20 1 4 126.083 108.772 19.116 66.659 o
20 2 0 1696.910 1659.150 26.201 9.130 o
20 2 1 80.437 78.659 9.328 186.066 o
20 2 2 803.921 853.645 28.638 16.736 o
20 2 3 0.010 29.368 14.960 145.301 o
20 3 0 143.738 135.670 10.247 122.461 o
20 3 1 47.712 40.664 9.625 232.586 o
20 3 2 26.109 31.036 13.142 166.201 o
20 3 3 1059.450 1064.570 36.949 11.239 o
20 4 0 953.974 959.078 21.160 17.795 o
20 4 1 35.957 10.103 10.897 226.010 o
20 4 2 1028.080 956.773 29.184 14.140 o
20 4 3 596.850 612.909 22.905 24.904 o
20 5 0 0.922 -10.276 10.276 321.718 o
20 5 1 0.014 1.194 11.371 263.561 o
20 5 2 800.072 823.055 23.589 19.462 o
20 5 3 665.570 628.227 48.209 10.506 o
20 6 0 1038.620 1086.310 31.442 12.887 o
20 6 1 153.914 160.932 12.920 94.776 o
20 6 2 599.424 544.628 31.737 18.780 o
20 7 0 0.173 32.951 23.474 60.631 o
20 7 1 131.790 145.027 18.757 65.799 o
20 7 2 52.294 47.001 24.171 53.039 o
20 8 0 92.116 98.315 18.693 73.698 o
20 8 1 25.709 43.979 22.768 61.483 o
20 9 0 4.450 -18.026 29.858 38.218 o
21 0 0 788.973 843.452 29.347 16.597 o
21 0 2 1715.960 1740.350 71.530 4.138 o
21 1 0 38.038 16.236 9.615 264.768 o
21 1 1 888.425 982.581 20.669 18.651 o
21 1 2 2.767 -13.069 19.143 92.796 o
21 1 3 5.665 26.760 16.087 124.898 o
21 2 0 871.129 831.774 19.900 20.261 o
21 2 1 67.436 62.359 11.152 167.887 o
21 2 2 222.833 204.071 31.449 27.091 o
21 2 3 2.339 25.385 26.300 48.617 o
21 3 0 181.908 149.305 12.844 90.430 o
21 3 1 3189.290 3074.440 65.285 2.921 o
21 3 2 175.494 185.164 17.184 65.950 o
21 3 3 92.765 120.897 31.421 30.764 o
21 4 0 781.530 782.877 24.872 19.285 o
21 4 1 34.366 21.872 11.383 206.522 o
21 4 2 263.294 242.869 18.497 51.036 o
21 5 0 0.122 14.620 12.294 217.861 o
21 5 1 500.796 465.566 18.705 33.587 o
21 5 2 1.123 -28.464 28.464 42.173 o
21 6 0 271.891 262.968 20.047 45.784 o
21 6 1 144.929 179.428 15.482 78.834 o
21 7 0 34.766 1.516 21.120 72.129 o
21 7 1 1297.590 1265.470 35.910 9.959 o
22 0 0 202.902 225.260 25.127 38.147 o
22 0 2 1244.800 1313.490 63.594 5.567 o
22 1 0 27.448 0.780 14.770 142.389 o
22 1 1 151.360 180.505 19.245 59.947 o
22 1 2 3.812 6.756 14.072 167.923 o
22 2 0 403.841 404.445 22.483 32.740 o
22 2 1 10.825 21.739 15.828 127.782 o
22 2 2 407.346 378.669 23.226 31.986 o
22 3 0 7.171 -3.393 15.741 134.978 o
22 3 1 37.354 103.786 19.552 75.349 o
22 3 2 67.828 45.589 13.887 128.755 o
22 4 0 425.464 414.106 26.947 26.483 o
22 4 1 4.486 14.744 11.571 238.756 o
22 4 2 476.826 459.009 21.138 31.461 o
22 5 0 35.368 16.898 17.628 98.975 o
22 5 1 82.931 142.775 27.372 39.100 o
22 6 0 909.389 959.503 32.189 13.938 o
23 0 0 16.056 9.488 32.543 31.806 o
23 1 0 25.375 24.359 20.592 75.368 o
23 1 1 765.593 798.744 28.837 17.301 o
23 2 0 763.864 752.525 29.085 17.431 o
23 2 1 67.250 42.001 20.940 67.160 o
23 3 0 85.767 76.524 16.511 91.718 o
23 3 1 293.370 331.969 21.166 40.458 o
23 4 0 447.782 499.716 24.296 27.997 o
23 5 0 94.396 94.343 24.376 48.239 o
24 0 0 43.258 113.127 28.881 37.407 o
24 1 0 53.612 49.250 28.784 38.384 o
24 2 0 46.874 19.533 18.337 89.686 o
